# Supplementary material for: The High-Risk Human Papillomavirus E6 Oncogene Exacerbates the Negative Effect of Tryptophan Starvation on the Development of Chlamydia trachomatis
Source: PLoS One. 2016 Sep 22;11(9):e0163174. doi: 10.1371/journal.pone.0163174 (PMC5033384; doi:10.1371/journal.pone.0163174)
Supplement: S1 Spreadsheet — A Microsoft Excel spreadsheet containing the amino acid composition of all known proteins present in the human genome release GRCh37. (XLSX) [file pone.0163174.s003.xlsx]

## Sheet: Hs_known_AA_composition.xls
Protein (Acc. No.)	Length	A	R	N	D	C	E	Q	G	H	I	L	K	M	F	P	S	T	W	Y	V	Per-A	Per-R	Per-N	Per-D	Per-C	Per-E	Per-Q	Per-G	Per-H	Per-I	Per-L	Per-K	Per-M	Per-F	Per-P	Per-S	Per-T	Per-W	Per-Y	Per-V
seven transmembrane helix receptor precursor [Homo sapiens] (NP_001035160.1)	216	11	4	7	9	10	3	5	4	7	20	28	6	10	18	8	27	10	2	8	19	5.09259	1.85185	3.24074	4.16667	4.62963	1.38889	2.31481	1.85185	3.24074	9.25926	12.963	2.77778	4.62963	8.33333	3.7037	12.5	4.62963	0.925926	3.7037	8.7963
histocompatibility antigen-related [Homo sapiens] (NP_001193972.1)	189	15	16	3	8	5	11	6	16	5	2	20	3	5	8	18	13	14	4	5	12	7.93651	8.46561	1.5873	4.2328	2.6455	5.82011	3.1746	8.46561	2.6455	1.0582	10.582	1.5873	2.6455	4.2328	9.52381	6.87831	7.40741	2.1164	2.6455	6.34921
disrupted in schizophrenia 1 protein isoform n [Homo sapiens] (NP_001158023.1)	423	46	40	4	22	12	24	20	46	11	5	41	7	7	12	34	58	13	5	2	14	10.8747	9.45626	0.945626	5.20095	2.83688	5.67376	4.72813	10.8747	2.60047	1.18203	9.69267	1.65485	1.65485	2.83688	8.03783	13.7116	3.07329	1.18203	0.472813	3.30969
disrupted in schizophrenia 1 protein isoform m [Homo sapiens] (NP_001158022.1)	429	42	37	6	22	14	23	13	51	11	9	33	9	9	15	35	60	15	9	3	13	9.79021	8.62471	1.3986	5.12821	3.2634	5.36131	3.0303	11.8881	2.5641	2.0979	7.69231	2.0979	2.0979	3.4965	8.15851	13.986	3.4965	2.0979	0.699301	3.0303
kelch-like protein 29 [Homo sapiens] (NP_443152.1)	875	81	37	36	29	15	42	39	69	21	33	76	31	21	24	72	72	59	13	28	77	9.25714	4.22857	4.11429	3.31429	1.71429	4.8	4.45714	7.88571	2.4	3.77143	8.68571	3.54286	2.4	2.74286	8.22857	8.22857	6.74286	1.48571	3.2	8.8
hepatocyte nuclear factor 1-alpha [Homo sapiens] (NP_000536.5)	631	48	20	18	14	3	43	50	49	22	14	71	22	12	11	60	72	51	4	12	35	7.60697	3.16957	2.85261	2.2187	0.475436	6.81458	7.92393	7.76545	3.48653	2.2187	11.252	3.48653	1.90174	1.74326	9.50872	11.4105	8.08241	0.633914	1.90174	5.54675
uncharacterized protein KIAA0040 [Homo sapiens] (NP_001156367.1)	99	2	3	2	3	5	6	5	5	2	9	13	15	2	3	7	6	4	3	1	3	2.0202	3.0303	2.0202	3.0303	5.05051	6.06061	5.05051	5.05051	2.0202	9.09091	13.1313	15.1515	2.0202	3.0303	7.07071	6.06061	4.0404	3.0303	1.0101	3.0303
uncharacterized protein KIAA0040 [Homo sapiens] (NP_001156366.1)	99	2	3	2	3	5	6	5	5	2	9	13	15	2	3	7	6	4	3	1	3	2.0202	3.0303	2.0202	3.0303	5.05051	6.06061	5.05051	5.05051	2.0202	9.09091	13.1313	15.1515	2.0202	3.0303	7.07071	6.06061	4.0404	3.0303	1.0101	3.0303
uncharacterized protein KIAA0040 [Homo sapiens] (NP_001156365.1)	99	2	3	2	3	5	6	5	5	2	9	13	15	2	3	7	6	4	3	1	3	2.0202	3.0303	2.0202	3.0303	5.05051	6.06061	5.05051	5.05051	2.0202	9.09091	13.1313	15.1515	2.0202	3.0303	7.07071	6.06061	4.0404	3.0303	1.0101	3.0303
uncharacterized protein KIAA0040 [Homo sapiens] (NP_055471.2)	99	2	3	2	3	5	6	5	5	2	9	13	15	2	3	7	6	4	3	1	3	2.0202	3.0303	2.0202	3.0303	5.05051	6.06061	5.05051	5.05051	2.0202	9.09091	13.1313	15.1515	2.0202	3.0303	7.07071	6.06061	4.0404	3.0303	1.0101	3.0303
B-cell receptor-associated protein 29 isoform a [Homo sapiens] (NP_001008405.1)	348	18	18	16	10	7	23	17	11	8	24	39	39	13	24	6	26	18	5	9	17	5.17241	5.17241	4.5977	2.87356	2.01149	6.6092	4.88506	3.16092	2.29885	6.89655	11.2069	11.2069	3.73563	6.89655	1.72414	7.47126	5.17241	1.43678	2.58621	4.88506
B-cell receptor-associated protein 29 isoform b [Homo sapiens] (NP_061332.2)	241	15	14	10	8	2	22	12	6	4	14	33	27	6	13	4	16	13	5	5	12	6.22407	5.80913	4.14938	3.3195	0.829876	9.12863	4.97925	2.48963	1.65975	5.80913	13.6929	11.2033	2.48963	5.39419	1.65975	6.639	5.39419	2.07469	2.07469	4.97925
transcriptional activator Myb isoform 8 [Homo sapiens] (NP_001155132.1)	605	41	28	30	30	9	44	34	25	27	25	46	40	11	15	45	54	43	12	13	33	6.77686	4.6281	4.95868	4.95868	1.4876	7.27273	5.61983	4.13223	4.46281	4.13223	7.60331	6.61157	1.81818	2.47934	7.43802	8.92562	7.10744	1.98347	2.14876	5.45455
transcriptional activator Myb isoform 7 [Homo sapiens] (NP_001155131.1)	603	39	30	30	29	8	49	34	24	26	26	50	43	12	12	44	50	40	11	14	32	6.46766	4.97512	4.97512	4.80929	1.3267	8.12604	5.63847	3.9801	4.31177	4.31177	8.29187	7.13101	1.99005	1.99005	7.29685	8.29187	6.6335	1.82421	2.32172	5.3068
transcriptional activator Myb isoform 6 [Homo sapiens] (NP_001155130.1)	745	47	37	33	37	11	55	41	32	31	28	59	51	13	20	61	76	48	13	14	38	6.30872	4.96644	4.42953	4.96644	1.47651	7.38255	5.50336	4.2953	4.16107	3.75839	7.91946	6.84564	1.74497	2.68456	8.18792	10.2013	6.44295	1.74497	1.87919	5.10067
transcriptional activator Myb isoform 5 [Homo sapiens] (NP_001155129.1)	555	35	28	29	27	6	46	33	21	21	22	45	43	11	13	39	45	36	11	13	31	6.30631	5.04505	5.22523	4.86486	1.08108	8.28829	5.94595	3.78378	3.78378	3.96396	8.10811	7.74775	1.98198	2.34234	7.02703	8.10811	6.48649	1.98198	2.34234	5.58559
transcriptional activator Myb isoform 4 [Homo sapiens] (NP_001155128.1)	758	48	37	34	38	11	57	42	32	31	29	61	52	13	22	60	77	49	13	14	38	6.33245	4.88127	4.48549	5.01319	1.45119	7.51979	5.5409	4.22164	4.08971	3.82586	8.04749	6.86016	1.71504	2.90237	7.91557	10.1583	6.46438	1.71504	1.84697	5.01319
tetratricopeptide repeat protein 18 [Homo sapiens] (NP_660153.3)	1121	83	37	40	43	19	104	61	65	27	56	123	82	20	41	62	72	60	10	43	73	7.4041	3.30062	3.56824	3.83586	1.69492	9.27743	5.44157	5.79839	2.40856	4.99554	10.9723	7.3149	1.78412	3.65745	5.53078	6.42284	5.35236	0.892061	3.83586	6.51204
alpha-ketoglutarate-dependent dioxygenase FTO [Homo sapiens] (NP_001073901.1)	505	36	29	17	33	14	50	25	22	15	19	56	29	11	16	27	26	24	13	16	27	7.12871	5.74257	3.36634	6.53465	2.77228	9.90099	4.9505	4.35644	2.9703	3.76238	11.0891	5.74257	2.17822	3.16832	5.34653	5.14851	4.75248	2.57426	3.16832	5.34653
claudin-9 [Homo sapiens] (NP_066192.1)	217	27	8	2	6	10	7	9	21	1	11	40	5	5	2	10	11	11	6	5	20	12.4424	3.68664	0.921659	2.76498	4.60829	3.22581	4.14747	9.67742	0.460829	5.06912	18.4332	2.30415	2.30415	0.921659	4.60829	5.06912	5.06912	2.76498	2.30415	9.21659
alpha-synuclein isoform NACP140 [Homo sapiens] (NP_001139526.1)	140	19	0	3	6	0	18	6	18	1	2	4	15	4	2	5	4	10	0	4	19	13.5714	0	2.14286	4.28571	0	12.8571	4.28571	12.8571	0.714286	1.42857	2.85714	10.7143	2.85714	1.42857	3.57143	2.85714	7.14286	0	2.85714	13.5714
mitochondrial amidoxime-reducing component 1 precursor [Homo sapiens] (NP_073583.3)	337	28	27	8	17	9	17	13	23	5	14	41	16	6	9	20	22	21	7	9	25	8.30861	8.01187	2.37389	5.04451	2.67062	5.04451	3.85757	6.82493	1.48368	4.1543	12.1662	4.74777	1.78042	2.67062	5.93472	6.52819	6.23145	2.07715	2.67062	7.4184
pro-neuregulin-3, membrane-bound isoform isoform 1 [Homo sapiens] (NP_001010848.2)	696	60	37	16	24	17	43	33	41	12	30	45	31	13	24	54	96	60	6	16	38	8.62069	5.31609	2.29885	3.44828	2.44253	6.17816	4.74138	5.8908	1.72414	4.31034	6.46552	4.45402	1.86782	3.44828	7.75862	13.7931	8.62069	0.862069	2.29885	5.45977
acetyl-CoA acetyltransferase, mitochondrial precursor [Homo sapiens] (NP_000010.1)	427	51	16	19	15	5	24	13	39	5	26	37	30	17	7	19	28	21	2	11	42	11.9438	3.74707	4.44965	3.51288	1.17096	5.62061	3.0445	9.13349	1.17096	6.08899	8.66511	7.02576	3.98126	1.63934	4.44965	6.55738	4.91803	0.468384	2.57611	9.83607
HBS1-like protein isoform 3 [Homo sapiens] (NP_001138679.1)	632	34	24	39	49	12	38	25	18	12	25	69	51	4	25	30	97	28	1	16	35	5.37975	3.79747	6.17089	7.75316	1.89873	6.01266	3.9557	2.8481	1.89873	3.9557	10.9177	8.06962	0.632911	3.9557	4.74684	15.3481	4.43038	0.158228	2.53165	5.53797
HBS1-like protein isoform 2 [Homo sapiens] (NP_001138630.1)	642	42	27	18	36	9	47	31	54	14	38	52	54	15	24	28	43	42	4	13	51	6.54206	4.20561	2.80374	5.60748	1.40187	7.32087	4.82866	8.41121	2.18069	5.919	8.09969	8.41121	2.33645	3.73832	4.36137	6.69782	6.54206	0.623053	2.02492	7.94393
solute carrier family 2, facilitated glucose transporter member 6 isoform 1 [Homo sapiens] (NP_060055.2)	507	60	29	7	15	6	17	13	43	5	20	83	8	14	29	35	37	27	11	10	38	11.8343	5.71992	1.38067	2.95858	1.18343	3.35306	2.5641	8.48126	0.986193	3.94477	16.3708	1.57791	2.76134	5.71992	6.90335	7.29783	5.32544	2.16963	1.97239	7.49507
solute carrier family 2, facilitated glucose transporter member 6 isoform 2 [Homo sapiens] (NP_001138571.1)	445	50	28	5	14	6	15	12	38	4	17	71	8	11	26	29	33	23	10	8	37	11.236	6.29213	1.1236	3.14607	1.34831	3.37079	2.69663	8.53933	0.898876	3.82022	15.9551	1.79775	2.47191	5.8427	6.51685	7.41573	5.16854	2.24719	1.79775	8.31461
integrin alpha-7 isoform 3 [Homo sapiens] (NP_001138469.1)	1044	87	65	27	56	21	67	53	90	27	41	111	34	20	39	70	75	40	16	24	81	8.33333	6.22605	2.58621	5.36398	2.01149	6.41762	5.07663	8.62069	2.58621	3.9272	10.6322	3.2567	1.91571	3.73563	6.70498	7.18391	3.83142	1.53257	2.29885	7.75862
integrin alpha-7 isoform 1 precursor [Homo sapiens] (NP_001138468.1)	1141	96	69	30	62	22	70	59	104	28	43	128	37	21	42	75	85	37	18	26	89	8.41367	6.04733	2.62927	5.43383	1.92813	6.13497	5.1709	9.11481	2.45399	3.76862	11.2182	3.24277	1.84049	3.68098	6.57318	7.44961	3.24277	1.57756	2.2787	7.80018
integrin alpha-7 isoform 2 precursor [Homo sapiens] (NP_002197.2)	1137	93	68	31	64	21	66	58	102	27	43	132	37	21	42	75	86	38	18	26	89	8.17942	5.98065	2.72647	5.62885	1.84697	5.80475	5.10114	8.97098	2.37467	3.78188	11.6095	3.25418	1.84697	3.69393	6.59631	7.56376	3.34213	1.58311	2.28672	7.82762
ubiquitin-like modifier-activating enzyme ATG7 isoform c [Homo sapiens] (NP_001138384.1)	623	55	29	26	38	18	30	21	42	11	23	73	33	17	29	37	44	28	9	16	44	8.82825	4.6549	4.17335	6.09952	2.88925	4.81541	3.37079	6.74157	1.76565	3.69181	11.7175	5.29695	2.72873	4.6549	5.939	7.0626	4.49438	1.44462	2.56822	7.0626
ubiquitin-like modifier-activating enzyme ATG7 isoform b [Homo sapiens] (NP_001129503.2)	676	57	29	27	40	18	36	27	45	14	23	84	35	17	33	40	45	30	10	21	45	8.43195	4.28994	3.99408	5.91716	2.66272	5.32544	3.99408	6.6568	2.07101	3.40237	12.426	5.17751	2.51479	4.88166	5.91716	6.6568	4.43787	1.47929	3.10651	6.6568
ubiquitin-like modifier-activating enzyme ATG7 isoform a [Homo sapiens] (NP_006386.1)	703	59	31	28	42	20	36	27	46	14	24	87	37	17	36	41	49	31	10	21	47	8.3926	4.40967	3.98293	5.9744	2.84495	5.12091	3.84068	6.54339	1.99147	3.41394	12.3755	5.26316	2.41821	5.12091	5.83215	6.97013	4.40967	1.42248	2.9872	6.68563
5-hydroxytryptamine receptor 2B [Homo sapiens] (NP_000858.3)	481	29	19	22	14	8	21	18	19	6	43	57	28	17	26	22	39	37	8	14	34	6.02911	3.9501	4.5738	2.9106	1.6632	4.3659	3.7422	3.9501	1.2474	8.93971	11.8503	5.82121	3.5343	5.40541	4.5738	8.10811	7.69231	1.6632	2.9106	7.06861
MORC family CW-type zinc finger protein 1 [Homo sapiens] (NP_055244.3)	984	47	48	56	45	24	87	59	38	13	54	110	89	25	38	36	82	45	8	28	52	4.77642	4.87805	5.69106	4.57317	2.43902	8.84146	5.99593	3.86179	1.32114	5.4878	11.1789	9.04472	2.54065	3.86179	3.65854	8.33333	4.57317	0.813008	2.84553	5.28455
kelch-like protein 1 isoform 1 [Homo sapiens] (NP_065917.1)	748	47	34	27	39	20	42	36	61	22	23	81	34	28	22	40	66	41	13	23	49	6.28342	4.54545	3.60963	5.2139	2.6738	5.61497	4.81283	8.15508	2.94118	3.07487	10.8289	4.54545	3.74332	2.94118	5.34759	8.82353	5.48128	1.73797	3.07487	6.5508
wiskott-Aldrich syndrome protein family member 3 isoform 1 [Homo sapiens] (NP_006637.2)	502	44	30	19	33	2	30	29	20	12	20	31	26	12	10	73	49	20	3	15	24	8.76494	5.9761	3.78486	6.57371	0.398406	5.9761	5.77689	3.98406	2.39044	3.98406	6.1753	5.17928	2.39044	1.99203	14.5418	9.76096	3.98406	0.59761	2.98805	4.78088
arf-GAP with SH3 domain, ANK repeat and PH domain-containing protein 3 isoform b [Homo sapiens] (NP_001137250.1)	894	80	55	31	39	19	73	49	68	29	24	100	40	13	29	55	86	39	8	15	42	8.94855	6.15213	3.46756	4.36242	2.12528	8.16555	5.48098	7.60626	3.24385	2.68456	11.1857	4.47427	1.45414	3.24385	6.15213	9.61969	4.36242	0.894855	1.67785	4.69799
arf-GAP with SH3 domain, ANK repeat and PH domain-containing protein 3 isoform a [Homo sapiens] (NP_060177.2)	903	81	54	31	41	19	75	50	67	29	24	99	45	14	29	55	84	39	9	16	42	8.9701	5.98007	3.433	4.54042	2.1041	8.30565	5.5371	7.41971	3.21152	2.65781	10.9635	4.98339	1.55039	3.21152	6.09081	9.30233	4.31894	0.996678	1.77187	4.65116
transmembrane protein 263 [Homo sapiens] (NP_689474.1)	116	8	1	4	5	0	4	6	18	1	5	5	11	4	1	7	9	10	1	1	15	6.89655	0.862069	3.44828	4.31034	0	3.44828	5.17241	15.5172	0.862069	4.31034	4.31034	9.48276	3.44828	0.862069	6.03448	7.75862	8.62069	0.862069	0.862069	12.931
growth factor receptor-bound protein 10 isoform c [Homo sapiens] (NP_001001555.1)	536	27	33	22	22	16	30	41	25	20	19	62	30	10	23	33	51	25	6	11	30	5.03731	6.15672	4.10448	4.10448	2.98507	5.59701	7.64925	4.66418	3.73134	3.54478	11.5672	5.59701	1.86567	4.29104	6.15672	9.51493	4.66418	1.1194	2.05224	5.59701
growth factor receptor-bound protein 10 isoform c [Homo sapiens] (NP_001001550.1)	536	27	33	22	22	16	30	41	25	20	19	62	30	10	23	33	51	25	6	11	30	5.03731	6.15672	4.10448	4.10448	2.98507	5.59701	7.64925	4.66418	3.73134	3.54478	11.5672	5.59701	1.86567	4.29104	6.15672	9.51493	4.66418	1.1194	2.05224	5.59701
growth factor receptor-bound protein 10 isoform b [Homo sapiens] (NP_001001549.1)	548	33	33	22	30	14	31	46	24	22	18	62	24	11	22	38	47	24	5	11	31	6.0219	6.0219	4.0146	5.47445	2.55474	5.65693	8.39416	4.37956	4.0146	3.28467	11.3139	4.37956	2.0073	4.0146	6.93431	8.57664	4.37956	0.912409	2.0073	5.65693
growth factor receptor-bound protein 10 isoform a [Homo sapiens] (NP_005302.3)	594	33	35	24	30	17	33	47	28	23	19	68	31	11	24	39	54	26	6	13	33	5.55556	5.89226	4.0404	5.05051	2.86195	5.55556	7.91246	4.7138	3.87205	3.19865	11.4478	5.21886	1.85185	4.0404	6.56566	9.09091	4.3771	1.0101	2.18855	5.55556
sn1-specific diacylglycerol lipase beta isoform 2 [Homo sapiens] (NP_001136408.1)	543	44	34	10	27	16	19	18	39	14	30	66	17	14	18	30	49	22	11	18	47	8.10313	6.26151	1.84162	4.97238	2.94659	3.49908	3.31492	7.18232	2.57827	5.52486	12.1547	3.13076	2.57827	3.31492	5.52486	9.02394	4.05157	2.02578	3.31492	8.65562
sn1-specific diacylglycerol lipase beta isoform 1 [Homo sapiens] (NP_631918.3)	672	59	34	15	39	21	25	24	48	21	39	81	20	15	22	33	59	26	12	24	55	8.77976	5.05952	2.23214	5.80357	3.125	3.72024	3.57143	7.14286	3.125	5.80357	12.0536	2.97619	2.23214	3.27381	4.91071	8.77976	3.86905	1.78571	3.57143	8.18452
EH domain-binding protein 1 isoform 3 [Homo sapiens] (NP_001136088.1)	1160	72	72	58	77	10	119	65	35	15	35	108	105	22	32	63	108	66	10	26	62	6.2069	6.2069	5	6.63793	0.862069	10.2586	5.60345	3.01724	1.2931	3.01724	9.31034	9.05172	1.89655	2.75862	5.43103	9.31034	5.68966	0.862069	2.24138	5.34483
EH domain-binding protein 1 isoform 2 [Homo sapiens] (NP_001136086.1)	1196	72	72	63	83	10	126	65	39	15	38	111	105	22	33	65	108	69	10	26	64	6.02007	6.02007	5.26756	6.9398	0.83612	10.5351	5.43478	3.26087	1.25418	3.17726	9.28094	8.77926	1.83946	2.7592	5.43478	9.0301	5.76923	0.83612	2.17391	5.35117
EH domain-binding protein 1 isoform 1 [Homo sapiens] (NP_056067.2)	1231	76	73	66	87	11	129	68	39	15	40	114	107	23	33	65	115	69	10	26	65	6.17384	5.93014	5.36149	7.06742	0.893582	10.4793	5.52396	3.16816	1.21852	3.24939	9.26076	8.69212	1.8684	2.68075	5.28026	9.342	5.6052	0.812348	2.1121	5.28026
ADP-ribosylation factor-like protein 15 [Homo sapiens] (NP_061960.1)	204	16	10	7	14	7	13	9	10	4	10	27	12	4	8	11	18	6	2	7	9	7.84314	4.90196	3.43137	6.86275	3.43137	6.37255	4.41176	4.90196	1.96078	4.90196	13.2353	5.88235	1.96078	3.92157	5.39216	8.82353	2.94118	0.980392	3.43137	4.41176
protein RRNAD1 isoform 2 [Homo sapiens] (NP_001136032.1)	277	25	19	4	9	8	17	14	30	4	7	34	11	6	9	22	21	17	3	4	13	9.02527	6.85921	1.44404	3.2491	2.88809	6.13718	5.05415	10.8303	1.44404	2.52708	12.2744	3.97112	2.16606	3.2491	7.94224	7.58123	6.13718	1.08303	1.44404	4.69314
protein RRNAD1 isoform 1 [Homo sapiens] (NP_057081.3)	475	38	38	8	14	12	36	26	33	14	11	81	15	8	13	33	26	19	5	11	34	8	8	1.68421	2.94737	2.52632	7.57895	5.47368	6.94737	2.94737	2.31579	17.0526	3.15789	1.68421	2.73684	6.94737	5.47368	4	1.05263	2.31579	7.15789
cardiotrophin-1 isoform 2 [Homo sapiens] (NP_001136016.1)	200	35	19	2	7	2	11	9	15	5	1	35	3	1	3	19	14	6	1	3	9	17.5	9.5	1	3.5	1	5.5	4.5	7.5	2.5	0.5	17.5	1.5	0.5	1.5	9.5	7	3	0.5	1.5	4.5
cardiotrophin-1 isoform 1 [Homo sapiens] (NP_001321.1)	201	35	19	2	7	2	12	9	15	5	1	35	3	1	3	19	14	6	1	3	9	17.4129	9.45274	0.995025	3.48259	0.995025	5.97015	4.47761	7.46269	2.48756	0.497512	17.4129	1.49254	0.497512	1.49254	9.45274	6.96517	2.98507	0.497512	1.49254	4.47761
ankyrin repeat domain-containing protein 16 isoform a [Homo sapiens] (NP_061919.1)	361	46	25	8	24	13	19	15	30	19	11	49	16	8	3	12	16	19	4	7	17	12.7424	6.92521	2.21607	6.6482	3.60111	5.26316	4.15512	8.31025	5.26316	3.04709	13.5734	4.43213	2.21607	0.831025	3.3241	4.43213	5.26316	1.10803	1.93906	4.70914
unconventional myosin-Va isoform 2 [Homo sapiens] (NP_001135967.1)	1828	112	119	80	84	30	174	105	71	42	112	201	165	53	62	60	102	88	13	63	92	6.12691	6.50985	4.37637	4.59519	1.64114	9.5186	5.74398	3.88403	2.29759	6.12691	10.9956	9.02626	2.89934	3.39168	3.28228	5.57987	4.814	0.71116	3.44639	5.03282
unconventional myosin-Va isoform 1 [Homo sapiens] (NP_000250.3)	1855	114	120	82	86	30	178	106	73	43	112	206	166	53	62	60	104	88	14	65	93	6.14555	6.469	4.42049	4.63612	1.61725	9.59569	5.71429	3.93531	2.31806	6.03774	11.1051	8.94879	2.85714	3.34232	3.2345	5.60647	4.74394	0.754717	3.50404	5.01348
rab11 family-interacting protein 2 [Homo sapiens] (NP_055719.1)	512	19	30	25	30	2	38	19	26	11	22	44	51	17	27	29	60	30	4	9	19	3.71094	5.85938	4.88281	5.85938	0.390625	7.42188	3.71094	5.07812	2.14844	4.29688	8.59375	9.96094	3.32031	5.27344	5.66406	11.7188	5.85938	0.78125	1.75781	3.71094
cadherin-2 preproprotein [Homo sapiens] (NP_001783.2)	906	63	40	57	74	8	51	42	58	12	69	71	38	16	28	70	52	58	8	26	65	6.95364	4.41501	6.29139	8.16777	0.883002	5.62914	4.63576	6.40177	1.3245	7.61589	7.83664	4.19426	1.766	3.09051	7.72627	5.73951	6.40177	0.883002	2.86976	7.17439
polypeptide N-acetylgalactosaminyltransferase 1 [Homo sapiens] (NP_065207.2)	559	20	36	28	33	16	37	19	37	15	33	49	36	18	24	28	30	28	11	17	44	3.57782	6.44007	5.00894	5.9034	2.86225	6.61896	3.39893	6.61896	2.68336	5.9034	8.76565	6.44007	3.22004	4.29338	5.00894	5.36673	5.00894	1.9678	3.04114	7.8712
mitogen-activated protein kinase 6 [Homo sapiens] (NP_002739.1)	721	30	26	32	53	11	69	34	35	29	39	79	45	17	29	32	63	28	8	26	36	4.16089	3.6061	4.43828	7.3509	1.52566	9.57004	4.71567	4.85437	4.02219	5.40915	10.957	6.24133	2.35784	4.02219	4.43828	8.73786	3.8835	1.10957	3.6061	4.99307
zinc finger and BTB domain-containing protein 42 [Homo sapiens] (NP_001131073.1)	422	31	37	3	20	20	24	17	31	17	3	50	18	3	14	46	34	15	3	9	27	7.34597	8.76777	0.7109	4.73934	4.73934	5.6872	4.02844	7.34597	4.02844	0.7109	11.8483	4.2654	0.7109	3.31754	10.9005	8.05687	3.5545	0.7109	2.1327	6.3981
malignant T-cell-amplified sequence 1 isoform 2 [Homo sapiens] (NP_001131026.1)	182	9	5	9	6	4	12	8	15	7	18	16	18	7	7	11	5	6	2	5	12	4.94505	2.74725	4.94505	3.2967	2.1978	6.59341	4.3956	8.24176	3.84615	9.89011	8.79121	9.89011	3.84615	3.84615	6.04396	2.74725	3.2967	1.0989	2.74725	6.59341
malignant T-cell-amplified sequence 1 isoform 1 [Homo sapiens] (NP_054779.1)	181	9	4	9	6	4	12	8	13	7	18	16	19	7	8	11	5	6	2	5	12	4.97238	2.20994	4.97238	3.31492	2.20994	6.62983	4.41989	7.18232	3.8674	9.94475	8.83978	10.4972	3.8674	4.41989	6.07735	2.76243	3.31492	1.10497	2.76243	6.62983
tetratricopeptide repeat protein 39C isoform 2 [Homo sapiens] (NP_694943.2)	522	45	23	23	25	17	38	27	25	9	25	67	40	11	25	13	36	15	6	20	32	8.62069	4.40613	4.40613	4.78927	3.2567	7.27969	5.17241	4.78927	1.72414	4.78927	12.8352	7.66284	2.10728	4.78927	2.49042	6.89655	2.87356	1.14943	3.83142	6.13027
calsyntenin-2 precursor [Homo sapiens] (NP_071414.2)	955	59	41	32	57	23	79	47	65	36	60	71	49	19	32	50	70	49	15	30	71	6.17801	4.29319	3.35079	5.96859	2.40838	8.27225	4.92147	6.80628	3.76963	6.28272	7.43455	5.13089	1.98953	3.35079	5.2356	7.32984	5.13089	1.57068	3.14136	7.43455
target of Myb protein 1 isoform 2 [Homo sapiens] (NP_001129204.1)	493	41	26	21	34	5	43	27	31	7	19	53	20	14	16	35	37	30	3	2	29	8.31643	5.27383	4.25963	6.89655	1.0142	8.72211	5.47667	6.28803	1.41988	3.85396	10.7505	4.0568	2.83976	3.24544	7.09939	7.50507	6.08519	0.608519	0.40568	5.88235
target of Myb protein 1 isoform 4 [Homo sapiens] (NP_001129202.1)	447	39	22	21	29	5	42	26	28	6	17	48	18	12	14	31	33	26	2	1	27	8.72483	4.9217	4.69799	6.4877	1.11857	9.39597	5.81655	6.26398	1.34228	3.80313	10.7383	4.02685	2.68456	3.13199	6.93512	7.38255	5.81655	0.447427	0.223714	6.04027
target of Myb protein 1 isoform 3 [Homo sapiens] (NP_001129201.1)	460	39	25	19	31	5	41	25	28	7	18	49	19	13	14	33	33	29	2	2	28	8.47826	5.43478	4.13043	6.73913	1.08696	8.91304	5.43478	6.08696	1.52174	3.91304	10.6522	4.13043	2.82609	3.04348	7.17391	7.17391	6.30435	0.434783	0.434783	6.08696
target of Myb protein 1 isoform 1 [Homo sapiens] (NP_005479.1)	492	41	26	21	34	5	44	27	30	7	19	53	19	14	16	35	37	30	3	2	29	8.33333	5.28455	4.26829	6.91057	1.01626	8.94309	5.4878	6.09756	1.42276	3.86179	10.7724	3.86179	2.84553	3.25203	7.11382	7.52033	6.09756	0.609756	0.406504	5.89431
polyadenylate-binding protein 4 isoform 3 [Homo sapiens] (NP_001129126.1)	631	71	39	27	24	4	41	37	44	11	24	46	47	21	27	40	42	23	2	18	43	11.252	6.18067	4.27892	3.80349	0.633914	6.49762	5.86371	6.97306	1.74326	3.80349	7.29002	7.44849	3.32805	4.27892	6.33914	6.6561	3.64501	0.316957	2.85261	6.81458
polyadenylate-binding protein 4 isoform 2 [Homo sapiens] (NP_003810.1)	644	73	38	26	27	6	42	39	48	11	24	47	47	22	28	39	44	21	2	18	42	11.3354	5.90062	4.03727	4.19255	0.931677	6.52174	6.0559	7.45342	1.70807	3.72671	7.29814	7.29814	3.41615	4.34783	6.0559	6.8323	3.26087	0.310559	2.79503	6.52174
polyadenylate-binding protein 4 isoform 1 [Homo sapiens] (NP_001129125.1)	660	75	40	27	27	6	42	40	50	11	24	48	47	22	28	41	45	24	2	18	43	11.3636	6.06061	4.09091	4.09091	0.909091	6.36364	6.06061	7.57576	1.66667	3.63636	7.27273	7.12121	3.33333	4.24242	6.21212	6.81818	3.63636	0.30303	2.72727	6.51515
zinc transporter ZIP8 isoform c [Homo sapiens] (NP_001128620.1)	393	31	6	19	12	11	19	13	32	13	29	49	18	11	34	17	25	25	2	9	18	7.88804	1.52672	4.83461	3.05344	2.79898	4.83461	3.30789	8.14249	3.30789	7.37913	12.4682	4.58015	2.79898	8.6514	4.3257	6.36132	6.36132	0.508906	2.29008	4.58015
zinc transporter ZIP8 isoform b precursor [Homo sapiens] (NP_001128619.1)	444	42	8	20	14	11	20	16	39	14	29	60	19	10	33	21	31	21	4	9	23	9.45946	1.8018	4.5045	3.15315	2.47748	4.5045	3.6036	8.78378	3.15315	6.53153	13.5135	4.27928	2.25225	7.43243	4.72973	6.98198	4.72973	0.900901	2.02703	5.18018
zinc transporter ZIP8 isoform a precursor [Homo sapiens] (NP_001128618.1)	460	43	8	21	13	11	23	16	43	13	29	62	18	12	37	21	30	25	2	9	24	9.34783	1.73913	4.56522	2.82609	2.3913	5	3.47826	9.34783	2.82609	6.30435	13.4783	3.91304	2.6087	8.04348	4.56522	6.52174	5.43478	0.434783	1.95652	5.21739
desmocollin-1 isoform Dsc1a preproprotein [Homo sapiens] (NP_077739.1)	894	41	39	42	61	26	62	47	59	20	53	74	55	12	34	47	60	65	5	30	62	4.58613	4.36242	4.69799	6.82327	2.90828	6.93512	5.25727	6.59955	2.23714	5.92841	8.2774	6.15213	1.34228	3.80313	5.25727	6.71141	7.27069	0.559284	3.3557	6.93512
disks large homolog 4 isoform 1 precursor [Homo sapiens] (NP_001356.1)	767	60	52	25	51	4	61	26	57	24	54	64	37	9	24	42	63	32	7	28	47	7.82269	6.77966	3.25945	6.64928	0.521512	7.95306	3.38983	7.43155	3.12907	7.04042	8.3442	4.82399	1.1734	3.12907	5.47588	8.21382	4.1721	0.912647	3.65059	6.12777
histone-lysine N-methyltransferase SETD2 [Homo sapiens] (NP_054878.5)	2564	109	140	99	167	53	229	127	120	59	87	180	208	41	61	192	315	155	17	74	131	4.25117	5.46022	3.86115	6.51326	2.06708	8.93136	4.9532	4.68019	2.30109	3.39314	7.02028	8.11232	1.59906	2.3791	7.4883	12.2855	6.04524	0.663027	2.88612	5.1092
uncharacterized protein C7orf50 [Homo sapiens] (NP_001127868.1)	194	19	19	2	7	1	23	12	13	4	1	27	20	3	2	13	9	5	3	3	8	9.79381	9.79381	1.03093	3.60825	0.515464	11.8557	6.18557	6.70103	2.06186	0.515464	13.9175	10.3093	1.54639	1.03093	6.70103	4.63918	2.57732	1.54639	1.54639	4.12371
uncharacterized protein C7orf50 [Homo sapiens] (NP_001127867.1)	194	19	19	2	7	1	23	12	13	4	1	27	20	3	2	13	9	5	3	3	8	9.79381	9.79381	1.03093	3.60825	0.515464	11.8557	6.18557	6.70103	2.06186	0.515464	13.9175	10.3093	1.54639	1.03093	6.70103	4.63918	2.57732	1.54639	1.54639	4.12371
uncharacterized protein C7orf50 [Homo sapiens] (NP_115726.1)	194	19	19	2	7	1	23	12	13	4	1	27	20	3	2	13	9	5	3	3	8	9.79381	9.79381	1.03093	3.60825	0.515464	11.8557	6.18557	6.70103	2.06186	0.515464	13.9175	10.3093	1.54639	1.03093	6.70103	4.63918	2.57732	1.54639	1.54639	4.12371
sorting nexin-13 [Homo sapiens] (NP_055947.1)	957	48	63	44	73	11	58	51	44	16	52	110	62	31	51	35	56	50	10	35	57	5.01567	6.58307	4.5977	7.628	1.14943	6.06061	5.32915	4.5977	1.67189	5.43365	11.4943	6.47858	3.23929	5.32915	3.65726	5.85162	5.22466	1.04493	3.65726	5.95611
coiled-coil domain-containing protein 184 [Homo sapiens] (NP_001013657.3)	194	13	6	2	15	4	24	10	23	3	7	20	5	10	2	17	14	7	0	1	11	6.70103	3.09278	1.03093	7.73196	2.06186	12.3711	5.15464	11.8557	1.54639	3.60825	10.3093	2.57732	5.15464	1.03093	8.76289	7.21649	3.60825	0	0.515464	5.6701
ornithine carbamoyltransferase, mitochondrial precursor [Homo sapiens] (NP_000522.3)	354	26	15	16	17	3	20	17	22	9	16	49	26	12	15	14	22	24	5	11	15	7.34463	4.23729	4.51977	4.80226	0.847458	5.64972	4.80226	6.21469	2.54237	4.51977	13.8418	7.34463	3.38983	4.23729	3.9548	6.21469	6.77966	1.41243	3.10734	4.23729
prostatic acid phosphatase isoform TM-PAP precursor [Homo sapiens] (NP_001127666.1)	418	19	21	11	14	8	30	18	21	14	19	60	20	12	22	26	31	22	8	20	22	4.54545	5.02392	2.63158	3.34928	1.91388	7.17703	4.30622	5.02392	3.34928	4.54545	14.3541	4.78469	2.87081	5.26316	6.2201	7.41627	5.26316	1.91388	4.78469	5.26316
prostatic acid phosphatase isoform PAP precursor [Homo sapiens] (NP_001090.2)	386	16	18	10	16	6	30	17	20	13	14	54	19	11	19	26	30	24	7	19	17	4.14508	4.66321	2.59067	4.14508	1.5544	7.77202	4.40415	5.18135	3.36788	3.62694	13.9896	4.92228	2.84974	4.92228	6.73575	7.77202	6.21762	1.81347	4.92228	4.40415
ras-related protein Rab-5A isoform 1 [Homo sapiens] (NP_004153.2)	215	24	11	16	9	4	13	13	13	2	9	15	13	5	10	9	15	14	2	5	13	11.1628	5.11628	7.44186	4.18605	1.86047	6.04651	6.04651	6.04651	0.930233	4.18605	6.97674	6.04651	2.32558	4.65116	4.18605	6.97674	6.51163	0.930233	2.32558	6.04651
myocyte-specific enhancer factor 2A isoform 4 [Homo sapiens] (NP_001124400.1)	429	21	23	23	20	1	10	34	35	5	12	33	12	15	9	57	63	27	2	6	21	4.8951	5.36131	5.36131	4.662	0.2331	2.331	7.92541	8.15851	1.1655	2.7972	7.69231	2.7972	3.4965	2.0979	13.2867	14.6853	6.29371	0.4662	1.3986	4.8951
myocyte-specific enhancer factor 2A isoform 3 [Homo sapiens] (NP_001124399.1)	437	21	23	23	20	1	15	34	35	5	12	35	12	15	9	57	64	27	2	6	21	4.80549	5.26316	5.26316	4.57666	0.228833	3.43249	7.78032	8.00915	1.14416	2.746	8.00915	2.746	3.43249	2.0595	13.0435	14.6453	6.17849	0.457666	1.373	4.80549
myocyte-specific enhancer factor 2A isoform 2 [Homo sapiens] (NP_001124398.1)	497	24	25	27	24	3	16	35	36	6	16	40	19	17	13	58	69	32	2	10	25	4.82897	5.03018	5.4326	4.82897	0.603622	3.21932	7.04225	7.24346	1.20724	3.21932	8.04829	3.82294	3.42052	2.61569	11.67	13.8833	6.43863	0.402414	2.01207	5.03018
myocyte-specific enhancer factor 2A isoform 1 [Homo sapiens] (NP_005578.2)	499	25	24	29	22	3	17	35	34	8	17	38	21	19	10	58	66	34	2	11	26	5.01002	4.80962	5.81162	4.40882	0.601202	3.40681	7.01403	6.81363	1.60321	3.40681	7.61523	4.20842	3.80762	2.00401	11.6232	13.2265	6.81363	0.400802	2.20441	5.21042
E3 UFM1-protein ligase 1 [Homo sapiens] (NP_056138.1)	794	52	45	27	51	8	65	45	38	17	53	84	65	13	31	17	65	44	3	15	56	6.54912	5.66751	3.4005	6.42317	1.00756	8.1864	5.66751	4.78589	2.14106	6.67506	10.5793	8.1864	1.63728	3.90428	2.14106	8.1864	5.54156	0.377834	1.88917	7.0529
HBS1-like protein isoform 1 [Homo sapiens] (NP_006611.1)	684	44	29	20	40	9	52	34	55	15	39	54	56	15	26	30	50	42	4	16	54	6.43275	4.23977	2.92398	5.84795	1.31579	7.60234	4.97076	8.04094	2.19298	5.70175	7.89474	8.18713	2.19298	3.80117	4.38596	7.30994	6.14035	0.584795	2.33918	7.89474
metallothionein-1X [Homo sapiens] (NP_005943.1)	61	5	0	1	2	20	1	1	5	0	1	0	8	1	0	3	9	2	0	0	2	8.19672	0	1.63934	3.27869	32.7869	1.63934	1.63934	8.19672	0	1.63934	0	13.1148	1.63934	0	4.91803	14.7541	3.27869	0	0	3.27869
izumo sperm-egg fusion protein 1 precursor [Homo sapiens] (NP_872381.2)	350	25	12	11	17	13	27	13	22	8	14	41	28	11	12	16	24	20	5	8	23	7.14286	3.42857	3.14286	4.85714	3.71429	7.71429	3.71429	6.28571	2.28571	4	11.7143	8	3.14286	3.42857	4.57143	6.85714	5.71429	1.42857	2.28571	6.57143
serine/threonine-protein kinase H1 [Homo sapiens] (NP_006733.1)	424	30	43	10	20	6	25	14	25	10	19	35	26	11	11	26	34	26	3	18	32	7.07547	10.1415	2.35849	4.71698	1.41509	5.89623	3.30189	5.89623	2.35849	4.48113	8.25472	6.13208	2.59434	2.59434	6.13208	8.01887	6.13208	0.707547	4.24528	7.54717
hepatic triacylglycerol lipase precursor [Homo sapiens] (NP_000227.2)	499	26	24	18	17	12	22	27	38	21	37	48	29	11	25	21	40	36	9	10	28	5.21042	4.80962	3.60721	3.40681	2.40481	4.40882	5.41082	7.61523	4.20842	7.41483	9.61924	5.81162	2.20441	5.01002	4.20842	8.01603	7.21443	1.80361	2.00401	5.61122
C-Maf-inducing protein isoform C-Mip [Homo sapiens] (NP_938204.2)	773	48	38	34	37	25	52	31	37	18	33	112	44	20	19	45	65	43	9	19	44	6.20957	4.91591	4.39845	4.78655	3.23415	6.72704	4.01035	4.78655	2.32859	4.26908	14.489	5.69211	2.58732	2.45796	5.82147	8.4088	5.56274	1.16429	2.45796	5.69211
C-Maf-inducing protein isoform Tc-Mip [Homo sapiens] (NP_085132.1)	679	44	30	32	32	22	48	29	28	15	29	99	39	18	17	39	57	36	8	18	39	6.48012	4.41826	4.71281	4.71281	3.24006	7.06922	4.27099	4.12371	2.20913	4.27099	14.5803	5.74374	2.65096	2.50368	5.74374	8.3947	5.30191	1.1782	2.65096	5.74374
retinol dehydrogenase 14 [Homo sapiens] (NP_065956.1)	336	32	28	13	11	6	24	9	31	6	13	46	13	8	13	13	21	12	3	7	27	9.52381	8.33333	3.86905	3.27381	1.78571	7.14286	2.67857	9.22619	1.78571	3.86905	13.6905	3.86905	2.38095	3.86905	3.86905	6.25	3.57143	0.892857	2.08333	8.03571
disks large homolog 4 isoform 2 [Homo sapiens] (NP_001122299.1)	721	54	48	25	49	6	58	22	57	23	54	51	38	9	23	36	57	33	5	26	47	7.4896	6.65742	3.46741	6.79612	0.832178	8.04438	3.05132	7.90569	3.19001	7.4896	7.07351	5.27046	1.24827	3.19001	4.99307	7.90569	4.57698	0.693481	3.6061	6.51872
cytochrome P450 26A1 isoform 2 [Homo sapiens] (NP_476498.1)	428	23	31	14	15	11	33	15	33	14	25	51	25	11	20	21	26	19	5	11	25	5.37383	7.24299	3.27103	3.50467	2.57009	7.71028	3.50467	7.71028	3.27103	5.84112	11.9159	5.84112	2.57009	4.6729	4.90654	6.07477	4.43925	1.16822	2.57009	5.84112
cytochrome P450 26A1 isoform 1 [Homo sapiens] (NP_000774.2)	497	29	35	14	17	14	34	18	38	14	26	67	27	14	26	27	29	22	6	12	28	5.83501	7.04225	2.8169	3.42052	2.8169	6.84105	3.62173	7.64588	2.8169	5.23139	13.4809	5.4326	2.8169	5.23139	5.4326	5.83501	4.42656	1.20724	2.41449	5.6338
G-protein coupled receptor 126 isoform beta 1 precursor [Homo sapiens] (NP_940971.1)	1250	73	42	99	55	35	49	39	62	24	84	128	68	24	72	47	132	72	25	38	82	5.84	3.36	7.92	4.4	2.8	3.92	3.12	4.96	1.92	6.72	10.24	5.44	1.92	5.76	3.76	10.56	5.76	2	3.04	6.56
G-protein coupled receptor 126 isoform alpha 1 precursor [Homo sapiens] (NP_065188.4)	1221	69	43	98	49	36	50	39	63	22	79	128	64	22	71	47	127	70	25	37	82	5.65111	3.5217	8.02621	4.0131	2.9484	4.095	3.1941	5.15971	1.8018	6.47011	10.4832	5.24161	1.8018	5.81491	3.8493	10.4013	5.73301	2.0475	3.0303	6.71581
G-protein coupled receptor 126 isoform alpha 2 precursor [Homo sapiens] (NP_001027566.1)	1193	68	41	94	48	36	50	38	63	22	78	128	63	21	71	43	125	63	25	37	79	5.69992	3.43671	7.8793	4.02347	3.0176	4.19111	3.18525	5.2808	1.84409	6.53814	10.7293	5.2808	1.76027	5.95138	3.60436	10.4778	5.2808	2.09556	3.10142	6.62196
G-protein coupled receptor 126 isoform beta 2 precursor [Homo sapiens] (NP_001027567.1)	1222	72	40	95	54	35	49	38	62	24	83	128	67	23	72	43	130	65	25	38	79	5.89198	3.27332	7.77414	4.41899	2.86416	4.00982	3.10966	5.07365	1.96399	6.79214	10.4746	5.48282	1.88216	5.89198	3.51882	10.6383	5.31915	2.04583	3.10966	6.46481
leukemia inhibitory factor receptor precursor [Homo sapiens] (NP_002301.1)	1097	47	42	72	57	25	77	36	54	21	82	82	68	18	36	68	106	67	26	37	76	4.28441	3.82862	6.56335	5.19599	2.27894	7.01914	3.28168	4.92252	1.91431	7.47493	7.47493	6.19872	1.64084	3.28168	6.19872	9.66272	6.10757	2.3701	3.37284	6.92799
leukemia inhibitory factor receptor precursor [Homo sapiens] (NP_001121143.1)	1097	47	42	72	57	25	77	36	54	21	82	82	68	18	36	68	106	67	26	37	76	4.28441	3.82862	6.56335	5.19599	2.27894	7.01914	3.28168	4.92252	1.91431	7.47493	7.47493	6.19872	1.64084	3.28168	6.19872	9.66272	6.10757	2.3701	3.37284	6.92799
neuferricin isoform 1 precursor [Homo sapiens] (NP_653212.1)	264	24	23	7	12	9	13	6	32	5	4	28	7	5	8	21	18	11	6	10	15	9.09091	8.71212	2.65152	4.54545	3.40909	4.92424	2.27273	12.1212	1.89394	1.51515	10.6061	2.65152	1.89394	3.0303	7.95455	6.81818	4.16667	2.27273	3.78788	5.68182
beta-hexosaminidase subunit beta isoform 1 preproprotein [Homo sapiens] (NP_000512.1)	556	38	26	18	29	8	31	23	32	14	29	62	29	10	29	35	40	32	13	24	34	6.83453	4.67626	3.23741	5.21583	1.43885	5.57554	4.13669	5.7554	2.51799	5.21583	11.1511	5.21583	1.79856	5.21583	6.29496	7.19424	5.7554	2.33813	4.31655	6.11511
insulin receptor substrate 1 [Homo sapiens] (NP_005535.1)	1242	99	86	35	49	21	64	44	129	47	28	78	41	32	28	126	182	60	7	32	54	7.97101	6.92432	2.81804	3.94525	1.69082	5.15298	3.54267	10.3865	3.78422	2.25443	6.28019	3.30113	2.57649	2.25443	10.1449	14.6538	4.83092	0.563607	2.57649	4.34783
B(0,+)-type amino acid transporter 1 [Homo sapiens] (NP_001119807.1)	487	41	14	15	7	10	21	12	35	3	54	57	18	11	27	27	35	28	8	24	40	8.41889	2.87474	3.08008	1.43737	2.05339	4.31211	2.46407	7.18686	0.616016	11.0883	11.7043	3.6961	2.25873	5.54415	5.54415	7.18686	5.74949	1.64271	4.92813	8.21355
B(0,+)-type amino acid transporter 1 [Homo sapiens] (NP_055085.1)	487	41	14	15	7	10	21	12	35	3	54	57	18	11	27	27	35	28	8	24	40	8.41889	2.87474	3.08008	1.43737	2.05339	4.31211	2.46407	7.18686	0.616016	11.0883	11.7043	3.6961	2.25873	5.54415	5.54415	7.18686	5.74949	1.64271	4.92813	8.21355
prokineticin-2 isoform a precursor [Homo sapiens] (NP_001119600.1)	129	8	14	4	4	12	2	3	11	3	5	17	10	4	5	9	7	6	1	0	4	6.20155	10.8527	3.10078	3.10078	9.30233	1.55039	2.32558	8.52713	2.32558	3.87597	13.1783	7.75194	3.10078	3.87597	6.97674	5.42636	4.65116	0.775194	0	3.10078
prokineticin-2 isoform b precursor [Homo sapiens] (NP_068754.1)	108	8	8	1	4	12	0	2	9	3	5	17	5	4	4	9	6	6	1	0	4	7.40741	7.40741	0.925926	3.7037	11.1111	0	1.85185	8.33333	2.77778	4.62963	15.7407	4.62963	3.7037	3.7037	8.33333	5.55556	5.55556	0.925926	0	3.7037
hepatoma-derived growth factor isoform c [Homo sapiens] (NP_001119523.1)	233	21	9	10	11	2	47	6	21	2	4	11	23	3	7	19	15	9	1	3	9	9.01288	3.86266	4.29185	4.72103	0.858369	20.1717	2.57511	9.01288	0.858369	1.71674	4.72103	9.87124	1.28755	3.00429	8.15451	6.43777	3.86266	0.429185	1.28755	3.86266
hepatoma-derived growth factor isoform b [Homo sapiens] (NP_001119522.1)	256	20	11	8	12	1	47	7	23	5	5	17	26	3	9	23	16	10	1	3	9	7.8125	4.29688	3.125	4.6875	0.390625	18.3594	2.73438	8.98438	1.95312	1.95312	6.64062	10.1562	1.17188	3.51562	8.98438	6.25	3.90625	0.390625	1.17188	3.51562
hepatoma-derived growth factor isoform a [Homo sapiens] (NP_004485.1)	240	19	10	9	12	2	47	5	20	3	4	11	27	4	8	21	16	7	2	5	8	7.91667	4.16667	3.75	5	0.833333	19.5833	2.08333	8.33333	1.25	1.66667	4.58333	11.25	1.66667	3.33333	8.75	6.66667	2.91667	0.833333	2.08333	3.33333
methylcrotonoyl-CoA carboxylase beta chain, mitochondrial [Homo sapiens] (NP_071415.1)	563	61	34	21	29	9	32	21	57	11	38	46	28	12	23	27	29	20	4	22	39	10.8348	6.03908	3.73002	5.15098	1.59858	5.68384	3.73002	10.1243	1.95382	6.74956	8.17052	4.97336	2.13144	4.08526	4.79574	5.15098	3.5524	0.71048	3.90764	6.92718
coiled-coil domain-containing protein 47 precursor [Homo sapiens] (NP_064583.2)	483	25	24	22	42	5	56	24	22	8	19	40	41	22	21	15	26	26	3	13	29	5.17598	4.96894	4.55487	8.69565	1.0352	11.5942	4.96894	4.55487	1.65631	3.93375	8.28157	8.48861	4.55487	4.34783	3.10559	5.38302	5.38302	0.621118	2.69151	6.00414
progressive ankylosis protein homolog [Homo sapiens] (NP_473368.1)	492	49	19	14	18	9	22	4	29	13	35	56	23	18	27	23	31	31	7	17	47	9.95935	3.86179	2.84553	3.65854	1.82927	4.47154	0.813008	5.89431	2.64228	7.11382	11.3821	4.6748	3.65854	5.4878	4.6748	6.30081	6.30081	1.42276	3.45528	9.55285
solute carrier family 22 member 23 isoform a [Homo sapiens] (NP_056297.1)	686	63	29	23	26	22	24	18	73	15	42	91	24	19	35	44	43	32	12	14	37	9.18367	4.22741	3.35277	3.79009	3.207	3.49854	2.62391	10.6414	2.18659	6.12245	13.2653	3.49854	2.76968	5.10204	6.41399	6.26822	4.66472	1.74927	2.04082	5.39359
methionine synthase isoform 1 [Homo sapiens] (NP_000245.2)	1265	107	59	47	79	23	98	41	99	27	92	117	83	37	48	58	61	58	9	44	78	8.4585	4.66403	3.71542	6.24506	1.81818	7.74704	3.24111	7.82609	2.13439	7.27273	9.24901	6.56126	2.9249	3.79447	4.58498	4.82213	4.58498	0.711462	3.47826	6.16601
cholesteryl ester transfer protein isoform 1 precursor [Homo sapiens] (NP_000069.2)	493	28	12	16	25	7	24	27	28	14	35	57	26	13	30	16	47	32	5	10	41	5.67951	2.43408	3.24544	5.07099	1.41988	4.86815	5.47667	5.67951	2.83976	7.09939	11.5619	5.27383	2.63692	6.08519	3.24544	9.53347	6.49087	1.0142	2.0284	8.31643
2-oxoisovalerate dehydrogenase subunit beta, mitochondrial precursor [Homo sapiens] (NP_000047.1)	392	42	21	9	18	12	25	15	31	9	29	28	16	4	23	25	20	18	6	12	29	10.7143	5.35714	2.29592	4.59184	3.06122	6.37755	3.82653	7.90816	2.29592	7.39796	7.14286	4.08163	1.02041	5.86735	6.37755	5.10204	4.59184	1.53061	3.06122	7.39796
2-oxoisovalerate dehydrogenase subunit beta, mitochondrial precursor [Homo sapiens] (NP_898871.1)	392	42	21	9	18	12	25	15	31	9	29	28	16	4	23	25	20	18	6	12	29	10.7143	5.35714	2.29592	4.59184	3.06122	6.37755	3.82653	7.90816	2.29592	7.39796	7.14286	4.08163	1.02041	5.86735	6.37755	5.10204	4.59184	1.53061	3.06122	7.39796
growth arrest-specific protein 1 precursor [Homo sapiens] (NP_002039.2)	345	42	27	8	22	21	17	10	54	5	7	38	5	6	5	24	22	10	4	9	9	12.1739	7.82609	2.31884	6.37681	6.08696	4.92754	2.89855	15.6522	1.44928	2.02899	11.0145	1.44928	1.73913	1.44928	6.95652	6.37681	2.89855	1.15942	2.6087	2.6087
complement factor I preproprotein [Homo sapiens] (NP_000195.2)	583	30	27	24	36	42	31	26	46	14	31	38	43	11	25	19	35	32	12	22	39	5.1458	4.63122	4.11664	6.17496	7.20412	5.31732	4.45969	7.89022	2.40137	5.31732	6.51801	7.37564	1.88679	4.28816	3.25901	6.00343	5.48885	2.05832	3.77358	6.68954
glutamate receptor 1 isoform 2 precursor [Homo sapiens] (NP_001107655.1)	906	62	45	38	44	14	54	40	74	12	59	72	56	25	50	32	72	46	15	35	61	6.84327	4.96689	4.19426	4.85651	1.54525	5.96026	4.41501	8.16777	1.3245	6.51214	7.94702	6.18102	2.75938	5.51876	3.53201	7.94702	5.07726	1.65563	3.86313	6.73289
glutamate receptor 1 isoform 1 precursor [Homo sapiens] (NP_000818.2)	906	62	45	41	44	14	54	40	75	12	59	73	55	25	50	32	69	46	15	35	60	6.84327	4.96689	4.52539	4.85651	1.54525	5.96026	4.41501	8.27815	1.3245	6.51214	8.0574	6.07064	2.75938	5.51876	3.53201	7.61589	5.07726	1.65563	3.86313	6.62252
interferon-induced protein 44 [Homo sapiens] (NP_006408.3)	444	18	27	18	28	12	29	17	30	11	37	51	27	7	18	11	35	20	4	17	27	4.05405	6.08108	4.05405	6.30631	2.7027	6.53153	3.82883	6.75676	2.47748	8.33333	11.4865	6.08108	1.57658	4.05405	2.47748	7.88288	4.5045	0.900901	3.82883	6.08108
rho guanine nucleotide exchange factor 7 isoform a [Homo sapiens] (NP_001106985.1)	646	31	27	33	22	10	62	32	26	16	23	70	55	17	14	43	57	48	8	17	35	4.79876	4.17957	5.10836	3.40557	1.54799	9.59752	4.95356	4.02477	2.47678	3.56037	10.8359	8.51393	2.63158	2.16718	6.65635	8.82353	7.43034	1.23839	2.63158	5.41796
rho guanine nucleotide exchange factor 7 isoform d [Homo sapiens] (NP_001106984.1)	753	34	33	35	33	14	54	37	37	22	27	86	51	18	19	46	82	58	10	21	36	4.51527	4.38247	4.64807	4.38247	1.85923	7.17131	4.91368	4.91368	2.92165	3.58566	11.421	6.77291	2.39044	2.52324	6.1089	10.8898	7.70252	1.32802	2.78884	4.78088
rho guanine nucleotide exchange factor 7 isoform c [Homo sapiens] (NP_001106983.1)	803	36	37	36	33	16	59	39	39	23	29	95	51	18	21	52	89	60	10	22	38	4.48319	4.60772	4.48319	4.10959	1.99253	7.34745	4.85679	4.85679	2.86426	3.61146	11.8306	6.35118	2.24159	2.61519	6.47572	11.0834	7.47198	1.24533	2.73973	4.73225
rho guanine nucleotide exchange factor 7 isoform b [Homo sapiens] (NP_663788.1)	782	35	37	36	33	16	59	37	39	22	28	90	51	18	20	48	86	58	10	22	37	4.4757	4.73146	4.60358	4.21995	2.04604	7.54476	4.73146	4.98721	2.8133	3.58056	11.509	6.52174	2.30179	2.55754	6.13811	10.9974	7.41688	1.27877	2.8133	4.73146
rho guanine nucleotide exchange factor 7 isoform a [Homo sapiens] (NP_003890.1)	646	31	27	33	22	10	62	32	26	16	23	70	55	17	14	43	57	48	8	17	35	4.79876	4.17957	5.10836	3.40557	1.54799	9.59752	4.95356	4.02477	2.47678	3.56037	10.8359	8.51393	2.63158	2.16718	6.65635	8.82353	7.43034	1.23839	2.63158	5.41796
homeobox protein EMX2 isoform 1 [Homo sapiens] (NP_004089.1)	252	27	18	10	9	1	13	12	8	15	8	20	14	1	13	27	25	10	3	6	12	10.7143	7.14286	3.96825	3.57143	0.396825	5.15873	4.7619	3.1746	5.95238	3.1746	7.93651	5.55556	0.396825	5.15873	10.7143	9.92063	3.96825	1.19048	2.38095	4.7619
pleckstrin homology domain-containing family G member 2 [Homo sapiens] (NP_073746.2)	1386	110	83	21	54	24	100	76	117	38	45	156	35	16	31	183	139	67	11	16	64	7.93651	5.98846	1.51515	3.8961	1.7316	7.21501	5.48341	8.44156	2.7417	3.24675	11.2554	2.52525	1.1544	2.23665	13.2035	10.0289	4.83405	0.793651	1.1544	4.6176
keratin, type I cytoskeletal 16 [Homo sapiens] (NP_005548.2)	473	31	33	14	20	6	45	32	57	3	19	50	17	11	13	6	61	20	2	14	19	6.55391	6.97674	2.95983	4.22833	1.2685	9.51374	6.76533	12.0507	0.634249	4.01691	10.5708	3.59408	2.32558	2.74841	1.2685	12.8964	4.22833	0.422833	2.95983	4.01691
ubiquitin-associated and SH3 domain-containing protein B [Homo sapiens] (NP_116262.2)	649	41	30	21	28	20	39	35	42	20	33	66	32	11	29	42	52	42	12	20	34	6.31741	4.6225	3.23575	4.31433	3.08166	6.00924	5.39291	6.47149	3.08166	5.08475	10.1695	4.93066	1.69492	4.46841	6.47149	8.01233	6.47149	1.849	3.08166	5.23883
cyclin-A1 isoform c [Homo sapiens] (NP_001104517.1)	421	32	22	10	23	11	31	19	21	8	16	57	21	10	14	24	24	25	2	22	29	7.60095	5.22565	2.3753	5.46318	2.61283	7.36342	4.51306	4.98812	1.90024	3.80048	13.5392	4.98812	2.3753	3.32542	5.70071	5.70071	5.93824	0.475059	5.22565	6.88836
cyclin-A1 isoform c [Homo sapiens] (NP_001104516.1)	421	32	22	10	23	11	31	19	21	8	16	57	21	10	14	24	24	25	2	22	29	7.60095	5.22565	2.3753	5.46318	2.61283	7.36342	4.51306	4.98812	1.90024	3.80048	13.5392	4.98812	2.3753	3.32542	5.70071	5.70071	5.93824	0.475059	5.22565	6.88836
cyclin-A1 isoform a [Homo sapiens] (NP_003905.1)	465	34	22	10	24	11	37	22	28	8	18	59	21	12	18	29	27	26	4	24	31	7.31183	4.73118	2.15054	5.16129	2.36559	7.95699	4.73118	6.02151	1.72043	3.87097	12.6882	4.51613	2.58065	3.87097	6.23656	5.80645	5.5914	0.860215	5.16129	6.66667
tartrate-resistant acid phosphatase type 5 precursor [Homo sapiens] (NP_001104506.1)	325	28	20	13	19	3	12	14	23	11	12	35	15	6	17	17	20	17	6	14	23	8.61538	6.15385	4	5.84615	0.923077	3.69231	4.30769	7.07692	3.38462	3.69231	10.7692	4.61538	1.84615	5.23077	5.23077	6.15385	5.23077	1.84615	4.30769	7.07692
tartrate-resistant acid phosphatase type 5 precursor [Homo sapiens] (NP_001104505.1)	325	28	20	13	19	3	12	14	23	11	12	35	15	6	17	17	20	17	6	14	23	8.61538	6.15385	4	5.84615	0.923077	3.69231	4.30769	7.07692	3.38462	3.69231	10.7692	4.61538	1.84615	5.23077	5.23077	6.15385	5.23077	1.84615	4.30769	7.07692
tartrate-resistant acid phosphatase type 5 precursor [Homo sapiens] (NP_001104504.1)	325	28	20	13	19	3	12	14	23	11	12	35	15	6	17	17	20	17	6	14	23	8.61538	6.15385	4	5.84615	0.923077	3.69231	4.30769	7.07692	3.38462	3.69231	10.7692	4.61538	1.84615	5.23077	5.23077	6.15385	5.23077	1.84615	4.30769	7.07692
tartrate-resistant acid phosphatase type 5 precursor [Homo sapiens] (NP_001602.1)	325	28	20	13	19	3	12	14	23	11	12	35	15	6	17	17	20	17	6	14	23	8.61538	6.15385	4	5.84615	0.923077	3.69231	4.30769	7.07692	3.38462	3.69231	10.7692	4.61538	1.84615	5.23077	5.23077	6.15385	5.23077	1.84615	4.30769	7.07692
activin receptor type-1C isoform 4 precursor [Homo sapiens] (NP_001104503.1)	336	28	15	17	15	19	19	13	16	7	22	34	20	11	7	12	23	19	6	10	23	8.33333	4.46429	5.05952	4.46429	5.65476	5.65476	3.86905	4.7619	2.08333	6.54762	10.119	5.95238	3.27381	2.08333	3.57143	6.84524	5.65476	1.78571	2.97619	6.84524
activin receptor type-1C isoform 3 precursor [Homo sapiens] (NP_001104502.1)	413	33	23	19	18	20	26	16	23	9	29	40	23	12	11	13	26	22	9	11	30	7.99031	5.56901	4.60048	4.35835	4.84262	6.2954	3.87409	5.56901	2.17918	7.02179	9.68523	5.56901	2.90557	2.66344	3.1477	6.2954	5.32688	2.17918	2.66344	7.26392
activin receptor type-1C isoform 2 [Homo sapiens] (NP_001104501.1)	443	32	24	22	19	18	28	16	26	9	34	39	28	13	10	18	28	23	9	13	34	7.22348	5.41761	4.96614	4.28894	4.06321	6.32054	3.61174	5.86907	2.0316	7.67494	8.80361	6.32054	2.93454	2.25734	4.06321	6.32054	5.19187	2.0316	2.93454	7.67494
activin receptor type-1C isoform 1 precursor [Homo sapiens] (NP_660302.2)	493	41	26	23	20	24	30	18	28	9	34	49	29	14	11	19	33	26	10	13	36	8.31643	5.27383	4.66531	4.0568	4.86815	6.08519	3.65112	5.67951	1.82556	6.89655	9.93915	5.88235	2.83976	2.23124	3.85396	6.69371	5.27383	2.0284	2.63692	7.30223
cyclin-dependent kinase 9 [Homo sapiens] (NP_001252.1)	372	22	23	18	21	7	23	17	19	8	19	45	29	11	14	18	19	18	5	14	22	5.91398	6.1828	4.83871	5.64516	1.88172	6.1828	4.56989	5.10753	2.15054	5.10753	12.0968	7.7957	2.95699	3.76344	4.83871	5.10753	4.83871	1.34409	3.76344	5.91398
inactive ribonuclease-like protein 9 isoform 1 precursor [Homo sapiens] (NP_001103831.1)	210	5	11	9	7	8	22	9	9	7	11	21	16	7	11	15	8	9	2	10	13	2.38095	5.2381	4.28571	3.33333	3.80952	10.4762	4.28571	4.28571	3.33333	5.2381	10	7.61905	3.33333	5.2381	7.14286	3.80952	4.28571	0.952381	4.7619	6.19048
inactive ribonuclease-like protein 9 isoform 1 precursor [Homo sapiens] (NP_001103828.1)	210	5	11	9	7	8	22	9	9	7	11	21	16	7	11	15	8	9	2	10	13	2.38095	5.2381	4.28571	3.33333	3.80952	10.4762	4.28571	4.28571	3.33333	5.2381	10	7.61905	3.33333	5.2381	7.14286	3.80952	4.28571	0.952381	4.7619	6.19048
homeobox and leucine zipper protein Homez [Homo sapiens] (NP_065885.2)	550	35	27	8	27	8	54	42	29	13	21	50	23	7	14	68	54	27	12	9	22	6.36364	4.90909	1.45455	4.90909	1.45455	9.81818	7.63636	5.27273	2.36364	3.81818	9.09091	4.18182	1.27273	2.54545	12.3636	9.81818	4.90909	2.18182	1.63636	4
mitogen-activated protein kinase 3 isoform 3 [Homo sapiens] (NP_001103361.1)	335	23	22	10	20	5	25	15	22	11	23	38	15	9	12	19	12	18	2	17	17	6.86567	6.56716	2.98507	5.97015	1.49254	7.46269	4.47761	6.56716	3.28358	6.86567	11.3433	4.47761	2.68657	3.58209	5.67164	3.58209	5.37313	0.597015	5.07463	5.07463
protein TANC2 [Homo sapiens] (NP_079461.2)	1990	141	123	65	82	26	116	126	123	54	85	197	83	46	54	148	228	99	14	64	116	7.08543	6.1809	3.26633	4.1206	1.30653	5.82915	6.33166	6.1809	2.71357	4.27136	9.8995	4.17085	2.31156	2.71357	7.43719	11.4573	4.97487	0.703518	3.21608	5.82915
neurofilament medium polypeptide isoform 1 [Homo sapiens] (NP_005373.2)	916	69	37	14	35	1	185	39	51	17	30	54	114	9	11	37	89	40	3	16	65	7.53275	4.0393	1.52838	3.82096	0.10917	20.1965	4.25764	5.56769	1.8559	3.27511	5.8952	12.4454	0.982533	1.20087	4.0393	9.71616	4.36681	0.327511	1.74672	7.09607
plexin-A4 isoform 3 precursor [Homo sapiens] (NP_001099013.1)	492	22	22	19	28	13	26	12	33	10	23	56	33	13	23	25	42	33	3	21	35	4.47154	4.47154	3.86179	5.69106	2.64228	5.28455	2.43902	6.70732	2.03252	4.6748	11.3821	6.70732	2.64228	4.6748	5.0813	8.53659	6.70732	0.609756	4.26829	7.11382
plexin-A4 isoform 1 precursor [Homo sapiens] (NP_065962.1)	1894	96	89	84	101	59	118	79	115	48	103	188	116	51	69	101	144	105	17	66	145	5.06864	4.69905	4.43506	5.33263	3.1151	6.2302	4.17107	6.07181	2.53432	5.43823	9.92608	6.1246	2.69271	3.64308	5.33263	7.60296	5.54382	0.897571	3.48469	7.65576
plexin-A4 isoform 2 precursor [Homo sapiens] (NP_861440.2)	522	24	21	21	30	15	27	18	39	10	27	55	34	13	24	27	43	30	4	22	38	4.5977	4.02299	4.02299	5.74713	2.87356	5.17241	3.44828	7.47126	1.91571	5.17241	10.5364	6.51341	2.49042	4.5977	5.17241	8.23755	5.74713	0.766284	4.21456	7.27969
protein FAM131C [Homo sapiens] (NP_872429.2)	280	22	12	7	19	8	20	16	20	7	8	22	6	5	7	33	33	12	7	5	11	7.85714	4.28571	2.5	6.78571	2.85714	7.14286	5.71429	7.14286	2.5	2.85714	7.85714	2.14286	1.78571	2.5	11.7857	11.7857	4.28571	2.5	1.78571	3.92857
DNA mismatch repair protein Msh6 isoform 1 [Homo sapiens] (NP_000170.1)	1360	88	86	45	74	32	120	38	91	26	61	124	101	30	53	64	117	77	16	41	76	6.47059	6.32353	3.30882	5.44118	2.35294	8.82353	2.79412	6.69118	1.91176	4.48529	9.11765	7.42647	2.20588	3.89706	4.70588	8.60294	5.66176	1.17647	3.01471	5.58824
cadherin EGF LAG seven-pass G-type receptor 2 precursor [Homo sapiens] (NP_001399.1)	2923	205	180	116	173	87	168	117	255	69	91	302	59	27	110	221	237	188	27	81	210	7.01334	6.15806	3.96853	5.91858	2.97639	5.74752	4.00274	8.72391	2.36059	3.11324	10.3319	2.01847	0.923709	3.76326	7.56073	8.10811	6.43175	0.923709	2.77113	7.1844
histone deacetylase 3 [Homo sapiens] (NP_003874.2)	428	23	18	21	33	12	27	17	32	19	22	35	15	8	25	21	22	18	2	29	29	5.37383	4.20561	4.90654	7.71028	2.80374	6.30841	3.97196	7.47664	4.43925	5.14019	8.17757	3.50467	1.86916	5.84112	4.90654	5.14019	4.20561	0.46729	6.7757	6.7757
kinesin-like protein KIF13B [Homo sapiens] (NP_056069.2)	1826	136	121	77	100	23	164	86	116	37	69	168	105	39	45	110	159	78	19	38	136	7.44797	6.62651	4.21687	5.47645	1.25958	8.98138	4.70975	6.35268	2.02629	3.77875	9.20044	5.75027	2.13582	2.4644	6.0241	8.70756	4.27163	1.04053	2.08105	7.44797
phosphatidylinositol 4,5-bisphosphate 3-kinase catalytic subunit delta isoform [Homo sapiens] (NP_005017.3)	1044	68	56	38	46	30	81	52	49	31	37	142	67	28	47	54	67	42	18	29	62	6.51341	5.36398	3.63985	4.40613	2.87356	7.75862	4.98084	4.69349	2.96935	3.54406	13.6015	6.41762	2.68199	4.50192	5.17241	6.41762	4.02299	1.72414	2.77778	5.9387
atypical chemokine receptor 2 [Homo sapiens] (NP_001287.2)	384	33	16	14	12	9	14	13	20	11	17	59	11	10	30	14	31	15	8	17	30	8.59375	4.16667	3.64583	3.125	2.34375	3.64583	3.38542	5.20833	2.86458	4.42708	15.3646	2.86458	2.60417	7.8125	3.64583	8.07292	3.90625	2.08333	4.42708	7.8125
poly [ADP-ribose] polymerase 1 [Homo sapiens] (NP_001609.2)	1014	67	33	36	62	14	75	34	71	19	48	90	126	25	30	44	85	42	13	32	68	6.6075	3.25444	3.5503	6.1144	1.38067	7.39645	3.35306	7.00197	1.87377	4.73373	8.87574	12.426	2.46548	2.95858	4.33925	8.38264	4.14201	1.28205	3.15582	6.70611
alpha-protein kinase 1 isoform 1 [Homo sapiens] (NP_079420.3)	1244	74	55	60	62	25	95	70	80	40	50	123	74	17	43	60	123	66	20	31	76	5.94855	4.42122	4.82315	4.98392	2.00965	7.63666	5.62701	6.43087	3.21543	4.01929	9.88746	5.94855	1.36656	3.45659	4.82315	9.88746	5.30547	1.60772	2.49196	6.10932
heterogeneous nuclear ribonucleoproteins A2/B1 isoform B1 [Homo sapiens] (NP_112533.1)	353	11	25	19	17	1	22	10	86	7	9	10	19	7	19	15	25	12	1	22	16	3.11615	7.08215	5.38244	4.81586	0.283286	6.23229	2.83286	24.3626	1.983	2.54958	2.83286	5.38244	1.983	5.38244	4.24929	7.08215	3.39943	0.283286	6.23229	4.53258
heterogeneous nuclear ribonucleoproteins A2/B1 isoform A2 [Homo sapiens] (NP_002128.1)	341	11	24	19	17	1	20	10	86	7	9	8	16	7	19	14	25	10	1	22	15	3.22581	7.03812	5.57185	4.98534	0.293255	5.8651	2.93255	25.2199	2.05279	2.6393	2.34604	4.69208	2.05279	5.57185	4.10557	7.33138	2.93255	0.293255	6.45161	4.39883
Krueppel-like factor 3 [Homo sapiens] (NP_057615.3)	345	10	20	8	11	6	19	16	15	14	14	21	23	16	10	47	44	13	2	12	24	2.89855	5.7971	2.31884	3.18841	1.73913	5.50725	4.63768	4.34783	4.05797	4.05797	6.08696	6.66667	4.63768	2.89855	13.6232	12.7536	3.76812	0.57971	3.47826	6.95652
presenilin-2 isoform 2 [Homo sapiens] (NP_036618.2)	447	27	13	10	17	9	35	12	30	4	26	58	15	18	21	28	29	27	8	22	38	6.04027	2.90828	2.23714	3.80313	2.01342	7.82998	2.68456	6.71141	0.894855	5.81655	12.9754	3.3557	4.02685	4.69799	6.26398	6.4877	6.04027	1.78971	4.9217	8.50112
presenilin-2 isoform 1 [Homo sapiens] (NP_000438.2)	448	27	13	10	17	9	36	12	30	4	26	58	15	18	21	28	29	27	8	22	38	6.02679	2.90179	2.23214	3.79464	2.00893	8.03571	2.67857	6.69643	0.892857	5.80357	12.9464	3.34821	4.01786	4.6875	6.25	6.47321	6.02679	1.78571	4.91071	8.48214
GMP reductase 1 [Homo sapiens] (NP_006868.3)	345	28	15	11	18	8	21	8	33	11	17	25	22	12	17	10	25	24	1	8	31	8.11594	4.34783	3.18841	5.21739	2.31884	6.08696	2.31884	9.56522	3.18841	4.92754	7.24638	6.37681	3.47826	4.92754	2.89855	7.24638	6.95652	0.289855	2.31884	8.98551
arrestin-C [Homo sapiens] (NP_004303.2)	388	22	16	11	23	8	28	16	24	7	20	39	27	6	15	22	31	22	1	10	40	5.6701	4.12371	2.83505	5.92784	2.06186	7.21649	4.12371	6.18557	1.80412	5.15464	10.0515	6.95876	1.54639	3.86598	5.6701	7.98969	5.6701	0.257732	2.57732	10.3093
poly [ADP-ribose] polymerase 14 [Homo sapiens] (NP_060024.2)	1801	103	66	90	92	36	141	83	94	39	106	166	162	27	72	82	131	94	18	53	146	5.71904	3.66463	4.99722	5.10827	1.99889	7.82898	4.60855	5.21932	2.16546	5.88562	9.2171	8.995	1.49917	3.99778	4.55303	7.27374	5.21932	0.999445	2.94281	8.10661
erlin-1 [Homo sapiens] (NP_001094096.1)	348	36	14	15	12	3	32	16	14	8	26	29	31	9	11	12	19	20	0	16	25	10.3448	4.02299	4.31034	3.44828	0.862069	9.1954	4.5977	4.02299	2.29885	7.47126	8.33333	8.90805	2.58621	3.16092	3.44828	5.45977	5.74713	0	4.5977	7.18391
erlin-1 [Homo sapiens] (NP_006450.2)	348	36	14	15	12	3	32	16	14	8	26	29	31	9	11	12	19	20	0	16	25	10.3448	4.02299	4.31034	3.44828	0.862069	9.1954	4.5977	4.02299	2.29885	7.47126	8.33333	8.90805	2.58621	3.16092	3.44828	5.45977	5.74713	0	4.5977	7.18391
erlin-2 isoform 1 [Homo sapiens] (NP_009106.1)	339	35	7	13	14	4	33	15	16	6	22	30	32	10	15	10	19	19	0	14	25	10.3245	2.0649	3.83481	4.12979	1.17994	9.73451	4.42478	4.71976	1.76991	6.48968	8.84956	9.43953	2.94985	4.42478	2.94985	5.60472	5.60472	0	4.12979	7.37463
uncharacterized protein KIAA0753 [Homo sapiens] (NP_055619.2)	967	79	67	23	55	16	90	64	30	30	40	90	79	15	19	62	89	41	9	16	53	8.1696	6.92865	2.37849	5.68769	1.6546	9.30714	6.61841	3.10238	3.10238	4.1365	9.30714	8.1696	1.55119	1.96484	6.41158	9.20372	4.23992	0.930714	1.6546	5.48087
heat shock protein HSP 90-alpha isoform 2 [Homo sapiens] (NP_005339.3)	732	34	30	31	54	7	97	25	32	12	50	62	80	20	25	21	42	43	4	25	38	4.64481	4.09836	4.23497	7.37705	0.956284	13.2514	3.4153	4.37158	1.63934	6.8306	8.46995	10.929	2.73224	3.4153	2.86885	5.7377	5.87432	0.546448	3.4153	5.19126
dedicator of cytokinesis protein 10 DOCK10.1 [Homo sapiens] (NP_055504.2)	2186	136	104	114	124	43	153	102	78	62	119	203	163	51	110	92	189	125	16	76	126	6.22141	4.75755	5.215	5.67246	1.96706	6.99909	4.66606	3.56816	2.83623	5.44373	9.28637	7.45654	2.33303	5.03202	4.2086	8.64593	5.71821	0.73193	3.47667	5.76395
DNA repair protein XRCC3 [Homo sapiens] (NP_005423.1)	346	34	26	5	14	8	19	22	23	12	12	56	12	4	10	21	26	16	3	2	21	9.82659	7.51445	1.44509	4.04624	2.31214	5.49133	6.35838	6.6474	3.46821	3.46821	16.185	3.46821	1.15607	2.89017	6.06936	7.51445	4.62428	0.867052	0.578035	6.06936
DNA repair protein XRCC3 [Homo sapiens] (NP_001093588.1)	346	34	26	5	14	8	19	22	23	12	12	56	12	4	10	21	26	16	3	2	21	9.82659	7.51445	1.44509	4.04624	2.31214	5.49133	6.35838	6.6474	3.46821	3.46821	16.185	3.46821	1.15607	2.89017	6.06936	7.51445	4.62428	0.867052	0.578035	6.06936
mitogen-activated protein kinase kinase kinase 1 [Homo sapiens] (NP_005912.1)	1512	127	97	57	57	36	104	68	98	38	60	136	68	36	39	106	181	82	14	24	84	8.39947	6.41534	3.76984	3.76984	2.38095	6.87831	4.49735	6.48148	2.51323	3.96825	8.99471	4.49735	2.38095	2.57937	7.01058	11.9709	5.42328	0.925926	1.5873	5.55556
claudin-6 precursor [Homo sapiens] (NP_067018.2)	220	24	6	4	4	10	6	9	21	2	10	32	7	6	4	9	18	11	6	8	23	10.9091	2.72727	1.81818	1.81818	4.54545	2.72727	4.09091	9.54545	0.909091	4.54545	14.5455	3.18182	2.72727	1.81818	4.09091	8.18182	5	2.72727	3.63636	10.4545
heat shock protein HSP 90-alpha isoform 1 [Homo sapiens] (NP_001017963.2)	854	43	39	32	60	10	100	33	40	15	51	77	83	22	31	37	56	47	7	28	43	5.03513	4.56674	3.74707	7.02576	1.17096	11.7096	3.86417	4.68384	1.75644	5.9719	9.01639	9.71897	2.57611	3.62998	4.33255	6.55738	5.50351	0.819672	3.27869	5.03513
transcription factor ETV6 [Homo sapiens] (NP_001978.1)	452	15	42	23	22	5	38	21	11	25	26	43	16	14	11	46	43	15	6	14	16	3.31858	9.29204	5.0885	4.86726	1.10619	8.40708	4.64602	2.43363	5.53097	5.75221	9.51327	3.53982	3.09735	2.43363	10.177	9.51327	3.31858	1.32743	3.09735	3.53982
beta-2-glycoprotein 1 precursor [Homo sapiens] (NP_000033.2)	345	19	10	14	14	23	20	4	23	6	16	20	30	5	20	32	23	27	5	14	20	5.50725	2.89855	4.05797	4.05797	6.66667	5.7971	1.15942	6.66667	1.73913	4.63768	5.7971	8.69565	1.44928	5.7971	9.27536	6.66667	7.82609	1.44928	4.05797	5.7971
hepatitis A virus cellular receptor 1 precursor [Homo sapiens] (NP_036338.2)	364	16	11	14	11	7	14	12	17	8	17	29	12	7	7	26	35	66	4	10	41	4.3956	3.02198	3.84615	3.02198	1.92308	3.84615	3.2967	4.67033	2.1978	4.67033	7.96703	3.2967	1.92308	1.92308	7.14286	9.61538	18.1319	1.0989	2.74725	11.2637
histone deacetylase 4 [Homo sapiens] (NP_006028.2)	1084	95	61	29	37	14	84	91	71	44	26	124	49	21	25	86	90	47	5	18	67	8.76384	5.62731	2.67528	3.41328	1.29151	7.74908	8.39483	6.54982	4.05904	2.39852	11.4391	4.5203	1.93727	2.30627	7.93358	8.30258	4.33579	0.461255	1.66052	6.18081
methylmalonic aciduria and homocystinuria type C protein [Homo sapiens] (NP_056321.2)	282	26	20	5	13	5	16	13	14	8	10	28	10	3	13	39	15	11	6	10	17	9.21986	7.0922	1.77305	4.60993	1.77305	5.67376	4.60993	4.96454	2.83688	3.5461	9.92908	3.5461	1.06383	4.60993	13.8298	5.31915	3.90071	2.12766	3.5461	6.02837
meprin A subunit beta precursor [Homo sapiens] (NP_005916.2)	701	28	42	39	52	17	32	33	52	17	43	56	24	16	36	23	67	43	15	27	39	3.99429	5.99144	5.56348	7.41797	2.42511	4.56491	4.70756	7.41797	2.42511	6.13409	7.98859	3.42368	2.28245	5.13552	3.28103	9.55777	6.13409	2.1398	3.85164	5.56348
meprin A subunit alpha precursor [Homo sapiens] (NP_005579.2)	746	36	38	34	52	19	39	45	55	22	50	60	30	13	40	31	58	46	13	26	39	4.82574	5.09383	4.55764	6.97051	2.54692	5.22788	6.03217	7.37265	2.94906	6.70241	8.0429	4.02145	1.74263	5.36193	4.1555	7.7748	6.16622	1.74263	3.48525	5.22788
centrosomal protein POC5 isoform 1 [Homo sapiens] (NP_001092741.1)	575	51	28	20	24	7	43	25	24	26	30	38	37	16	12	29	75	29	7	10	44	8.86957	4.86957	3.47826	4.17391	1.21739	7.47826	4.34783	4.17391	4.52174	5.21739	6.6087	6.43478	2.78261	2.08696	5.04348	13.0435	5.04348	1.21739	1.73913	7.65217
centrosomal protein POC5 isoform 2 [Homo sapiens] (NP_689621.2)	550	51	27	18	22	7	41	23	23	26	30	36	37	16	12	28	66	29	8	9	41	9.27273	4.90909	3.27273	4	1.27273	7.45455	4.18182	4.18182	4.72727	5.45455	6.54545	6.72727	2.90909	2.18182	5.09091	12	5.27273	1.45455	1.63636	7.45455
E3 SUMO-protein ligase RanBP2 [Homo sapiens] (NP_006258.3)	3224	207	117	148	182	77	258	146	199	64	115	241	274	49	160	173	323	195	40	69	187	6.4206	3.62903	4.59057	5.64516	2.38834	8.00248	4.52854	6.17246	1.98511	3.567	7.47519	8.49876	1.51985	4.96278	5.366	10.0186	6.04839	1.24069	2.1402	5.80025
ATP-binding cassette sub-family A member 7 [Homo sapiens] (NP_061985.2)	2146	199	150	44	87	36	119	86	183	51	44	330	50	40	92	152	147	99	35	40	162	9.27307	6.98975	2.05033	4.05405	1.67754	5.5452	4.00746	8.52749	2.37651	2.05033	15.3774	2.32992	1.86393	4.28705	7.08295	6.84995	4.61323	1.63094	1.86393	7.54893
phytanoyl-CoA hydroxylase-interacting protein [Homo sapiens] (NP_001092805.1)	330	19	17	15	18	10	19	13	19	14	14	31	17	8	18	16	27	20	4	14	17	5.75758	5.15152	4.54545	5.45455	3.0303	5.75758	3.93939	5.75758	4.24242	4.24242	9.39394	5.15152	2.42424	5.45455	4.84848	8.18182	6.06061	1.21212	4.24242	5.15152
phytanoyl-CoA hydroxylase-interacting protein [Homo sapiens] (NP_055574.3)	330	19	17	15	18	10	19	13	19	14	14	31	17	8	18	16	27	20	4	14	17	5.75758	5.15152	4.54545	5.45455	3.0303	5.75758	3.93939	5.75758	4.24242	4.24242	9.39394	5.15152	2.42424	5.45455	4.84848	8.18182	6.06061	1.21212	4.24242	5.15152
ubiquitin carboxyl-terminal hydrolase 22 [Homo sapiens] (NP_056091.1)	525	27	25	21	26	26	29	22	31	30	26	48	37	12	26	21	41	29	8	17	23	5.14286	4.7619	4	4.95238	4.95238	5.52381	4.19048	5.90476	5.71429	4.95238	9.14286	7.04762	2.28571	4.95238	4	7.80952	5.52381	1.52381	3.2381	4.38095
RAS guanyl-releasing protein 2 [Homo sapiens] (NP_001092141.1)	609	32	42	19	29	15	40	33	30	24	24	74	29	14	26	36	54	25	7	14	42	5.25452	6.89655	3.11987	4.7619	2.46305	6.56814	5.41872	4.92611	3.94089	3.94089	12.1511	4.7619	2.29885	4.26929	5.91133	8.867	4.10509	1.14943	2.29885	6.89655
RAS guanyl-releasing protein 2 [Homo sapiens] (NP_001092140.1)	609	32	42	19	29	15	40	33	30	24	24	74	29	14	26	36	54	25	7	14	42	5.25452	6.89655	3.11987	4.7619	2.46305	6.56814	5.41872	4.92611	3.94089	3.94089	12.1511	4.7619	2.29885	4.26929	5.91133	8.867	4.10509	1.14943	2.29885	6.89655
guanine nucleotide-binding protein G(I)/G(S)/G(O) subunit gamma-7 precursor [Homo sapiens] (NP_443079.1)	68	8	4	4	3	2	5	3	2	1	6	6	6	2	1	4	5	1	0	1	4	11.7647	5.88235	5.88235	4.41176	2.94118	7.35294	4.41176	2.94118	1.47059	8.82353	8.82353	8.82353	2.94118	1.47059	5.88235	7.35294	1.47059	0	1.47059	5.88235
protocadherin Fat 3 precursor [Homo sapiens] (NP_001008781.2)	4557	249	184	259	338	61	275	164	292	82	305	355	195	58	191	238	418	285	22	163	423	5.46412	4.03774	5.68356	7.41716	1.3386	6.03467	3.59886	6.40772	1.79943	6.693	7.79021	4.27913	1.27277	4.19135	5.22273	9.1727	6.25411	0.482774	3.57691	9.28242
ATP-binding cassette sub-family F member 3 [Homo sapiens] (NP_060828.2)	709	58	57	23	40	7	62	37	49	15	29	88	35	13	27	26	49	25	5	18	46	8.18054	8.03949	3.24401	5.64175	0.987306	8.74471	5.21862	6.91114	2.11566	4.09027	12.4118	4.93653	1.83357	3.80818	3.66714	6.91114	3.52609	0.705219	2.53879	6.48801
protein ZNF365 isoform A [Homo sapiens] (NP_055766.2)	407	30	33	12	18	7	38	22	15	16	11	41	36	6	15	19	33	18	1	8	28	7.37101	8.10811	2.9484	4.4226	1.7199	9.33661	5.40541	3.6855	3.9312	2.7027	10.0737	8.84521	1.4742	3.6855	4.6683	8.10811	4.4226	0.2457	1.9656	6.87961
protein ZNF365 isoform C [Homo sapiens] (NP_955523.1)	462	28	29	13	18	9	42	27	23	17	16	57	25	4	22	17	41	24	7	8	35	6.06061	6.27706	2.81385	3.8961	1.94805	9.09091	5.84416	4.97835	3.67965	3.4632	12.3377	5.41126	0.865801	4.7619	3.67965	8.87446	5.19481	1.51515	1.7316	7.57576
protein ZNF365 isoform B [Homo sapiens] (NP_955522.1)	333	25	26	8	14	5	40	21	11	9	6	37	22	4	13	10	28	16	2	8	28	7.50751	7.80781	2.4024	4.2042	1.5015	12.012	6.30631	3.3033	2.7027	1.8018	11.1111	6.60661	1.2012	3.9039	3.003	8.40841	4.8048	0.600601	2.4024	8.40841
type III iodothyronine deiodinase [Homo sapiens] (NP_001353.4)	304	23	25	6	16	7	17	18	25	8	10	34	5	7	13	21	23	12	4	10	19	7.56579	8.22368	1.97368	5.26316	2.30263	5.59211	5.92105	8.22368	2.63158	3.28947	11.1842	1.64474	2.30263	4.27632	6.90789	7.56579	3.94737	1.31579	3.28947	6.25
AP2-associated protein kinase 1 [Homo sapiens] (NP_055726.3)	961	79	32	33	45	13	43	113	65	15	40	84	48	13	33	94	80	62	3	15	51	8.2206	3.32986	3.43392	4.68262	1.35276	4.47451	11.7586	6.76379	1.56087	4.16233	8.74089	4.9948	1.35276	3.43392	9.78148	8.32466	6.45161	0.312175	1.56087	5.30697
voltage-dependent L-type calcium channel subunit beta-2 isoform 7 [Homo sapiens] (NP_963864.1)	612	46	49	23	41	6	46	25	23	28	26	41	43	8	14	36	78	25	5	13	36	7.51634	8.00654	3.75817	6.69935	0.980392	7.51634	4.08497	3.75817	4.57516	4.24837	6.69935	7.02614	1.30719	2.28758	5.88235	12.7451	4.08497	0.816993	2.12418	5.88235
voltage-dependent L-type calcium channel subunit beta-2 isoform 1 [Homo sapiens] (NP_000715.2)	605	44	50	22	40	7	46	26	22	29	24	39	39	8	14	36	78	24	4	14	39	7.27273	8.26446	3.63636	6.61157	1.15702	7.60331	4.29752	3.63636	4.79339	3.96694	6.44628	6.44628	1.32231	2.31405	5.95041	12.8926	3.96694	0.661157	2.31405	6.44628
G-protein coupled estrogen receptor 1 [Homo sapiens] (NP_001091671.1)	375	33	23	14	11	11	14	13	16	14	23	51	7	9	27	17	25	20	4	11	32	8.8	6.13333	3.73333	2.93333	2.93333	3.73333	3.46667	4.26667	3.73333	6.13333	13.6	1.86667	2.4	7.2	4.53333	6.66667	5.33333	1.06667	2.93333	8.53333
voltage-dependent L-type calcium channel subunit beta-2 isoform 3 [Homo sapiens] (NP_963884.2)	606	45	48	22	41	5	46	26	22	28	27	40	40	8	14	38	77	25	4	14	36	7.42574	7.92079	3.63036	6.76568	0.825083	7.59076	4.29043	3.63036	4.62046	4.45545	6.60066	6.60066	1.32013	2.31023	6.27063	12.7063	4.12541	0.660066	2.31023	5.94059
voltage-dependent L-type calcium channel subunit beta-2 isoform 5 [Homo sapiens] (NP_963887.2)	622	52	49	22	39	5	46	32	26	26	22	40	41	9	14	34	82	26	4	14	39	8.36013	7.87781	3.53698	6.2701	0.803859	7.3955	5.14469	4.18006	4.18006	3.53698	6.43087	6.59164	1.44695	2.2508	5.46624	13.1833	4.18006	0.643087	2.2508	6.2701
voltage-dependent L-type calcium channel subunit beta-2 isoform 2 [Homo sapiens] (NP_963890.2)	660	56	51	25	43	5	49	30	27	28	25	41	43	10	16	39	86	28	4	14	40	8.48485	7.72727	3.78788	6.51515	0.757576	7.42424	4.54545	4.09091	4.24242	3.78788	6.21212	6.51515	1.51515	2.42424	5.90909	13.0303	4.24242	0.606061	2.12121	6.06061
annexin A9 [Homo sapiens] (NP_003559.2)	345	35	24	10	21	4	22	30	18	5	17	46	13	5	11	9	25	21	2	7	20	10.1449	6.95652	2.89855	6.08696	1.15942	6.37681	8.69565	5.21739	1.44928	4.92754	13.3333	3.76812	1.44928	3.18841	2.6087	7.24638	6.08696	0.57971	2.02899	5.7971
cartilage intermediate layer protein 2 precursor [Homo sapiens] (NP_694953.2)	1156	116	118	25	59	40	70	36	104	23	22	98	26	14	41	110	72	53	17	27	85	10.0346	10.2076	2.16263	5.10381	3.46021	6.05536	3.11419	8.99654	1.98962	1.90311	8.47751	2.24913	1.21107	3.54671	9.51557	6.22837	4.58478	1.47059	2.33564	7.35294
transcription factor SOX-17 [Homo sapiens] (NP_071899.1)	414	45	21	7	23	6	21	24	47	17	4	32	14	14	10	59	27	7	3	15	18	10.8696	5.07246	1.69082	5.55556	1.44928	5.07246	5.7971	11.3527	4.10628	0.966184	7.72947	3.38164	3.38164	2.41546	14.2512	6.52174	1.69082	0.724638	3.62319	4.34783
lipoprotein lipase precursor [Homo sapiens] (NP_000228.1)	475	34	22	20	22	10	31	13	32	16	25	38	35	7	21	20	43	25	9	17	35	7.15789	4.63158	4.21053	4.63158	2.10526	6.52632	2.73684	6.73684	3.36842	5.26316	8	7.36842	1.47368	4.42105	4.21053	9.05263	5.26316	1.89474	3.57895	7.36842
acyl-CoA dehydrogenase family member 11 [Homo sapiens] (NP_115545.3)	780	62	35	31	30	14	48	41	54	25	54	75	47	19	34	37	53	38	12	24	47	7.94872	4.48718	3.97436	3.84615	1.79487	6.15385	5.25641	6.92308	3.20513	6.92308	9.61538	6.02564	2.4359	4.35897	4.74359	6.79487	4.87179	1.53846	3.07692	6.02564
chitinase-3-like protein 1 precursor [Homo sapiens] (NP_001267.2)	383	30	19	12	25	7	10	18	34	9	19	37	21	7	22	15	30	26	8	16	18	7.8329	4.96084	3.13316	6.52742	1.82768	2.61097	4.69974	8.87728	2.34987	4.96084	9.66057	5.48303	1.82768	5.74413	3.91645	7.8329	6.78851	2.08877	4.17755	4.69974
cell adhesion molecule-related/down-regulated by oncogenes isoform 2 precursor [Homo sapiens] (NP_058648.4)	1264	79	45	67	56	27	63	42	99	44	58	98	52	23	28	97	135	78	15	44	114	6.25	3.56013	5.30063	4.43038	2.13608	4.98418	3.32278	7.83228	3.48101	4.58861	7.75316	4.11392	1.81962	2.21519	7.67405	10.6804	6.17089	1.18671	3.48101	9.01899
regulation of nuclear pre-mRNA domain-containing protein 1A [Homo sapiens] (NP_060640.2)	312	23	23	10	19	4	31	14	9	9	11	39	27	5	7	12	29	10	3	7	20	7.37179	7.37179	3.20513	6.08974	1.28205	9.9359	4.48718	2.88462	2.88462	3.52564	12.5	8.65385	1.60256	2.24359	3.84615	9.29487	3.20513	0.961538	2.24359	6.41026
hydroxylysine kinase isoform 2 [Homo sapiens] (NP_001077081.1)	220	12	8	11	7	1	16	8	9	9	10	27	19	3	9	12	22	10	1	9	17	5.45455	3.63636	5	3.18182	0.454545	7.27273	3.63636	4.09091	4.09091	4.54545	12.2727	8.63636	1.36364	4.09091	5.45455	10	4.54545	0.454545	4.09091	7.72727
pecanex-like protein 2 [Homo sapiens] (NP_055616.3)	2137	127	104	74	100	50	122	111	128	67	110	237	94	37	91	114	240	117	31	49	134	5.94291	4.86664	3.4628	4.67946	2.33973	5.70894	5.1942	5.98971	3.13524	5.1474	11.0903	4.39869	1.7314	4.25831	5.33458	11.2307	5.47496	1.45063	2.29293	6.27047
aromatic-L-amino-acid decarboxylase isoform 1 [Homo sapiens] (NP_000781.1)	480	51	29	14	22	12	33	14	30	16	26	47	24	15	26	22	28	17	9	13	32	10.625	6.04167	2.91667	4.58333	2.5	6.875	2.91667	6.25	3.33333	5.41667	9.79167	5	3.125	5.41667	4.58333	5.83333	3.54167	1.875	2.70833	6.66667
aromatic-L-amino-acid decarboxylase isoform 1 [Homo sapiens] (NP_001076440.1)	480	51	29	14	22	12	33	14	30	16	26	47	24	15	26	22	28	17	9	13	32	10.625	6.04167	2.91667	4.58333	2.5	6.875	2.91667	6.25	3.33333	5.41667	9.79167	5	3.125	5.41667	4.58333	5.83333	3.54167	1.875	2.70833	6.66667
low density lipoprotein receptor adapter protein 1 [Homo sapiens] (NP_056442.2)	308	30	14	9	20	5	19	18	18	5	9	34	23	7	9	11	27	22	5	5	18	9.74026	4.54545	2.92208	6.49351	1.62338	6.16883	5.84416	5.84416	1.62338	2.92208	11.039	7.46753	2.27273	2.92208	3.57143	8.76623	7.14286	1.62338	1.62338	5.84416
UDP-glucuronosyltransferase 1-6 isoform 1 precursor [Homo sapiens] (NP_001063.2)	532	32	26	23	25	11	28	14	29	16	25	60	34	18	30	27	34	22	7	25	46	6.01504	4.88722	4.32331	4.69925	2.06767	5.26316	2.63158	5.45113	3.00752	4.69925	11.2782	6.39098	3.38346	5.6391	5.07519	6.39098	4.13534	1.31579	4.69925	8.64662
scavenger receptor class B member 1 isoform 2 [Homo sapiens] (NP_001076428.1)	506	29	15	24	15	10	25	18	36	11	24	52	23	23	31	44	40	24	7	17	38	5.73123	2.96443	4.74308	2.96443	1.97628	4.94071	3.55731	7.11462	2.17391	4.74308	10.2767	4.54545	4.54545	6.12648	8.69565	7.90514	4.74308	1.3834	3.35968	7.50988
potassium channel subfamily K member 2 isoform b [Homo sapiens] (NP_055032.1)	411	32	15	14	14	5	23	13	28	8	46	39	23	3	25	14	28	33	8	9	31	7.78589	3.64964	3.40633	3.40633	1.21655	5.59611	3.16302	6.81265	1.94647	11.1922	9.48905	5.59611	0.729927	6.08273	3.40633	6.81265	8.0292	1.94647	2.18978	7.54258
protein NYNRIN [Homo sapiens] (NP_079357.2)	1898	160	94	42	75	26	106	108	135	42	54	237	94	34	73	172	158	94	47	27	120	8.42993	4.95258	2.21286	3.95153	1.36986	5.58483	5.6902	7.11275	2.21286	2.8451	12.4868	4.95258	1.79136	3.84615	9.06217	8.32455	4.95258	2.47629	1.42255	6.32244
potassium channel subfamily K member 2 isoform c [Homo sapiens] (NP_001017425.2)	426	34	18	14	14	5	24	13	30	8	46	40	23	3	25	16	30	33	8	10	32	7.98122	4.22535	3.28638	3.28638	1.17371	5.6338	3.05164	7.04225	1.87793	10.7981	9.38967	5.39906	0.704225	5.86854	3.75587	7.04225	7.74648	1.87793	2.34742	7.51174
potassium channel subfamily K member 2 isoform a [Homo sapiens] (NP_001017424.1)	422	33	17	15	15	5	23	13	28	8	46	40	24	4	26	15	28	33	8	10	31	7.81991	4.02844	3.5545	3.5545	1.18483	5.45024	3.08057	6.63507	1.89573	10.9005	9.47867	5.6872	0.947867	6.16114	3.5545	6.63507	7.81991	1.89573	2.36967	7.34597
G-protein coupled receptor 39 [Homo sapiens] (NP_001499.1)	453	30	28	13	6	12	22	22	15	15	25	52	16	14	26	21	52	29	7	13	35	6.62252	6.18102	2.86976	1.3245	2.64901	4.85651	4.85651	3.31126	3.31126	5.51876	11.479	3.53201	3.09051	5.73951	4.63576	11.479	6.40177	1.54525	2.86976	7.72627
cubilin precursor [Homo sapiens] (NP_001072.2)	3623	147	137	228	194	154	160	145	325	104	198	259	84	44	201	224	385	244	53	149	188	4.05741	3.7814	6.29313	5.35468	4.25062	4.41623	4.00221	8.97047	2.87055	5.46508	7.14877	2.31852	1.21446	5.54789	6.18272	10.6266	6.73475	1.46288	4.11261	5.18907
prolow-density lipoprotein receptor-related protein 1 precursor [Homo sapiens] (NP_002323.2)	4544	249	277	249	393	331	235	165	376	129	196	305	173	72	133	230	308	260	88	130	245	5.47975	6.09595	5.47975	8.64877	7.28433	5.17165	3.63116	8.27465	2.83891	4.31338	6.71215	3.80722	1.58451	2.92694	5.06162	6.77817	5.72183	1.93662	2.86092	5.39173
interleukin-2 precursor [Homo sapiens] (NP_000577.2)	153	7	5	10	3	4	12	7	2	3	10	27	11	6	6	5	11	14	1	4	5	4.57516	3.26797	6.53595	1.96078	2.61438	7.84314	4.57516	1.30719	1.96078	6.53595	17.6471	7.18954	3.92157	3.92157	3.26797	7.18954	9.15033	0.653595	2.61438	3.26797
metallothionein-1H [Homo sapiens] (NP_005942.1)	61	7	0	1	1	20	2	1	6	0	1	1	9	1	0	2	8	1	0	0	0	11.4754	0	1.63934	1.63934	32.7869	3.27869	1.63934	9.83607	0	1.63934	1.63934	14.7541	1.63934	0	3.27869	13.1148	1.63934	0	0	0
caspase-8 isoform G precursor [Homo sapiens] (NP_001073594.1)	538	20	31	21	37	13	50	26	30	8	36	60	38	17	25	25	39	23	1	19	19	3.71747	5.76208	3.90335	6.87732	2.41636	9.29368	4.83271	5.57621	1.48699	6.69145	11.1524	7.0632	3.15985	4.64684	4.64684	7.24907	4.27509	0.185874	3.5316	3.5316
caspase-8 isoform C precursor [Homo sapiens] (NP_001073593.1)	464	15	25	19	34	13	42	26	21	7	34	54	34	15	19	19	32	21	1	18	15	3.23276	5.38793	4.09483	7.32759	2.80172	9.05172	5.60345	4.52586	1.50862	7.32759	11.6379	7.32759	3.23276	4.09483	4.09483	6.89655	4.52586	0.215517	3.87931	3.23276
caspase-8 isoform C precursor [Homo sapiens] (NP_203520.1)	464	15	25	19	34	13	42	26	21	7	34	54	34	15	19	19	32	21	1	18	15	3.23276	5.38793	4.09483	7.32759	2.80172	9.05172	5.60345	4.52586	1.50862	7.32759	11.6379	7.32759	3.23276	4.09483	4.09483	6.89655	4.52586	0.215517	3.87931	3.23276
caspase-8 isoform A precursor [Homo sapiens] (NP_001219.2)	496	17	29	20	35	15	43	29	21	9	35	56	34	16	22	20	35	22	3	18	17	3.42742	5.84677	4.03226	7.05645	3.02419	8.66935	5.84677	4.23387	1.81452	7.05645	11.2903	6.85484	3.22581	4.43548	4.03226	7.05645	4.43548	0.604839	3.62903	3.42742
caspase-8 isoform B precursor [Homo sapiens] (NP_203519.1)	479	15	26	20	35	13	45	26	22	7	34	55	34	15	20	20	37	21	1	18	15	3.13152	5.42797	4.17537	7.30689	2.71399	9.39457	5.42797	4.5929	1.46138	7.09812	11.4823	7.09812	3.13152	4.17537	4.17537	7.72443	4.38413	0.208768	3.75783	3.13152
sperm protamine P1 [Homo sapiens] (NP_002752.1)	51	2	24	0	0	6	0	4	0	1	0	0	0	2	0	2	5	1	0	4	0	3.92157	47.0588	0	0	11.7647	0	7.84314	0	1.96078	0	0	0	3.92157	0	3.92157	9.80392	1.96078	0	7.84314	0
protein disulfide-isomerase precursor [Homo sapiens] (NP_000909.2)	508	49	16	15	43	7	56	13	29	11	23	46	47	5	33	21	23	23	5	12	31	9.64567	3.14961	2.95276	8.46457	1.37795	11.0236	2.55906	5.70866	2.16535	4.52756	9.05512	9.25197	0.984252	6.49606	4.13386	4.52756	4.52756	0.984252	2.3622	6.10236
cytosolic carboxypeptidase 4 [Homo sapiens] (NP_689549.2)	1066	74	59	42	55	30	62	49	53	37	44	120	54	25	43	53	89	59	12	39	67	6.94184	5.53471	3.93996	5.15947	2.81426	5.81614	4.59662	4.97186	3.47092	4.12758	11.257	5.06567	2.34522	4.03377	4.97186	8.34897	5.53471	1.1257	3.65854	6.28518
acyl-CoA-binding protein isoform 2 [Homo sapiens] (NP_001073332.1)	88	9	2	3	5	0	11	1	6	2	4	5	13	4	4	3	2	5	2	4	3	10.2273	2.27273	3.40909	5.68182	0	12.5	1.13636	6.81818	2.27273	4.54545	5.68182	14.7727	4.54545	4.54545	3.40909	2.27273	5.68182	2.27273	4.54545	3.40909
melanocortin receptor 4 [Homo sapiens] (NP_005903.2)	332	21	11	15	10	15	7	6	16	10	39	40	8	13	18	8	35	17	3	15	25	6.3253	3.31325	4.51807	3.01205	4.51807	2.10843	1.80723	4.81928	3.01205	11.747	12.0482	2.40964	3.91566	5.42169	2.40964	10.5422	5.12048	0.903614	4.51807	7.53012
keratin, type II cytoskeletal 5 [Homo sapiens] (NP_000415.2)	590	36	37	28	24	4	41	27	96	3	21	51	29	13	26	9	68	26	2	15	34	6.10169	6.27119	4.74576	4.0678	0.677966	6.94915	4.57627	16.2712	0.508475	3.55932	8.64407	4.91525	2.20339	4.40678	1.52542	11.5254	4.40678	0.338983	2.54237	5.76271
integrin alpha-6 isoform b precursor [Homo sapiens] (NP_000201.2)	1073	68	56	63	68	21	63	45	80	17	61	98	69	13	42	51	75	59	13	36	75	6.33737	5.21901	5.87139	6.33737	1.95713	5.87139	4.19385	7.45573	1.58434	5.685	9.13327	6.43057	1.21156	3.91426	4.75303	6.98975	5.4986	1.21156	3.35508	6.98975
integrin alpha-6 isoform a precursor [Homo sapiens] (NP_001073286.1)	1091	65	60	65	68	21	68	45	80	15	64	98	71	13	42	51	77	58	15	38	77	5.95784	5.49954	5.95784	6.23281	1.92484	6.23281	4.12466	7.33272	1.37489	5.86618	8.98258	6.50779	1.19157	3.84968	4.67461	7.05775	5.31622	1.37489	3.48304	7.05775
insulin receptor isoform Short preproprotein [Homo sapiens] (NP_001073285.1)	1370	65	81	72	69	47	105	38	90	37	66	136	66	30	59	81	103	67	20	51	87	4.74453	5.91241	5.25547	5.0365	3.43066	7.66423	2.77372	6.56934	2.70073	4.81752	9.92701	4.81752	2.18978	4.30657	5.91241	7.51825	4.89051	1.45985	3.72263	6.35036
insulin receptor isoform Long preproprotein [Homo sapiens] (NP_000199.2)	1382	66	82	72	70	47	106	38	92	37	66	136	67	30	59	82	105	69	20	51	87	4.77569	5.93343	5.20984	5.06512	3.40087	7.67004	2.74964	6.65702	2.67728	4.77569	9.84081	4.84805	2.17077	4.26918	5.93343	7.59768	4.99276	1.44718	3.6903	6.29522
breast cancer type 2 susceptibility protein [Homo sapiens] (NP_000050.2)	3418	175	110	230	171	76	293	154	122	83	187	281	322	45	136	149	381	220	20	79	184	5.11995	3.21826	6.72908	5.00293	2.22352	8.57226	4.50556	3.56934	2.42832	5.47104	8.22118	9.42071	1.31656	3.97894	4.35927	11.1469	6.43651	0.585138	2.31129	5.38327
NACHT, LRR and PYD domains-containing protein 1 isoform 2 [Homo sapiens] (NP_055737.1)	1429	91	84	25	56	35	111	81	84	48	48	200	67	26	49	93	117	74	31	28	81	6.36809	5.87824	1.74948	3.91882	2.44927	7.76767	5.6683	5.87824	3.35899	3.35899	13.9958	4.68859	1.81945	3.42897	6.50805	8.18754	5.17845	2.16935	1.95941	5.6683
NACHT, LRR and PYD domains-containing protein 1 isoform 5 [Homo sapiens] (NP_001028225.1)	1375	86	84	27	53	36	105	74	85	46	47	187	63	26	49	90	112	72	30	28	75	6.25455	6.10909	1.96364	3.85455	2.61818	7.63636	5.38182	6.18182	3.34545	3.41818	13.6	4.58182	1.89091	3.56364	6.54545	8.14545	5.23636	2.18182	2.03636	5.45455
NACHT, LRR and PYD domains-containing protein 1 isoform 1 [Homo sapiens] (NP_127497.1)	1473	92	86	25	58	36	113	82	88	49	51	205	70	29	51	98	120	76	31	30	83	6.24576	5.83842	1.69722	3.93754	2.44399	7.67142	5.56687	5.9742	3.32654	3.46232	13.9172	4.75221	1.96877	3.46232	6.65309	8.14664	5.15954	2.10455	2.03666	5.63476
leukotriene-B(4) omega-hydroxylase 2 isoform a [Homo sapiens] (NP_000887.2)	520	35	33	8	30	15	29	18	24	18	27	71	27	12	29	37	32	20	15	13	27	6.73077	6.34615	1.53846	5.76923	2.88462	5.57692	3.46154	4.61538	3.46154	5.19231	13.6538	5.19231	2.30769	5.57692	7.11538	6.15385	3.84615	2.88462	2.5	5.19231
serine palmitoyltransferase 3 [Homo sapiens] (NP_060797.2)	552	41	33	25	26	6	34	17	47	16	29	55	35	20	26	19	30	26	4	24	39	7.42754	5.97826	4.52899	4.71014	1.08696	6.15942	3.07971	8.51449	2.89855	5.25362	9.96377	6.34058	3.62319	4.71014	3.44203	5.43478	4.71014	0.724638	4.34783	7.06522
X-box-binding protein 1 isoform XBP1(S) [Homo sapiens] (NP_001073007.1)	376	37	15	13	18	4	40	14	23	7	11	47	16	7	7	34	41	9	1	4	28	9.84043	3.98936	3.45745	4.78723	1.06383	10.6383	3.7234	6.11702	1.8617	2.92553	12.5	4.25532	1.8617	1.8617	9.04255	10.9043	2.39362	0.265957	1.06383	7.44681
oxidative stress-induced growth inhibitor 1 [Homo sapiens] (NP_892026.1)	477	40	26	11	28	4	19	21	42	17	18	54	18	9	18	38	40	16	6	15	37	8.38574	5.45073	2.30608	5.87002	0.838574	3.98323	4.40252	8.80503	3.56394	3.77358	11.3208	3.77358	1.88679	3.77358	7.96646	8.38574	3.3543	1.25786	3.14465	7.75681
complement factor H-related protein 1 precursor [Homo sapiens] (NP_002104.2)	330	8	20	18	9	20	26	12	21	6	16	20	16	5	12	25	32	23	8	16	17	2.42424	6.06061	5.45455	2.72727	6.06061	7.87879	3.63636	6.36364	1.81818	4.84848	6.06061	4.84848	1.51515	3.63636	7.57576	9.69697	6.9697	2.42424	4.84848	5.15152
TNF receptor-associated factor 4 [Homo sapiens] (NP_004286.2)	470	23	35	13	21	30	32	22	31	18	12	49	28	9	22	37	29	16	5	14	24	4.89362	7.44681	2.76596	4.46809	6.38298	6.80851	4.68085	6.59574	3.82979	2.55319	10.4255	5.95745	1.91489	4.68085	7.87234	6.17021	3.40426	1.06383	2.97872	5.10638
cell division cycle protein 20 homolog [Homo sapiens] (NP_001246.2)	499	52	31	21	19	7	23	27	36	20	18	44	23	7	7	30	56	20	16	12	30	10.4208	6.21242	4.20842	3.80762	1.40281	4.60922	5.41082	7.21443	4.00802	3.60721	8.81764	4.60922	1.40281	1.40281	6.01202	11.2224	4.00802	3.20641	2.40481	6.01202
UBX domain-containing protein 2B [Homo sapiens] (NP_001071087.1)	331	16	23	14	18	2	31	17	23	5	16	37	19	2	14	21	32	15	1	8	17	4.83384	6.94864	4.22961	5.43807	0.60423	9.36556	5.13595	6.94864	1.51057	4.83384	11.1782	5.74018	0.60423	4.22961	6.34441	9.66767	4.53172	0.302115	2.41692	5.13595
diphthine synthase isoform a [Homo sapiens] (NP_001070862.1)	285	18	15	10	15	6	24	12	22	5	19	32	15	8	8	9	17	15	2	8	25	6.31579	5.26316	3.50877	5.26316	2.10526	8.42105	4.21053	7.7193	1.75439	6.66667	11.2281	5.26316	2.80702	2.80702	3.15789	5.96491	5.26316	0.701754	2.80702	8.77193
diphthine synthase isoform b [Homo sapiens] (NP_001070863.1)	284	17	15	10	15	6	24	12	22	5	19	32	15	8	8	9	17	15	2	8	25	5.98592	5.28169	3.52113	5.28169	2.11268	8.4507	4.22535	7.74648	1.76056	6.69014	11.2676	5.28169	2.8169	2.8169	3.16901	5.98592	5.28169	0.704225	2.8169	8.80282
diphthine synthase isoform a [Homo sapiens] (NP_057042.2)	285	18	15	10	15	6	24	12	22	5	19	32	15	8	8	9	17	15	2	8	25	6.31579	5.26316	3.50877	5.26316	2.10526	8.42105	4.21053	7.7193	1.75439	6.66667	11.2281	5.26316	2.80702	2.80702	3.15789	5.96491	5.26316	0.701754	2.80702	8.77193
ras association domain-containing protein 1 isoform C [Homo sapiens] (NP_733831.1)	270	17	26	7	15	3	25	15	11	6	8	31	16	4	11	15	25	10	3	8	14	6.2963	9.62963	2.59259	5.55556	1.11111	9.25926	5.55556	4.07407	2.22222	2.96296	11.4815	5.92593	1.48148	4.07407	5.55556	9.25926	3.7037	1.11111	2.96296	5.18519
interferon regulatory factor 2-binding protein 2 isoform B [Homo sapiens] (NP_001070865.1)	571	79	35	17	15	13	34	27	48	16	10	41	23	8	12	72	56	27	5	4	29	13.8354	6.1296	2.97723	2.62697	2.27671	5.95447	4.72855	8.4063	2.8021	1.75131	7.18039	4.02802	1.40105	2.10158	12.6095	9.80736	4.72855	0.875657	0.700525	5.07881
interferon regulatory factor 2-binding protein 2 isoform A [Homo sapiens] (NP_892017.2)	587	82	36	19	15	13	35	27	52	16	10	43	24	8	13	72	57	27	5	4	29	13.9693	6.13288	3.2368	2.55537	2.21465	5.96252	4.59966	8.8586	2.72572	1.70358	7.32538	4.08859	1.36286	2.21465	12.2658	9.71039	4.59966	0.851789	0.681431	4.94037
homeobox protein Hox-D13 [Homo sapiens] (NP_000514.2)	343	54	19	11	11	5	13	13	32	7	7	14	18	7	11	23	45	12	5	16	20	15.7434	5.53936	3.207	3.207	1.45773	3.79009	3.79009	9.32945	2.04082	2.04082	4.08163	5.24781	2.04082	3.207	6.70554	13.1195	3.49854	1.45773	4.66472	5.8309
arylamine N-acetyltransferase 2 [Homo sapiens] (NP_000006.2)	290	6	14	15	12	6	22	15	19	6	22	34	14	7	15	12	16	23	4	14	14	2.06897	4.82759	5.17241	4.13793	2.06897	7.58621	5.17241	6.55172	2.06897	7.58621	11.7241	4.82759	2.41379	5.17241	4.13793	5.51724	7.93103	1.37931	4.82759	4.82759
apolipoprotein(a) precursor [Homo sapiens] (NP_005568.2)	2040	133	120	89	66	109	124	100	138	57	37	82	25	38	19	203	167	227	51	131	124	6.51961	5.88235	4.36275	3.23529	5.34314	6.07843	4.90196	6.76471	2.79412	1.81373	4.01961	1.22549	1.86275	0.931373	9.95098	8.18627	11.1275	2.5	6.42157	6.07843
histone deacetylase 9 isoform 1 [Homo sapiens] (NP_478056.1)	1011	67	47	32	43	11	72	85	68	41	40	115	56	23	22	70	94	48	4	15	58	6.6271	4.64886	3.16518	4.25321	1.08803	7.12166	8.40752	6.72601	4.05539	3.95648	11.3749	5.53907	2.27498	2.17606	6.92384	9.29773	4.74777	0.395648	1.48368	5.73689
histone deacetylase 9 isoform 5 [Homo sapiens] (NP_848512.1)	1069	76	50	32	45	12	81	91	71	41	40	120	57	24	22	74	96	52	5	16	64	7.10945	4.67727	2.99345	4.20954	1.12254	7.57717	8.51263	6.64172	3.83536	3.74181	11.2254	5.33209	2.24509	2.058	6.92236	8.98036	4.86436	0.467727	1.49673	5.9869
zinc finger protein 436 [Homo sapiens] (NP_085137.1)	470	15	35	17	17	25	51	25	33	36	16	23	28	5	16	18	43	30	4	17	16	3.19149	7.44681	3.61702	3.61702	5.31915	10.8511	5.31915	7.02128	7.65957	3.40426	4.89362	5.95745	1.06383	3.40426	3.82979	9.14894	6.38298	0.851064	3.61702	3.40426
zinc finger protein 436 [Homo sapiens] (NP_001070663.1)	470	15	35	17	17	25	51	25	33	36	16	23	28	5	16	18	43	30	4	17	16	3.19149	7.44681	3.61702	3.61702	5.31915	10.8511	5.31915	7.02128	7.65957	3.40426	4.89362	5.95745	1.06383	3.40426	3.82979	9.14894	6.38298	0.851064	3.61702	3.40426
nucleobindin-2 precursor [Homo sapiens] (NP_005004.1)	420	14	17	13	35	2	64	26	10	18	17	51	49	12	16	15	12	19	3	10	17	3.33333	4.04762	3.09524	8.33333	0.47619	15.2381	6.19048	2.38095	4.28571	4.04762	12.1429	11.6667	2.85714	3.80952	3.57143	2.85714	4.52381	0.714286	2.38095	4.04762
phosphomevalonate kinase [Homo sapiens] (NP_006547.1)	192	12	18	4	12	3	17	13	16	2	8	19	8	2	11	6	11	7	5	3	15	6.25	9.375	2.08333	6.25	1.5625	8.85417	6.77083	8.33333	1.04167	4.16667	9.89583	4.16667	1.04167	5.72917	3.125	5.72917	3.64583	2.60417	1.5625	7.8125
probable inactive ribonuclease-like protein 13 precursor [Homo sapiens] (NP_001012264.1)	156	6	6	8	6	8	3	8	9	3	10	16	9	6	5	10	13	9	1	14	6	3.84615	3.84615	5.12821	3.84615	5.12821	1.92308	5.12821	5.76923	1.92308	6.41026	10.2564	5.76923	3.84615	3.20513	6.41026	8.33333	5.76923	0.641026	8.97436	3.84615
sodium channel protein type 11 subunit alpha [Homo sapiens] (NP_054858.2)	1791	93	76	86	77	51	106	71	85	28	152	190	120	54	131	75	128	81	32	41	114	5.19263	4.24344	4.80179	4.29927	2.84757	5.91848	3.96427	4.74595	1.56337	8.48688	10.6086	6.70017	3.01508	7.31435	4.1876	7.14685	4.52261	1.78671	2.28922	6.36516
integrin beta-1-binding protein 1 isoform 2 [Homo sapiens] (NP_071729.1)	150	7	4	4	9	2	10	7	11	1	8	11	15	2	5	5	28	8	0	4	9	4.66667	2.66667	2.66667	6	1.33333	6.66667	4.66667	7.33333	0.666667	5.33333	7.33333	10	1.33333	3.33333	3.33333	18.6667	5.33333	0	2.66667	6
integrin beta-1-binding protein 1 isoform 1 [Homo sapiens] (NP_004754.1)	200	11	6	6	13	4	12	8	14	3	10	20	17	3	5	5	32	10	1	8	12	5.5	3	3	6.5	2	6	4	7	1.5	5	10	8.5	1.5	2.5	2.5	16	5	0.5	4	6
metastasis-associated protein MTA1 isoform MTA1 [Homo sapiens] (NP_004680.2)	715	58	56	33	31	12	48	28	38	16	30	66	46	17	15	54	56	34	10	30	37	8.11189	7.83217	4.61538	4.33566	1.67832	6.71329	3.91608	5.31469	2.23776	4.1958	9.23077	6.43357	2.37762	2.0979	7.55245	7.83217	4.75524	1.3986	4.1958	5.17483
complement C3 precursor [Homo sapiens] (NP_000055.2)	1663	97	82	61	90	27	123	90	98	29	83	159	113	36	60	83	108	105	17	57	145	5.83283	4.93085	3.66807	5.41191	1.62357	7.39627	5.41191	5.89296	1.74384	4.99098	9.56103	6.79495	2.16476	3.60794	4.99098	6.49429	6.31389	1.02225	3.42754	8.71918
protein S100-A9 [Homo sapiens] (NP_002956.1)	114	3	3	7	6	1	14	5	8	8	6	11	11	6	5	4	4	7	1	1	3	2.63158	2.63158	6.14035	5.26316	0.877193	12.2807	4.38596	7.01754	7.01754	5.26316	9.64912	9.64912	5.26316	4.38596	3.50877	3.50877	6.14035	0.877193	0.877193	2.63158
protein S100-B [Homo sapiens] (NP_006263.1)	92	5	1	3	7	2	16	3	4	5	3	8	8	5	7	0	4	3	0	1	7	5.43478	1.08696	3.26087	7.6087	2.17391	17.3913	3.26087	4.34783	5.43478	3.26087	8.69565	8.69565	5.43478	7.6087	0	4.34783	3.26087	0	1.08696	7.6087
argininosuccinate synthase [Homo sapiens] (NP_446464.1)	412	28	20	16	16	5	35	17	31	10	27	34	33	9	15	20	24	18	5	19	30	6.79612	4.85437	3.8835	3.8835	1.21359	8.49515	4.12621	7.52427	2.42718	6.5534	8.25243	8.00971	2.18447	3.64078	4.85437	5.82524	4.36893	1.21359	4.61165	7.28155
dnaJ homolog subfamily C member 13 [Homo sapiens] (NP_056083.3)	2243	169	115	105	101	40	177	90	113	57	126	268	142	62	100	97	142	115	25	72	127	7.53455	5.12706	4.68123	4.5029	1.78333	7.89122	4.01248	5.0379	2.54124	5.61748	11.9483	6.33081	2.76416	4.45831	4.32457	6.33081	5.12706	1.11458	3.20999	5.66206
serine/threonine-protein kinase PINK1, mitochondrial precursor [Homo sapiens] (NP_115785.1)	581	67	45	14	16	16	30	28	57	8	18	81	21	12	16	43	33	19	9	13	35	11.5318	7.74527	2.40964	2.75387	2.75387	5.16351	4.81928	9.81067	1.37694	3.09811	13.9415	3.61446	2.0654	2.75387	7.40103	5.67986	3.27022	1.54905	2.23752	6.0241
potassium channel subfamily K member 17 isoform 1 [Homo sapiens] (NP_113648.2)	332	25	19	10	11	8	12	14	31	8	13	46	8	9	17	18	30	15	11	11	16	7.53012	5.72289	3.01205	3.31325	2.40964	3.61446	4.21687	9.33735	2.40964	3.91566	13.8554	2.40964	2.71084	5.12048	5.42169	9.03614	4.51807	3.31325	3.31325	4.81928
microtubule-associated serine/threonine-protein kinase 2 [Homo sapiens] (NP_055927.2)	1798	117	135	35	81	22	131	79	128	57	57	180	85	31	44	163	238	91	15	26	83	6.50723	7.50834	1.94661	4.50501	1.22358	7.28587	4.39377	7.11902	3.17019	3.17019	10.0111	4.72747	1.72414	2.44716	9.06563	13.2369	5.06118	0.83426	1.44605	4.61624
PHD finger protein 20-like protein 1 isoform 1 [Homo sapiens] (NP_057102.4)	1017	58	50	40	70	23	90	46	48	25	40	82	102	19	26	65	104	42	14	27	46	5.70305	4.91642	3.93314	6.88299	2.26155	8.84956	4.52311	4.71976	2.45821	3.93314	8.06293	10.0295	1.86824	2.55654	6.39135	10.2262	4.12979	1.3766	2.65487	4.52311
collagen alpha-1(II) chain isoform 1 precursor [Homo sapiens] (NP_001835.3)	1487	134	72	32	62	19	79	60	406	8	34	56	67	16	25	270	48	44	7	10	38	9.01143	4.84196	2.15198	4.16947	1.27774	5.31271	4.03497	27.3033	0.537996	2.28648	3.76597	4.50572	1.07599	1.68124	18.1574	3.22798	2.95898	0.470746	0.672495	2.55548
collagen alpha-1(II) chain isoform 2 precursor [Homo sapiens] (NP_149162.2)	1418	131	71	31	53	9	74	57	401	8	29	53	64	16	24	264	45	40	6	9	33	9.23836	5.00705	2.18618	3.73766	0.634697	5.21862	4.01975	28.2793	0.564175	2.04513	3.73766	4.5134	1.12835	1.69252	18.6178	3.17348	2.82087	0.423131	0.634697	2.32722
delta-like protein 1 precursor [Homo sapiens] (NP_005609.3)	723	43	39	29	45	70	39	23	81	19	16	45	32	4	25	50	52	40	8	25	38	5.94744	5.39419	4.01107	6.22407	9.68188	5.39419	3.18119	11.2033	2.62794	2.213	6.22407	4.426	0.55325	3.45781	6.91563	7.19225	5.5325	1.1065	3.45781	5.25588
killer cell immunoglobulin-like receptor 2DL1 precursor [Homo sapiens] (NP_055033.2)	348	17	18	13	15	8	19	12	23	16	14	33	12	7	14	26	40	22	5	10	24	4.88506	5.17241	3.73563	4.31034	2.29885	5.45977	3.44828	6.6092	4.5977	4.02299	9.48276	3.44828	2.01149	4.02299	7.47126	11.4943	6.32184	1.43678	2.87356	6.89655
utrophin [Homo sapiens] (NP_009055.2)	3433	199	173	141	223	39	355	254	114	86	170	422	263	84	67	114	242	181	59	52	195	5.79668	5.03932	4.10719	6.49578	1.13603	10.3408	7.39878	3.32071	2.5051	4.95194	12.2925	7.66094	2.44684	1.95165	3.32071	7.04923	5.27236	1.71861	1.51471	5.68016
ribosome-binding protein 1 [Homo sapiens] (NP_004578.2)	977	117	43	18	33	7	139	92	32	17	24	104	102	14	7	37	71	48	5	8	59	11.9754	4.40123	1.84237	3.37769	0.716479	14.2272	9.41658	3.27533	1.74002	2.4565	10.6448	10.4401	1.43296	0.716479	3.7871	7.26714	4.913	0.511771	0.818833	6.03889
ribosome-binding protein 1 [Homo sapiens] (NP_001036041.1)	977	117	43	18	33	7	139	92	32	17	24	104	102	14	7	37	71	48	5	8	59	11.9754	4.40123	1.84237	3.37769	0.716479	14.2272	9.41658	3.27533	1.74002	2.4565	10.6448	10.4401	1.43296	0.716479	3.7871	7.26714	4.913	0.511771	0.818833	6.03889
histone-lysine N-methyltransferase ASH1L [Homo sapiens] (NP_060959.2)	2964	142	184	125	136	63	207	111	155	91	131	263	288	52	79	218	335	150	14	75	145	4.79082	6.20783	4.21727	4.58839	2.12551	6.98381	3.74494	5.22942	3.07018	4.4197	8.87314	9.7166	1.75439	2.66532	7.35493	11.3023	5.06073	0.472335	2.53036	4.89204
collagen alpha-1(I) chain preproprotein [Homo sapiens] (NP_000079.2)	1464	140	71	28	66	18	75	49	391	9	24	48	57	13	27	278	60	44	6	13	47	9.56284	4.84973	1.91257	4.5082	1.22951	5.12295	3.34699	26.7077	0.614754	1.63934	3.27869	3.89344	0.887978	1.84426	18.9891	4.09836	3.00546	0.409836	0.887978	3.21038
protein PML isoform 5 [Homo sapiens] (NP_150247.2)	560	61	46	10	24	26	50	44	24	12	13	45	21	10	16	47	46	22	4	7	32	10.8929	8.21429	1.78571	4.28571	4.64286	8.92857	7.85714	4.28571	2.14286	2.32143	8.03571	3.75	1.78571	2.85714	8.39286	8.21429	3.92857	0.714286	1.25	5.71429
zinc finger protein GLIS3 isoform b [Homo sapiens] (NP_689842.3)	775	51	41	21	30	18	32	44	57	40	24	69	26	10	22	89	106	37	3	21	34	6.58065	5.29032	2.70968	3.87097	2.32258	4.12903	5.67742	7.35484	5.16129	3.09677	8.90323	3.35484	1.29032	2.83871	11.4839	13.6774	4.77419	0.387097	2.70968	4.3871
ubiquitin carboxyl-terminal hydrolase CYLD isoform 2 [Homo sapiens] (NP_001035877.1)	953	37	43	39	52	31	76	41	68	16	49	98	63	19	47	59	76	43	9	28	59	3.88248	4.51207	4.09234	5.45645	3.25289	7.97482	4.3022	7.13536	1.67891	5.14166	10.2833	6.6107	1.9937	4.93179	6.19098	7.97482	4.51207	0.944386	2.93809	6.19098
ubiquitin carboxyl-terminal hydrolase CYLD isoform 2 [Homo sapiens] (NP_001035814.1)	953	37	43	39	52	31	76	41	68	16	49	98	63	19	47	59	76	43	9	28	59	3.88248	4.51207	4.09234	5.45645	3.25289	7.97482	4.3022	7.13536	1.67891	5.14166	10.2833	6.6107	1.9937	4.93179	6.19098	7.97482	4.51207	0.944386	2.93809	6.19098
ubiquitin carboxyl-terminal hydrolase CYLD isoform 1 [Homo sapiens] (NP_056062.1)	956	38	43	39	52	31	76	41	68	16	49	99	63	19	47	59	77	43	9	28	59	3.9749	4.49791	4.0795	5.43933	3.24268	7.94979	4.2887	7.11297	1.67364	5.12552	10.3556	6.58996	1.98745	4.91632	6.17155	8.05439	4.49791	0.941423	2.92887	6.17155
lactosylceramide alpha-2,3-sialyltransferase isoform 2 [Homo sapiens] (NP_001035902.1)	395	20	19	11	20	8	23	17	17	12	15	46	32	11	22	23	24	21	6	16	32	5.06329	4.81013	2.78481	5.06329	2.02532	5.82278	4.3038	4.3038	3.03797	3.79747	11.6456	8.10127	2.78481	5.56962	5.82278	6.07595	5.31646	1.51899	4.05063	8.10127
lactosylceramide alpha-2,3-sialyltransferase isoform 1 [Homo sapiens] (NP_003887.3)	418	28	24	11	20	9	25	18	19	12	15	47	33	11	22	25	23	23	6	16	31	6.69856	5.74163	2.63158	4.78469	2.15311	5.98086	4.30622	4.54545	2.87081	3.58852	11.244	7.89474	2.63158	5.26316	5.98086	5.50239	5.50239	1.43541	3.82775	7.41627
telomerase reverse transcriptase isoform 1 [Homo sapiens] (NP_937983.2)	1132	99	125	21	34	29	45	47	75	34	23	147	40	12	47	87	75	58	18	28	88	8.74558	11.0424	1.85512	3.00353	2.56184	3.97527	4.15194	6.62544	3.00353	2.0318	12.9859	3.53357	1.06007	4.15194	7.68551	6.62544	5.12367	1.59011	2.4735	7.77385
insulin preproprotein [Homo sapiens] (NP_000198.1)	110	10	5	3	2	6	8	7	12	2	2	20	2	2	3	6	5	3	2	4	6	9.09091	4.54545	2.72727	1.81818	5.45455	7.27273	6.36364	10.9091	1.81818	1.81818	18.1818	1.81818	1.81818	2.72727	5.45455	4.54545	2.72727	1.81818	3.63636	5.45455
retinoblastoma-associated protein [Homo sapiens] (NP_000312.2)	928	44	46	45	45	15	73	35	29	17	60	101	76	28	39	60	79	55	7	28	46	4.74138	4.9569	4.84914	4.84914	1.61638	7.86638	3.77155	3.125	1.8319	6.46552	10.8836	8.18966	3.01724	4.20259	6.46552	8.51293	5.92672	0.75431	3.01724	4.9569
SH2 domain-containing adapter protein B [Homo sapiens] (NP_003019.2)	509	51	39	12	27	13	30	22	46	9	13	33	32	6	11	41	66	16	5	20	17	10.0196	7.66208	2.35756	5.30452	2.55403	5.89391	4.3222	9.03733	1.76817	2.55403	6.4833	6.28684	1.17878	2.1611	8.05501	12.9666	3.14342	0.982318	3.92927	3.33988
porimin precursor [Homo sapiens] (NP_443164.2)	208	20	5	11	5	1	6	4	14	7	10	15	8	8	2	7	32	35	1	4	13	9.61538	2.40385	5.28846	2.40385	0.480769	2.88462	1.92308	6.73077	3.36538	4.80769	7.21154	3.84615	3.84615	0.961538	3.36538	15.3846	16.8269	0.480769	1.92308	6.25
sulfate transporter [Homo sapiens] (NP_000103.2)	739	47	20	29	23	18	37	26	45	18	57	89	50	15	37	28	67	41	6	24	62	6.35995	2.70636	3.92422	3.11231	2.43572	5.00677	3.51827	6.08931	2.43572	7.71313	12.0433	6.7659	2.02977	5.00677	3.7889	9.06631	5.54804	0.811908	3.24763	8.38972
tissue factor pathway inhibitor isoform b precursor [Homo sapiens] (NP_001027452.1)	251	14	8	21	12	16	20	10	15	5	14	21	16	7	19	10	10	16	2	8	7	5.57769	3.18725	8.36653	4.78088	6.3745	7.96813	3.98406	5.9761	1.99203	5.57769	8.36653	6.3745	2.78884	7.56972	3.98406	3.98406	6.3745	0.796813	3.18725	2.78884
tissue factor pathway inhibitor isoform a precursor [Homo sapiens] (NP_006278.1)	304	14	17	25	11	19	25	12	21	4	17	21	27	7	21	13	12	17	2	11	8	4.60526	5.59211	8.22368	3.61842	6.25	8.22368	3.94737	6.90789	1.31579	5.59211	6.90789	8.88158	2.30263	6.90789	4.27632	3.94737	5.59211	0.657895	3.61842	2.63158
connective tissue growth factor precursor [Homo sapiens] (NP_001892.1)	349	22	22	9	20	39	17	7	28	3	10	21	24	13	12	28	20	22	2	8	22	6.30372	6.30372	2.5788	5.73066	11.1748	4.87106	2.00573	8.02292	0.859599	2.86533	6.01719	6.87679	3.72493	3.4384	8.02292	5.73066	6.30372	0.573066	2.29226	6.30372
interferon regulatory factor 7 isoform a [Homo sapiens] (NP_001563.2)	503	56	34	4	21	14	35	22	47	10	6	54	15	5	16	59	33	24	12	11	25	11.1332	6.75944	0.795229	4.17495	2.7833	6.95825	4.37376	9.34394	1.98807	1.19284	10.7356	2.98211	0.994036	3.18091	11.7296	6.56064	4.77137	2.38569	2.18688	4.97018
interferon regulatory factor 7 isoform d [Homo sapiens] (NP_004022.2)	516	56	37	4	22	14	35	22	49	10	6	53	15	5	16	64	34	25	12	11	26	10.8527	7.17054	0.775194	4.26357	2.71318	6.78295	4.26357	9.49612	1.93798	1.16279	10.2713	2.90698	0.968992	3.10078	12.4031	6.58915	4.84496	2.32558	2.13178	5.03876
interferon regulatory factor 7 isoform b [Homo sapiens] (NP_004020.1)	474	52	34	4	21	14	33	21	42	10	6	51	15	5	16	53	32	20	11	10	24	10.9705	7.173	0.843882	4.43038	2.95359	6.96203	4.43038	8.86076	2.1097	1.26582	10.7595	3.16456	1.05485	3.37553	11.1814	6.75105	4.21941	2.32068	2.1097	5.06329
collagen alpha-1(XI) chain isoform B preproprotein [Homo sapiens] (NP_542196.2)	1818	98	69	38	97	11	114	81	421	17	53	81	125	25	50	287	80	67	9	32	63	5.39054	3.79538	2.09021	5.33553	0.605061	6.27063	4.45545	23.1573	0.935094	2.91529	4.45545	6.87569	1.37514	2.75028	15.7866	4.40044	3.68537	0.49505	1.76018	3.46535
collagen alpha-1(XI) chain isoform A preproprotein [Homo sapiens] (NP_001845.3)	1806	98	68	37	99	11	123	81	422	17	56	80	106	24	47	287	73	69	9	36	63	5.42636	3.76523	2.04873	5.48173	0.609081	6.81063	4.48505	23.3666	0.941307	3.10078	4.42968	5.86932	1.3289	2.60244	15.8915	4.04208	3.8206	0.498339	1.99336	3.48837
NADPH--cytochrome P450 reductase [Homo sapiens] (NP_000932.3)	680	51	38	26	41	8	56	26	45	19	28	65	36	19	28	26	45	34	9	31	49	7.5	5.58824	3.82353	6.02941	1.17647	8.23529	3.82353	6.61765	2.79412	4.11765	9.55882	5.29412	2.79412	4.11765	3.82353	6.61765	5	1.32353	4.55882	7.20588
islet cell autoantigen 1 isoform a [Homo sapiens] (NP_071682.1)	483	38	17	12	34	10	41	34	23	11	11	55	46	14	20	18	38	26	7	9	19	7.86749	3.51967	2.48447	7.03934	2.07039	8.48861	7.03934	4.7619	2.27743	2.27743	11.3872	9.52381	2.89855	4.14079	3.72671	7.86749	5.38302	1.44928	1.86335	3.93375
solute carrier family 26 member 6 isoform 4 [Homo sapiens] (NP_001035544.1)	738	60	32	19	32	8	28	35	49	19	33	104	34	17	34	33	62	31	8	19	81	8.13008	4.33604	2.57453	4.33604	1.08401	3.79404	4.74255	6.63957	2.57453	4.47154	14.0921	4.60705	2.30352	4.60705	4.47154	8.40108	4.20054	1.08401	2.57453	10.9756
solute carrier family 26 member 6 isoform 3 [Homo sapiens] (NP_602298.2)	740	65	32	15	32	8	26	38	51	19	32	109	32	15	34	35	60	32	8	19	78	8.78378	4.32432	2.02703	4.32432	1.08108	3.51351	5.13514	6.89189	2.56757	4.32432	14.7297	4.32432	2.02703	4.59459	4.72973	8.10811	4.32432	1.08108	2.56757	10.5405
solute carrier family 26 member 6 isoform 2 [Homo sapiens] (NP_599025.2)	758	65	33	19	34	8	28	36	51	19	33	107	34	18	34	34	64	33	8	19	81	8.5752	4.35356	2.5066	4.48549	1.05541	3.69393	4.74934	6.72823	2.5066	4.35356	14.1161	4.48549	2.37467	4.48549	4.48549	8.44327	4.35356	1.05541	2.5066	10.686
estrogen receptor beta isoform 2 [Homo sapiens] (NP_001035365.1)	495	35	32	15	18	18	29	18	25	19	18	57	26	20	11	29	52	22	7	15	29	7.07071	6.46465	3.0303	3.63636	3.63636	5.85859	3.63636	5.05051	3.83838	3.63636	11.5152	5.25253	4.0404	2.22222	5.85859	10.5051	4.44444	1.41414	3.0303	5.85859
estrogen receptor beta isoform 1 [Homo sapiens] (NP_001428.1)	530	34	32	20	20	21	30	19	28	21	19	61	30	20	10	31	59	19	7	16	33	6.41509	6.03774	3.77358	3.77358	3.96226	5.66038	3.58491	5.28302	3.96226	3.58491	11.5094	5.66038	3.77358	1.88679	5.84906	11.1321	3.58491	1.32075	3.01887	6.22642
ectopic P granules protein 5 homolog [Homo sapiens] (NP_066015.2)	2579	164	96	75	96	51	184	174	101	83	111	358	137	70	107	136	220	126	42	73	175	6.35905	3.72237	2.9081	3.72237	1.97751	7.13455	6.7468	3.91625	3.2183	4.30399	13.8813	5.31214	2.71423	4.14889	5.27336	8.53044	4.88561	1.62854	2.83055	6.78558
kallikrein-14 preproprotein [Homo sapiens] (NP_071329.2)	267	21	21	8	7	12	8	20	26	5	13	26	7	7	2	18	19	16	7	6	18	7.86517	7.86517	2.99625	2.62172	4.49438	2.99625	7.49064	9.73783	1.87266	4.86891	9.73783	2.62172	2.62172	0.749064	6.74157	7.1161	5.99251	2.62172	2.24719	6.74157
juxtaposed with another zinc finger protein 1 [Homo sapiens] (NP_778231.2)	243	13	15	9	9	7	18	9	14	9	14	13	16	5	9	18	29	18	1	7	10	5.34979	6.17284	3.7037	3.7037	2.88066	7.40741	3.7037	5.76132	3.7037	5.76132	5.34979	6.58436	2.05761	3.7037	7.40741	11.9342	7.40741	0.411523	2.88066	4.11523
hereditary hemochromatosis protein isoform 11 precursor [Homo sapiens] (NP_620580.1)	76	6	7	0	0	0	2	4	9	1	8	14	1	3	3	4	4	2	0	1	7	7.89474	9.21053	0	0	0	2.63158	5.26316	11.8421	1.31579	10.5263	18.4211	1.31579	3.94737	3.94737	5.26316	5.26316	2.63158	0	1.31579	9.21053
hereditary hemochromatosis protein isoform 10 precursor [Homo sapiens] (NP_620579.1)	168	9	10	3	5	2	8	9	14	4	12	23	7	5	4	14	6	10	3	5	15	5.35714	5.95238	1.78571	2.97619	1.19048	4.7619	5.35714	8.33333	2.38095	7.14286	13.6905	4.16667	2.97619	2.38095	8.33333	3.57143	5.95238	1.78571	2.97619	8.92857
hereditary hemochromatosis protein isoform 9 precursor [Homo sapiens] (NP_620578.1)	325	15	22	7	17	5	21	22	22	11	16	38	12	9	9	21	16	17	11	11	23	4.61538	6.76923	2.15385	5.23077	1.53846	6.46154	6.76923	6.76923	3.38462	4.92308	11.6923	3.69231	2.76923	2.76923	6.46154	4.92308	5.23077	3.38462	3.38462	7.07692
hereditary hemochromatosis protein isoform 8 precursor [Homo sapiens] (NP_620577.1)	246	15	18	5	12	5	17	19	20	5	14	32	9	6	5	16	6	12	7	9	14	6.09756	7.31707	2.03252	4.87805	2.03252	6.91057	7.72358	8.13008	2.03252	5.69106	13.0081	3.65854	2.43902	2.03252	6.50407	2.43902	4.87805	2.84553	3.65854	5.69106
hereditary hemochromatosis protein isoform 7 precursor [Homo sapiens] (NP_620576.1)	260	15	18	5	12	5	17	19	20	7	14	33	10	6	5	18	8	14	7	9	18	5.76923	6.92308	1.92308	4.61538	1.92308	6.53846	7.30769	7.69231	2.69231	5.38462	12.6923	3.84615	2.30769	1.92308	6.92308	3.07692	5.38462	2.69231	3.46154	6.92308
hereditary hemochromatosis protein isoform 6 precursor [Homo sapiens] (NP_620575.1)	334	17	23	7	18	5	23	23	24	11	16	42	11	10	11	18	18	15	11	12	19	5.08982	6.88623	2.09581	5.38922	1.49701	6.88623	6.88623	7.18563	3.29341	4.79042	12.5749	3.29341	2.99401	3.29341	5.38922	5.38922	4.49102	3.29341	3.59281	5.68862
hereditary hemochromatosis protein isoform 4 precursor [Homo sapiens] (NP_620573.1)	256	11	15	5	11	2	13	14	18	10	14	32	9	9	10	16	18	13	7	8	21	4.29688	5.85938	1.95312	4.29688	0.78125	5.07812	5.46875	7.03125	3.90625	5.46875	12.5	3.51562	3.51562	3.90625	6.25	7.03125	5.07812	2.73438	3.125	8.20312
hereditary hemochromatosis protein isoform 3 precursor [Homo sapiens] (NP_620572.1)	242	11	15	5	11	2	13	14	18	8	14	31	8	9	10	14	16	11	7	8	17	4.54545	6.19835	2.06612	4.54545	0.826446	5.3719	5.78512	7.43802	3.30579	5.78512	12.8099	3.30579	3.71901	4.13223	5.78512	6.61157	4.54545	2.89256	3.30579	7.02479
hereditary hemochromatosis protein isoform 1 precursor [Homo sapiens] (NP_000401.1)	348	17	23	7	18	5	23	23	24	13	16	43	12	10	11	20	20	17	11	12	23	4.88506	6.6092	2.01149	5.17241	1.43678	6.6092	6.6092	6.89655	3.73563	4.5977	12.3563	3.44828	2.87356	3.16092	5.74713	5.74713	4.88506	3.16092	3.44828	6.6092
G-protein coupled estrogen receptor 1 [Homo sapiens] (NP_001035055.1)	375	33	23	14	11	11	14	13	16	14	23	51	7	9	27	17	25	20	4	11	32	8.8	6.13333	3.73333	2.93333	2.93333	3.73333	3.46667	4.26667	3.73333	6.13333	13.6	1.86667	2.4	7.2	4.53333	6.66667	5.33333	1.06667	2.93333	8.53333
G-protein coupled estrogen receptor 1 [Homo sapiens] (NP_001496.1)	375	33	23	14	11	11	14	13	16	14	23	51	7	9	27	17	25	20	4	11	32	8.8	6.13333	3.73333	2.93333	2.93333	3.73333	3.46667	4.26667	3.73333	6.13333	13.6	1.86667	2.4	7.2	4.53333	6.66667	5.33333	1.06667	2.93333	8.53333
mitogen-activated protein kinase 4 isoform 1 [Homo sapiens] (NP_002738.2)	587	47	36	13	46	9	44	21	34	17	26	66	31	14	19	39	48	19	9	18	31	8.00681	6.13288	2.21465	7.83646	1.53322	7.49574	3.57751	5.79216	2.89608	4.4293	11.2436	5.28109	2.38501	3.2368	6.64395	8.17717	3.2368	1.53322	3.06644	5.28109
platelet factor 4 variant precursor [Homo sapiens] (NP_002611.1)	104	12	8	1	3	4	7	5	3	3	6	17	7	2	2	4	6	7	0	1	6	11.5385	7.69231	0.961538	2.88462	3.84615	6.73077	4.80769	2.88462	2.88462	5.76923	16.3462	6.73077	1.92308	1.92308	3.84615	5.76923	6.73077	0	0.961538	5.76923
apoptosis-resistant E3 ubiquitin protein ligase 1 [Homo sapiens] (NP_001034568.1)	823	40	44	38	31	18	61	33	43	28	34	77	45	16	52	43	62	47	10	32	69	4.86027	5.34629	4.61725	3.76671	2.18712	7.41191	4.00972	5.22479	3.40219	4.13123	9.35601	5.4678	1.94411	6.31835	5.22479	7.53341	5.71081	1.21507	3.88821	8.38396
transducin beta-like protein 2 precursor [Homo sapiens] (NP_036585.1)	447	44	32	17	20	11	25	20	31	14	14	39	32	12	22	14	36	28	7	6	23	9.8434	7.15884	3.80313	4.47427	2.46085	5.59284	4.47427	6.93512	3.13199	3.13199	8.72483	7.15884	2.68456	4.9217	3.13199	8.05369	6.26398	1.566	1.34228	5.14541
eukaryotic initiation factor 4A-II [Homo sapiens] (NP_001958.2)	407	24	27	17	27	4	32	20	27	6	35	36	22	15	16	12	16	27	4	12	28	5.89681	6.63391	4.1769	6.63391	0.982801	7.86241	4.914	6.63391	1.4742	8.59951	8.84521	5.40541	3.6855	3.9312	2.9484	3.9312	6.63391	0.982801	2.9484	6.87961
eukaryotic translation initiation factor 3 subunit H [Homo sapiens] (NP_003747.1)	352	21	13	15	17	3	27	31	21	10	16	34	26	13	11	13	27	16	2	14	22	5.96591	3.69318	4.26136	4.82955	0.852273	7.67045	8.80682	5.96591	2.84091	4.54545	9.65909	7.38636	3.69318	3.125	3.69318	7.67045	4.54545	0.568182	3.97727	6.25
heterogeneous nuclear ribonucleoprotein A1 isoform b [Homo sapiens] (NP_112420.1)	372	11	25	21	18	2	18	12	93	8	8	8	18	6	23	10	42	12	1	19	17	2.95699	6.72043	5.64516	4.83871	0.537634	4.83871	3.22581	25	2.15054	2.15054	2.15054	4.83871	1.6129	6.1828	2.68817	11.2903	3.22581	0.268817	5.10753	4.56989
integrator complex subunit 10 [Homo sapiens] (NP_060612.2)	710	41	43	34	33	18	53	43	32	18	38	87	43	23	32	23	38	35	10	24	42	5.77465	6.05634	4.78873	4.64789	2.53521	7.46479	6.05634	4.50704	2.53521	5.35211	12.2535	6.05634	3.23944	4.50704	3.23944	5.35211	4.92958	1.40845	3.38028	5.91549
mucin-16 [Homo sapiens] (NP_078966.2)	14507	789	459	354	456	36	807	320	752	310	571	1100	359	358	316	1250	2647	2571	98	171	783	5.43875	3.16399	2.4402	3.14331	0.248156	5.56283	2.20583	5.1837	2.1369	3.93603	7.58255	2.47467	2.46777	2.17826	8.61653	18.2464	17.7225	0.675536	1.17874	5.39739
breakpoint cluster region protein isoform 2 [Homo sapiens] (NP_067585.2)	1227	85	87	41	67	16	99	62	72	24	41	113	76	28	47	80	121	52	12	32	72	6.92747	7.09046	3.34148	5.46047	1.30399	8.06846	5.05297	5.86797	1.95599	3.34148	9.20945	6.19397	2.28199	3.83048	6.51997	9.86145	4.23798	0.977995	2.60799	5.86797
breakpoint cluster region protein isoform 1 [Homo sapiens] (NP_004318.3)	1271	85	89	42	69	18	106	65	76	24	44	117	81	29	48	81	123	55	12	34	73	6.68765	7.00236	3.30448	5.4288	1.41621	8.33989	5.11408	5.97954	1.88828	3.46184	9.20535	6.37293	2.28167	3.77655	6.37293	9.67742	4.3273	0.944138	2.67506	5.74351
carbohydrate-responsive element-binding protein isoform delta [Homo sapiens] (NP_116572.1)	831	56	56	19	38	12	39	36	47	13	22	95	28	14	34	135	82	45	10	12	38	6.73887	6.73887	2.2864	4.5728	1.44404	4.69314	4.33213	5.65584	1.56438	2.64741	11.432	3.36943	1.68472	4.09146	16.2455	9.86763	5.41516	1.20337	1.44404	4.5728
carbohydrate-responsive element-binding protein isoform gamma [Homo sapiens] (NP_116571.1)	850	58	56	19	38	12	40	39	47	13	23	98	30	15	34	135	83	48	10	13	39	6.82353	6.58824	2.23529	4.47059	1.41176	4.70588	4.58824	5.52941	1.52941	2.70588	11.5294	3.52941	1.76471	4	15.8824	9.76471	5.64706	1.17647	1.52941	4.58824
carbohydrate-responsive element-binding protein isoform alpha [Homo sapiens] (NP_116569.1)	852	58	56	19	38	12	41	39	47	13	23	98	30	15	34	135	83	49	10	13	39	6.80751	6.57277	2.23005	4.46009	1.40845	4.81221	4.57746	5.51643	1.52582	2.69953	11.5023	3.52113	1.76056	3.99061	15.8451	9.74178	5.75117	1.17371	1.52582	4.57746
carbohydrate-responsive element-binding protein isoform beta [Homo sapiens] (NP_116570.1)	833	56	56	19	38	12	40	36	47	13	22	95	28	14	34	135	82	46	10	12	38	6.72269	6.72269	2.28091	4.56182	1.44058	4.80192	4.32173	5.64226	1.56062	2.64106	11.4046	3.36134	1.68067	4.08163	16.2065	9.84394	5.52221	1.20048	1.44058	4.56182
H/ACA ribonucleoprotein complex subunit 1 [Homo sapiens] (NP_127460.1)	217	2	25	9	7	3	9	6	73	3	4	11	12	2	18	12	7	2	0	5	7	0.921659	11.5207	4.14747	3.22581	1.38249	4.14747	2.76498	33.6406	1.38249	1.84332	5.06912	5.52995	0.921659	8.29493	5.52995	3.22581	0.921659	0	2.30415	3.22581
H/ACA ribonucleoprotein complex subunit 1 [Homo sapiens] (NP_061856.1)	217	2	25	9	7	3	9	6	73	3	4	11	12	2	18	12	7	2	0	5	7	0.921659	11.5207	4.14747	3.22581	1.38249	4.14747	2.76498	33.6406	1.38249	1.84332	5.06912	5.52995	0.921659	8.29493	5.52995	3.22581	0.921659	0	2.30415	3.22581
probable ATP-dependent RNA helicase DDX58 [Homo sapiens] (NP_055129.2)	925	51	38	40	49	26	85	47	40	18	70	87	85	20	47	38	52	46	10	30	46	5.51351	4.10811	4.32432	5.2973	2.81081	9.18919	5.08108	4.32432	1.94595	7.56757	9.40541	9.18919	2.16216	5.08108	4.10811	5.62162	4.97297	1.08108	3.24324	4.97297
myoblast determination protein 1 [Homo sapiens] (NP_002469.2)	320	41	27	10	23	10	21	8	20	8	6	26	9	5	8	37	31	10	1	9	10	12.8125	8.4375	3.125	7.1875	3.125	6.5625	2.5	6.25	2.5	1.875	8.125	2.8125	1.5625	2.5	11.5625	9.6875	3.125	0.3125	2.8125	3.125
kappa-type opioid receptor isoform 1 [Homo sapiens] (NP_000903.2)	380	25	19	14	20	12	10	6	15	4	36	35	13	13	23	22	33	22	7	14	37	6.57895	5	3.68421	5.26316	3.15789	2.63158	1.57895	3.94737	1.05263	9.47368	9.21053	3.42105	3.42105	6.05263	5.78947	8.68421	5.78947	1.84211	3.68421	9.73684
cytochrome P450 2E1 precursor [Homo sapiens] (NP_000764.1)	493	23	30	20	25	8	31	14	28	18	28	59	29	12	33	35	23	24	5	18	30	4.66531	6.08519	4.0568	5.07099	1.62272	6.28803	2.83976	5.67951	3.65112	5.67951	11.9675	5.88235	2.43408	6.69371	7.09939	4.66531	4.86815	1.0142	3.65112	6.08519
mitogen-activated protein kinase 1 [Homo sapiens] (NP_002736.3)	360	25	19	19	24	7	21	12	17	13	28	43	23	9	13	20	16	14	3	19	15	6.94444	5.27778	5.27778	6.66667	1.94444	5.83333	3.33333	4.72222	3.61111	7.77778	11.9444	6.38889	2.5	3.61111	5.55556	4.44444	3.88889	0.833333	5.27778	4.16667
membrane-associated guanylate kinase, WW and PDZ domain-containing protein 1 isoform c [Homo sapiens] (NP_001028229.1)	1462	80	117	57	77	16	122	86	128	44	56	96	82	14	34	111	125	84	8	29	96	5.47196	8.00274	3.89877	5.26676	1.09439	8.34473	5.88235	8.75513	3.00958	3.83037	6.56635	5.60876	0.957592	2.32558	7.59234	8.54993	5.74555	0.547196	1.98358	6.56635
membrane-associated guanylate kinase, WW and PDZ domain-containing protein 1 isoform a [Homo sapiens] (NP_056335.1)	1287	71	61	56	61	17	102	80	118	36	59	89	73	18	37	96	102	82	7	27	95	5.51671	4.7397	4.3512	4.7397	1.3209	7.92541	6.21601	9.16861	2.7972	4.5843	6.91531	5.67211	1.3986	2.8749	7.45921	7.92541	6.37141	0.543901	2.0979	7.38151
stromelysin-1 preproprotein [Homo sapiens] (NP_002413.1)	477	29	23	16	36	5	30	9	32	13	21	43	33	7	32	37	29	27	8	17	30	6.07966	4.8218	3.3543	7.54717	1.04822	6.28931	1.88679	6.7086	2.72537	4.40252	9.01468	6.91824	1.46751	6.7086	7.75681	6.07966	5.66038	1.67715	3.56394	6.28931
apoptosis regulator Bcl-2 beta isoform [Homo sapiens] (NP_000648.2)	205	24	16	6	11	1	9	6	21	8	6	14	2	6	9	17	12	10	5	6	16	11.7073	7.80488	2.92683	5.36585	0.487805	4.39024	2.92683	10.2439	3.90244	2.92683	6.82927	0.97561	2.92683	4.39024	8.29268	5.85366	4.87805	2.43902	2.92683	7.80488
apoptosis regulator Bcl-2 alpha isoform [Homo sapiens] (NP_000624.2)	239	27	17	6	12	2	10	6	22	9	7	22	4	7	12	19	15	12	6	8	16	11.2971	7.11297	2.51046	5.02092	0.83682	4.1841	2.51046	9.20502	3.76569	2.92887	9.20502	1.67364	2.92887	5.02092	7.94979	6.27615	5.02092	2.51046	3.34728	6.69456
40S ribosomal protein S23 [Homo sapiens] (NP_001016.1)	143	13	12	7	5	3	6	4	15	5	6	11	20	1	5	5	5	3	1	2	14	9.09091	8.39161	4.8951	3.4965	2.0979	4.1958	2.7972	10.4895	3.4965	4.1958	7.69231	13.986	0.699301	3.4965	3.4965	3.4965	2.0979	0.699301	1.3986	9.79021
myeloblastin precursor [Homo sapiens] (NP_002768.3)	256	25	17	10	10	8	6	16	20	11	12	26	3	4	12	20	15	12	3	3	23	9.76562	6.64062	3.90625	3.90625	3.125	2.34375	6.25	7.8125	4.29688	4.6875	10.1562	1.17188	1.5625	4.6875	7.8125	5.85938	4.6875	1.17188	1.17188	8.98438
40S ribosomal protein S15 [Homo sapiens] (NP_001009.1)	145	5	15	3	4	0	10	7	10	5	7	14	16	8	5	8	7	6	0	6	9	3.44828	10.3448	2.06897	2.75862	0	6.89655	4.82759	6.89655	3.44828	4.82759	9.65517	11.0345	5.51724	3.44828	5.51724	4.82759	4.13793	0	4.13793	6.2069
deoxyuridine 5'-triphosphate nucleotidohydrolase, mitochondrial isoform 1 precursor [Homo sapiens] (NP_001020419.1)	252	33	21	4	9	5	14	8	32	4	11	18	11	4	8	21	17	10	1	8	13	13.0952	8.33333	1.5873	3.57143	1.98413	5.55556	3.1746	12.6984	1.5873	4.36508	7.14286	4.36508	1.5873	3.1746	8.33333	6.74603	3.96825	0.396825	3.1746	5.15873
AMP deaminase 3 isoform 1C [Homo sapiens] (NP_001020561.1)	774	49	41	31	41	9	60	33	29	29	31	83	51	25	35	55	55	37	6	41	33	6.33075	5.29716	4.00517	5.29716	1.16279	7.75194	4.26357	3.74677	3.74677	4.00517	10.7235	6.58915	3.22997	4.52196	7.10594	7.10594	4.78036	0.775194	5.29716	4.26357
AMP deaminase 3 isoform 1B [Homo sapiens] (NP_001020560.1)	767	48	41	31	41	9	58	33	28	29	31	83	51	24	35	54	54	37	6	41	33	6.25815	5.3455	4.04172	5.3455	1.1734	7.56193	4.30248	3.65059	3.78096	4.04172	10.8214	6.64928	3.12907	4.56323	7.04042	7.04042	4.82399	0.782269	5.3455	4.30248
AMP deaminase 3 isoform 1A [Homo sapiens] (NP_000471.1)	776	50	41	31	41	9	60	33	28	29	31	84	51	25	35	55	56	37	6	41	33	6.4433	5.28351	3.99485	5.28351	1.15979	7.73196	4.25258	3.60825	3.73711	3.99485	10.8247	6.57216	3.22165	4.51031	7.08763	7.21649	4.76804	0.773196	5.28351	4.25258
40S ribosomal protein SA [Homo sapiens] (NP_002286.2)	295	37	15	9	15	2	25	15	15	4	15	21	11	7	10	20	14	24	10	7	19	12.5424	5.08475	3.05085	5.08475	0.677966	8.47458	5.08475	5.08475	1.35593	5.08475	7.11864	3.72881	2.37288	3.38983	6.77966	4.74576	8.13559	3.38983	2.37288	6.44068
CX3C chemokine receptor 1 isoform b [Homo sapiens] (NP_001328.1)	355	24	11	16	14	10	14	7	16	9	24	49	16	7	34	10	25	20	4	16	29	6.76056	3.09859	4.50704	3.94366	2.8169	3.94366	1.97183	4.50704	2.53521	6.76056	13.8028	4.50704	1.97183	9.57746	2.8169	7.04225	5.6338	1.12676	4.50704	8.16901
dihydrofolate reductase isoform 1 [Homo sapiens] (NP_000782.1)	187	5	8	10	9	1	16	7	13	3	9	19	17	7	9	12	12	7	3	6	14	2.6738	4.27807	5.34759	4.81283	0.534759	8.55615	3.74332	6.95187	1.60428	4.81283	10.1604	9.09091	3.74332	4.81283	6.41711	6.41711	3.74332	1.60428	3.20856	7.48663
ecotropic viral integration site 5 protein homolog [Homo sapiens] (NP_005656.4)	810	46	45	32	34	10	88	57	30	22	38	89	59	29	27	26	75	36	8	14	45	5.67901	5.55556	3.95062	4.19753	1.23457	10.8642	7.03704	3.7037	2.71605	4.69136	10.9877	7.28395	3.58025	3.33333	3.20988	9.25926	4.44444	0.987654	1.7284	5.55556
leukocyte surface antigen CD47 isoform 2 precursor [Homo sapiens] (NP_942088.1)	305	23	5	12	8	7	12	8	22	3	30	39	17	6	16	10	21	23	4	10	29	7.54098	1.63934	3.93443	2.62295	2.29508	3.93443	2.62295	7.21311	0.983607	9.83607	12.7869	5.57377	1.96721	5.2459	3.27869	6.88525	7.54098	1.31148	3.27869	9.5082
leukocyte surface antigen CD47 isoform 1 precursor [Homo sapiens] (NP_001768.1)	323	25	5	12	9	7	16	8	23	3	30	40	20	8	17	11	22	23	4	10	30	7.73994	1.54799	3.71517	2.78638	2.16718	4.95356	2.47678	7.12074	0.928793	9.28793	12.3839	6.19195	2.47678	5.26316	3.40557	6.81115	7.12074	1.23839	3.09598	9.28793
negative elongation factor E [Homo sapiens] (NP_002895.3)	380	24	50	10	39	2	30	16	25	3	8	24	28	6	12	23	39	15	2	7	17	6.31579	13.1579	2.63158	10.2632	0.526316	7.89474	4.21053	6.57895	0.789474	2.10526	6.31579	7.36842	1.57895	3.15789	6.05263	10.2632	3.94737	0.526316	1.84211	4.47368
cullin-5 [Homo sapiens] (NP_003469.2)	780	49	41	40	40	10	73	41	21	14	46	95	75	25	34	23	42	35	11	20	45	6.28205	5.25641	5.12821	5.12821	1.28205	9.35897	5.25641	2.69231	1.79487	5.89744	12.1795	9.61538	3.20513	4.35897	2.94872	5.38462	4.48718	1.41026	2.5641	5.76923
protein PML isoform 11 [Homo sapiens] (NP_150253.2)	781	85	66	14	30	29	60	58	34	27	21	61	19	14	19	80	80	30	6	8	40	10.8835	8.4507	1.79257	3.84123	3.71319	7.68246	7.42638	4.35339	3.45711	2.68886	7.8105	2.43278	1.79257	2.43278	10.2433	10.2433	3.84123	0.768246	1.02433	5.12164
protein PML isoform 8 [Homo sapiens] (NP_150250.2)	435	48	37	6	22	24	37	37	15	11	10	41	13	8	14	34	32	19	3	5	19	11.0345	8.50575	1.37931	5.05747	5.51724	8.50575	8.50575	3.44828	2.52874	2.29885	9.42529	2.98851	1.83908	3.21839	7.81609	7.35632	4.36782	0.689655	1.14943	4.36782
protein PML isoform 6 [Homo sapiens] (NP_002666.1)	633	63	48	12	34	26	59	46	26	13	16	53	22	10	20	52	61	23	4	8	37	9.95261	7.58294	1.89573	5.37125	4.10742	9.3207	7.26698	4.10742	2.05371	2.52765	8.37283	3.47551	1.57978	3.15956	8.21485	9.63665	3.63349	0.631912	1.26382	5.84518
protein PML isoform 1 [Homo sapiens] (NP_150241.2)	882	96	69	19	37	29	74	63	38	16	22	93	30	15	33	66	83	30	5	14	50	10.8844	7.82313	2.1542	4.19501	3.28798	8.39002	7.14286	4.30839	1.81406	2.49433	10.5442	3.40136	1.70068	3.7415	7.48299	9.41043	3.40136	0.566893	1.5873	5.66893
transcription factor Sp4 [Homo sapiens] (NP_003103.2)	784	68	21	44	15	11	32	107	62	11	43	52	24	7	8	50	90	76	4	3	56	8.67347	2.67857	5.61224	1.91327	1.40306	4.08163	13.648	7.90816	1.40306	5.48469	6.63265	3.06122	0.892857	1.02041	6.37755	11.4796	9.69388	0.510204	0.382653	7.14286
F-box only protein 48 [Homo sapiens] (NP_001019851.1)	155	7	13	12	9	5	14	3	3	4	10	14	10	4	4	5	17	6	5	4	6	4.51613	8.3871	7.74194	5.80645	3.22581	9.03226	1.93548	1.93548	2.58065	6.45161	9.03226	6.45161	2.58065	2.58065	3.22581	10.9677	3.87097	3.22581	2.58065	3.87097
sterol regulatory element-binding protein cleavage-activating protein [Homo sapiens] (NP_036367.2)	1279	81	77	25	56	34	65	46	106	31	59	165	35	15	44	108	105	72	20	35	100	6.33307	6.02033	1.95465	4.37842	2.65833	5.0821	3.59656	8.28772	2.42377	4.61298	12.9007	2.73651	1.17279	3.44019	8.4441	8.20954	5.6294	1.56372	2.73651	7.81861
membrane-associated guanylate kinase, WW and PDZ domain-containing protein 1 isoform b [Homo sapiens] (NP_004733.2)	1256	64	59	55	61	15	101	79	119	34	58	87	70	16	36	93	104	78	7	27	93	5.09554	4.69745	4.37898	4.85669	1.19427	8.0414	6.28981	9.47452	2.70701	4.61783	6.92675	5.57325	1.27389	2.86624	7.40446	8.28025	6.21019	0.557325	2.14968	7.40446
N-acetylglutamate synthase, mitochondrial [Homo sapiens] (NP_694551.1)	534	56	39	15	25	10	24	21	38	13	15	61	20	8	20	38	53	21	11	8	38	10.4869	7.30337	2.80899	4.68165	1.87266	4.49438	3.93258	7.1161	2.43446	2.80899	11.4232	3.74532	1.49813	3.74532	7.1161	9.92509	3.93258	2.05993	1.49813	7.1161
cathepsin B preproprotein [Homo sapiens] (NP_680093.1)	339	18	14	17	16	17	20	10	35	11	15	21	15	7	11	20	27	15	12	17	21	5.30973	4.12979	5.01475	4.71976	5.01475	5.89971	2.94985	10.3245	3.24484	4.42478	6.19469	4.42478	2.0649	3.24484	5.89971	7.9646	4.42478	3.53982	5.01475	6.19469
cathepsin B preproprotein [Homo sapiens] (NP_680092.1)	339	18	14	17	16	17	20	10	35	11	15	21	15	7	11	20	27	15	12	17	21	5.30973	4.12979	5.01475	4.71976	5.01475	5.89971	2.94985	10.3245	3.24484	4.42478	6.19469	4.42478	2.0649	3.24484	5.89971	7.9646	4.42478	3.53982	5.01475	6.19469
cathepsin B preproprotein [Homo sapiens] (NP_680091.1)	339	18	14	17	16	17	20	10	35	11	15	21	15	7	11	20	27	15	12	17	21	5.30973	4.12979	5.01475	4.71976	5.01475	5.89971	2.94985	10.3245	3.24484	4.42478	6.19469	4.42478	2.0649	3.24484	5.89971	7.9646	4.42478	3.53982	5.01475	6.19469
cathepsin B preproprotein [Homo sapiens] (NP_680090.1)	339	18	14	17	16	17	20	10	35	11	15	21	15	7	11	20	27	15	12	17	21	5.30973	4.12979	5.01475	4.71976	5.01475	5.89971	2.94985	10.3245	3.24484	4.42478	6.19469	4.42478	2.0649	3.24484	5.89971	7.9646	4.42478	3.53982	5.01475	6.19469
cathepsin B preproprotein [Homo sapiens] (NP_001899.1)	339	18	14	17	16	17	20	10	35	11	15	21	15	7	11	20	27	15	12	17	21	5.30973	4.12979	5.01475	4.71976	5.01475	5.89971	2.94985	10.3245	3.24484	4.42478	6.19469	4.42478	2.0649	3.24484	5.89971	7.9646	4.42478	3.53982	5.01475	6.19469
WD repeat-containing protein 34 [Homo sapiens] (NP_443076.2)	536	56	25	8	22	9	23	41	41	14	9	57	14	6	20	40	48	33	13	9	48	10.4478	4.66418	1.49254	4.10448	1.6791	4.29104	7.64925	7.64925	2.61194	1.6791	10.6343	2.61194	1.1194	3.73134	7.46269	8.95522	6.15672	2.42537	1.6791	8.95522
very low-density lipoprotein receptor isoform b precursor [Homo sapiens] (NP_001018066.1)	845	50	37	43	79	67	55	30	63	17	50	56	44	11	19	36	67	36	21	18	46	5.91716	4.3787	5.08876	9.34911	7.92899	6.50888	3.5503	7.45562	2.01183	5.91716	6.62722	5.2071	1.30178	2.24852	4.26036	7.92899	4.26036	2.48521	2.13018	5.44379
insulin-like growth factor 2 mRNA-binding protein 2 isoform a [Homo sapiens] (NP_006539.3)	599	49	30	23	18	2	50	37	45	19	50	43	41	9	20	38	38	33	2	14	38	8.1803	5.00835	3.83973	3.00501	0.33389	8.34725	6.17696	7.51252	3.17195	8.34725	7.17863	6.84474	1.5025	3.3389	6.34391	6.34391	5.50918	0.33389	2.33723	6.34391
visinin-like protein 1 [Homo sapiens] (NP_003376.2)	191	9	6	8	17	3	16	10	11	2	12	16	20	9	14	5	10	8	2	5	8	4.71204	3.14136	4.18848	8.90052	1.57068	8.37696	5.2356	5.75916	1.04712	6.28272	8.37696	10.4712	4.71204	7.32984	2.6178	5.2356	4.18848	1.04712	2.6178	4.18848
N-acetyltransferase ESCO2 [Homo sapiens] (NP_001017420.1)	601	26	30	38	26	17	42	27	21	13	28	43	70	6	30	33	64	30	5	11	41	4.32612	4.99168	6.3228	4.32612	2.82862	6.98835	4.49251	3.49418	2.16306	4.6589	7.15474	11.6473	0.998336	4.99168	5.49085	10.6489	4.99168	0.831947	1.83028	6.82196
vitamin D3 receptor isoform VDRA [Homo sapiens] (NP_001017535.1)	427	20	29	13	32	17	28	16	20	14	24	42	24	17	18	22	45	18	1	8	19	4.68384	6.79157	3.0445	7.49415	3.98126	6.55738	3.74707	4.68384	3.27869	5.62061	9.83607	5.62061	3.98126	4.21546	5.15222	10.5386	4.21546	0.234192	1.87354	4.44965
vitamin D3 receptor isoform VDRA [Homo sapiens] (NP_000367.1)	427	20	29	13	32	17	28	16	20	14	24	42	24	17	18	22	45	18	1	8	19	4.68384	6.79157	3.0445	7.49415	3.98126	6.55738	3.74707	4.68384	3.27869	5.62061	9.83607	5.62061	3.98126	4.21546	5.15222	10.5386	4.21546	0.234192	1.87354	4.44965
cytochrome b561 [Homo sapiens] (NP_001017917.1)	251	27	10	5	6	3	9	8	26	6	9	43	8	4	20	8	14	11	5	11	18	10.757	3.98406	1.99203	2.39044	1.19522	3.58566	3.18725	10.3586	2.39044	3.58566	17.1315	3.18725	1.59363	7.96813	3.18725	5.57769	4.38247	1.99203	4.38247	7.17131
cytochrome b561 [Homo sapiens] (NP_001017916.1)	251	27	10	5	6	3	9	8	26	6	9	43	8	4	20	8	14	11	5	11	18	10.757	3.98406	1.99203	2.39044	1.19522	3.58566	3.18725	10.3586	2.39044	3.58566	17.1315	3.18725	1.59363	7.96813	3.18725	5.57769	4.38247	1.99203	4.38247	7.17131
cytochrome b561 [Homo sapiens] (NP_001906.3)	251	27	10	5	6	3	9	8	26	6	9	43	8	4	20	8	14	11	5	11	18	10.757	3.98406	1.99203	2.39044	1.19522	3.58566	3.18725	10.3586	2.39044	3.58566	17.1315	3.18725	1.59363	7.96813	3.18725	5.57769	4.38247	1.99203	4.38247	7.17131
inhibin beta A chain precursor [Homo sapiens] (NP_002183.1)	426	26	25	13	18	14	38	17	34	15	22	37	35	10	12	21	37	14	6	6	26	6.10329	5.86854	3.05164	4.22535	3.28638	8.92019	3.99061	7.98122	3.52113	5.16432	8.68545	8.21596	2.34742	2.8169	4.92958	8.68545	3.28638	1.40845	1.40845	6.10329
polyhomeotic-like protein 1 [Homo sapiens] (NP_004417.2)	1004	112	35	34	17	11	42	135	73	21	32	83	38	22	13	93	113	60	1	11	58	11.1554	3.48606	3.38645	1.69323	1.09562	4.18327	13.4462	7.27092	2.09163	3.18725	8.26693	3.78486	2.19124	1.29482	9.26295	11.255	5.9761	0.0996016	1.09562	5.77689
squalene monooxygenase [Homo sapiens] (NP_003120.2)	574	42	28	18	25	7	32	18	42	15	30	68	36	13	34	28	47	20	5	20	46	7.31707	4.87805	3.13589	4.3554	1.21951	5.57491	3.13589	7.31707	2.61324	5.22648	11.8467	6.27178	2.26481	5.92334	4.87805	8.18815	3.48432	0.87108	3.48432	8.01394
endothelial lipase precursor [Homo sapiens] (NP_006024.1)	500	23	29	27	26	13	29	15	38	17	23	43	29	12	25	25	34	31	10	18	33	4.6	5.8	5.4	5.2	2.6	5.8	3	7.6	3.4	4.6	8.6	5.8	2.4	5	5	6.8	6.2	2	3.6	6.6
tryptase alpha/beta-1 precursor [Homo sapiens] (NP_003285.2)	275	21	14	7	15	8	9	15	23	12	11	28	8	5	4	26	11	11	9	11	27	7.63636	5.09091	2.54545	5.45455	2.90909	3.27273	5.45455	8.36364	4.36364	4	10.1818	2.90909	1.81818	1.45455	9.45455	4	4	3.27273	4	9.81818
stabilin-1 precursor [Homo sapiens] (NP_055951.2)	2570	191	144	88	125	204	123	124	288	92	74	229	58	31	98	170	173	132	28	49	149	7.43191	5.60311	3.42412	4.86381	7.93774	4.78599	4.8249	11.2062	3.57977	2.87938	8.91051	2.25681	1.20623	3.81323	6.61479	6.73152	5.13619	1.08949	1.90661	5.79767
disrupted in schizophrenia 1 protein isoform S [Homo sapiens] (NP_001012977.1)	678	62	57	9	33	16	52	44	56	17	15	78	24	11	16	42	78	29	9	6	24	9.14454	8.40708	1.32743	4.86726	2.35988	7.66962	6.48968	8.25959	2.50737	2.21239	11.5044	3.53982	1.62242	2.35988	6.19469	11.5044	4.27729	1.32743	0.884956	3.53982
disrupted in schizophrenia 1 protein isoform Es [Homo sapiens] (NP_001012976.1)	369	39	36	4	18	12	20	9	44	10	4	30	4	7	10	38	54	11	6	2	11	10.5691	9.7561	1.08401	4.87805	3.25203	5.42005	2.43902	11.9241	2.71003	1.08401	8.13008	1.08401	1.89702	2.71003	10.2981	14.6341	2.98103	1.62602	0.542005	2.98103
disrupted in schizophrenia 1 protein isoform Lv [Homo sapiens] (NP_001012975.1)	832	76	64	11	41	21	73	52	62	22	22	102	37	17	16	49	87	35	9	7	29	9.13462	7.69231	1.32212	4.92788	2.52404	8.77404	6.25	7.45192	2.64423	2.64423	12.2596	4.44712	2.04327	1.92308	5.88942	10.4567	4.20673	1.08173	0.841346	3.48558
disrupted in schizophrenia 1 protein isoform L [Homo sapiens] (NP_061132.2)	854	77	64	11	41	22	77	53	64	24	23	105	39	17	16	50	88	36	10	7	30	9.01639	7.49415	1.28806	4.80094	2.57611	9.01639	6.20609	7.49415	2.8103	2.69321	12.2951	4.56674	1.99063	1.87354	5.8548	10.3044	4.21546	1.17096	0.819672	3.51288
zinc finger protein 763 [Homo sapiens] (NP_001012771.1)	397	18	29	16	11	24	32	19	23	22	13	15	42	6	20	18	31	22	4	21	11	4.53401	7.30479	4.03023	2.77078	6.04534	8.06045	4.78589	5.79345	5.54156	3.27456	3.77834	10.5793	1.51134	5.03778	4.53401	7.80856	5.54156	1.00756	5.28967	2.77078
stanniocalcin-2 precursor [Homo sapiens] (NP_003705.1)	302	25	21	10	12	15	24	18	26	15	12	26	14	5	10	15	22	13	2	3	14	8.27815	6.95364	3.31126	3.97351	4.96689	7.94702	5.96026	8.60927	4.96689	3.97351	8.60927	4.63576	1.65563	3.31126	4.96689	7.28477	4.30464	0.662252	0.993377	4.63576
40S ribosomal protein SA [Homo sapiens] (NP_001012321.1)	295	37	15	9	15	2	25	15	15	4	15	21	11	7	10	20	14	24	10	7	19	12.5424	5.08475	3.05085	5.08475	0.677966	8.47458	5.08475	5.08475	1.35593	5.08475	7.11864	3.72881	2.37288	3.38983	6.77966	4.74576	8.13559	3.38983	2.37288	6.44068
Krueppel-like factor 9 [Homo sapiens] (NP_001197.1)	244	19	18	3	15	9	16	4	13	15	4	18	19	5	6	19	27	14	2	7	11	7.78689	7.37705	1.22951	6.14754	3.68852	6.55738	1.63934	5.32787	6.14754	1.63934	7.37705	7.78689	2.04918	2.45902	7.78689	11.0656	5.7377	0.819672	2.86885	4.5082
serine/threonine-protein kinase STK11 [Homo sapiens] (NP_000446.1)	433	26	26	12	27	10	31	20	34	10	25	39	32	13	14	28	24	19	3	15	25	6.00462	6.00462	2.77136	6.23557	2.30947	7.15935	4.61894	7.85219	2.30947	5.77367	9.00693	7.3903	3.00231	3.23326	6.46651	5.54273	4.38799	0.692841	3.4642	5.77367
stress-associated endoplasmic reticulum protein 2 [Homo sapiens] (NP_001010897.1)	65	5	5	3	0	1	3	5	4	1	6	4	5	4	3	3	3	2	1	1	6	7.69231	7.69231	4.61538	0	1.53846	4.61538	7.69231	6.15385	1.53846	9.23077	6.15385	7.69231	6.15385	4.61538	4.61538	4.61538	3.07692	1.53846	1.53846	9.23077
zinc finger protein 648 [Homo sapiens] (NP_001009992.1)	568	51	46	16	25	26	35	31	48	29	7	38	31	9	19	44	55	28	5	9	16	8.97887	8.09859	2.8169	4.40141	4.57746	6.16197	5.45775	8.4507	5.10563	1.23239	6.69014	5.45775	1.58451	3.34507	7.74648	9.6831	4.92958	0.880282	1.58451	2.8169
coilin [Homo sapiens] (NP_004636.1)	576	40	35	29	26	12	45	18	43	5	16	49	53	3	13	35	73	30	7	9	35	6.94444	6.07639	5.03472	4.51389	2.08333	7.8125	3.125	7.46528	0.868056	2.77778	8.50694	9.20139	0.520833	2.25694	6.07639	12.6736	5.20833	1.21528	1.5625	6.07639
nuclear pore complex protein Nup107 [Homo sapiens] (NP_065134.1)	925	61	53	30	54	13	87	48	37	26	42	111	52	23	40	33	63	55	17	23	57	6.59459	5.72973	3.24324	5.83784	1.40541	9.40541	5.18919	4	2.81081	4.54054	12	5.62162	2.48649	4.32432	3.56757	6.81081	5.94595	1.83784	2.48649	6.16216
WAP four-disulfide core domain protein 2 precursor [Homo sapiens] (NP_006094.3)	124	9	3	7	6	17	5	9	11	0	1	14	5	2	5	8	9	6	0	0	7	7.25806	2.41935	5.64516	4.83871	13.7097	4.03226	7.25806	8.87097	0	0.806452	11.2903	4.03226	1.6129	4.03226	6.45161	7.25806	4.83871	0	0	5.64516
ferritin heavy chain [Homo sapiens] (NP_002023.2)	183	13	7	12	15	3	16	10	7	10	6	22	13	5	6	3	12	7	1	9	6	7.10383	3.82514	6.55738	8.19672	1.63934	8.74317	5.46448	3.82514	5.46448	3.27869	12.0219	7.10383	2.73224	3.27869	1.63934	6.55738	3.82514	0.546448	4.91803	3.27869
ribonuclease UK114 [Homo sapiens] (NP_005827.1)	137	18	5	6	5	1	6	7	11	0	12	10	8	3	4	6	11	8	0	5	11	13.1387	3.64964	4.37956	3.64964	0.729927	4.37956	5.10949	8.0292	0	8.75912	7.29927	5.83942	2.18978	2.91971	4.37956	8.0292	5.83942	0	3.64964	8.0292
insulin-like growth factor 2 mRNA-binding protein 2 isoform b [Homo sapiens] (NP_001007226.1)	556	43	29	21	18	2	50	35	40	18	48	37	41	9	18	30	34	31	2	13	37	7.73381	5.21583	3.77698	3.23741	0.359712	8.99281	6.29496	7.19424	3.23741	8.63309	6.65468	7.3741	1.61871	3.23741	5.39568	6.11511	5.57554	0.359712	2.33813	6.65468
nucleolar GTP-binding protein 1 [Homo sapiens] (NP_036473.2)	634	36	54	21	48	7	46	26	24	20	35	61	69	22	15	25	30	32	3	21	39	5.67823	8.51735	3.3123	7.57098	1.1041	7.25552	4.10095	3.78549	3.15457	5.5205	9.62145	10.8833	3.47003	2.36593	3.94322	4.73186	5.04732	0.473186	3.3123	6.15142
syndecan-1 precursor [Homo sapiens] (NP_002988.3)	310	37	11	5	16	2	27	21	30	7	5	27	9	4	6	27	23	33	3	4	13	11.9355	3.54839	1.6129	5.16129	0.645161	8.70968	6.77419	9.67742	2.25806	1.6129	8.70968	2.90323	1.29032	1.93548	8.70968	7.41935	10.6452	0.967742	1.29032	4.19355
parvalbumin alpha [Homo sapiens] (NP_002845.1)	110	10	1	1	15	0	7	1	9	2	4	9	16	6	9	1	9	4	0	0	6	9.09091	0.909091	0.909091	13.6364	0	6.36364	0.909091	8.18182	1.81818	3.63636	8.18182	14.5455	5.45455	8.18182	0.909091	8.18182	3.63636	0	0	5.45455
syndecan-1 precursor [Homo sapiens] (NP_001006947.1)	310	37	11	5	16	2	27	21	30	7	5	27	9	4	6	27	23	33	3	4	13	11.9355	3.54839	1.6129	5.16129	0.645161	8.70968	6.77419	9.67742	2.25806	1.6129	8.70968	2.90323	1.29032	1.93548	8.70968	7.41935	10.6452	0.967742	1.29032	4.19355
sentrin-specific protease 2 [Homo sapiens] (NP_067640.2)	589	14	49	28	24	14	43	26	40	17	26	58	46	14	21	27	51	35	9	16	31	2.37691	8.31919	4.75382	4.0747	2.37691	7.30051	4.41426	6.79117	2.88625	4.41426	9.8472	7.80985	2.37691	3.56537	4.58404	8.65874	5.94228	1.52801	2.71647	5.26316
zinc finger protein ZPR1 [Homo sapiens] (NP_003895.1)	459	37	23	23	26	10	50	23	27	8	26	37	21	14	17	33	24	30	1	7	22	8.061	5.01089	5.01089	5.66449	2.17865	10.8932	5.01089	5.88235	1.74292	5.66449	8.061	4.57516	3.05011	3.7037	7.18954	5.22876	6.53595	0.217865	1.52505	4.79303
voltage-dependent calcium channel subunit alpha-2/delta-3 precursor [Homo sapiens] (NP_060868.2)	1091	82	46	54	68	20	77	40	63	23	60	110	74	23	53	41	73	53	16	39	76	7.51604	4.21632	4.94959	6.23281	1.83318	7.05775	3.66636	5.77452	2.10816	5.49954	10.0825	6.78277	2.10816	4.85793	3.75802	6.69111	4.85793	1.46654	3.5747	6.96609
voltage-dependent calcium channel subunit alpha-2/delta-1 precursor [Homo sapiens] (NP_000713.2)	1091	67	45	75	78	20	64	45	64	11	64	100	69	18	49	49	73	59	17	48	76	6.14115	4.12466	6.87443	7.1494	1.83318	5.86618	4.12466	5.86618	1.00825	5.86618	9.1659	6.32447	1.64986	4.49129	4.49129	6.69111	5.40788	1.5582	4.39963	6.96609
acyl-CoA desaturase [Homo sapiens] (NP_005054.3)	359	27	21	13	20	3	13	5	21	16	19	38	19	8	21	18	23	22	10	23	19	7.52089	5.84958	3.62117	5.57103	0.835655	3.62117	1.39276	5.84958	4.45682	5.29248	10.585	5.29248	2.22841	5.84958	5.01393	6.40669	6.12813	2.78552	6.40669	5.29248
endonuclease G, mitochondrial precursor [Homo sapiens] (NP_004426.2)	297	36	29	11	13	3	17	8	27	7	8	33	10	3	8	21	15	10	4	12	22	12.1212	9.76431	3.7037	4.3771	1.0101	5.72391	2.6936	9.09091	2.3569	2.6936	11.1111	3.367	1.0101	2.6936	7.07071	5.05051	3.367	1.3468	4.0404	7.40741
antigen peptide transporter 1 isoform 1 [Homo sapiens] (NP_000584.2)	808	79	45	17	22	10	41	43	75	14	25	123	21	14	27	46	67	44	17	18	60	9.77723	5.56931	2.10396	2.72277	1.23762	5.07426	5.32178	9.28218	1.73267	3.09406	15.2228	2.59901	1.73267	3.34158	5.69307	8.29208	5.44554	2.10396	2.22772	7.42574
mediator of RNA polymerase II transcription subunit 29 [Homo sapiens] (NP_060062.1)	221	27	7	7	11	7	6	26	14	3	7	23	13	4	3	21	19	9	0	5	9	12.2172	3.16742	3.16742	4.97738	3.16742	2.71493	11.7647	6.33484	1.35747	3.16742	10.4072	5.88235	1.80995	1.35747	9.50226	8.59729	4.0724	0	2.26244	4.0724
histone H2AX [Homo sapiens] (NP_002096.1)	143	20	12	5	2	0	7	6	17	3	6	16	13	1	1	7	7	7	0	4	9	13.986	8.39161	3.4965	1.3986	0	4.8951	4.1958	11.8881	2.0979	4.1958	11.1888	9.09091	0.699301	0.699301	4.8951	4.8951	4.8951	0	2.7972	6.29371
olfactory receptor 6X1 [Homo sapiens] (NP_001005188.1)	312	18	8	11	3	12	6	8	16	8	33	46	11	9	23	15	19	31	3	10	22	5.76923	2.5641	3.52564	0.961538	3.84615	1.92308	2.5641	5.12821	2.5641	10.5769	14.7436	3.52564	2.88462	7.37179	4.80769	6.08974	9.9359	0.961538	3.20513	7.05128
apolipoprotein C-I precursor [Homo sapiens] (NP_001636.1)	83	5	4	1	4	0	8	3	3	0	4	12	9	2	4	4	9	3	1	0	7	6.0241	4.81928	1.20482	4.81928	0	9.63855	3.61446	3.61446	0	4.81928	14.4578	10.8434	2.40964	4.81928	4.81928	10.8434	3.61446	1.20482	0	8.43373
G protein-coupled receptor kinase 4 isoform gamma [Homo sapiens] (NP_001004057.1)	532	30	36	18	30	20	51	20	35	9	24	48	47	9	24	26	26	18	7	21	33	5.6391	6.76692	3.38346	5.6391	3.7594	9.58647	3.7594	6.57895	1.69173	4.51128	9.02256	8.83459	1.69173	4.51128	4.88722	4.88722	3.38346	1.31579	3.94737	6.20301
G protein-coupled receptor kinase 4 isoform beta [Homo sapiens] (NP_001004056.1)	546	31	39	21	33	20	53	19	34	9	25	49	45	10	28	27	25	18	6	21	33	5.67766	7.14286	3.84615	6.04396	3.663	9.70696	3.47985	6.22711	1.64835	4.57875	8.97436	8.24176	1.8315	5.12821	4.94505	4.57875	3.2967	1.0989	3.84615	6.04396
protein SPT2 homolog [Homo sapiens] (NP_919261.2)	685	34	58	18	22	2	72	25	56	16	19	33	71	17	11	65	95	24	1	13	33	4.9635	8.46715	2.62774	3.21168	0.291971	10.5109	3.64964	8.17518	2.33577	2.77372	4.81752	10.365	2.48175	1.60584	9.48905	13.8686	3.50365	0.145985	1.89781	4.81752
E3 ubiquitin-protein ligase synoviolin isoform b precursor [Homo sapiens] (NP_757385.1)	617	69	31	11	15	9	33	19	29	16	20	64	13	29	38	78	42	42	7	15	37	11.1831	5.02431	1.78282	2.43112	1.45867	5.34846	3.07942	4.70016	2.59319	3.24149	10.3728	2.10697	4.70016	6.15883	12.6418	6.80713	6.80713	1.13452	2.43112	5.99676
E3 ubiquitin-protein ligase synoviolin isoform a precursor [Homo sapiens] (NP_115807.1)	616	68	31	11	15	9	33	19	29	16	20	64	13	29	38	78	42	42	7	15	37	11.039	5.03247	1.78571	2.43506	1.46104	5.35714	3.08442	4.70779	2.5974	3.24675	10.3896	2.11039	4.70779	6.16883	12.6623	6.81818	6.81818	1.13636	2.43506	6.00649
rho guanine nucleotide exchange factor 5 [Homo sapiens] (NP_005426.2)	1597	106	112	42	61	21	162	104	95	45	41	139	55	25	44	162	184	80	19	23	77	6.63745	7.01315	2.62993	3.81966	1.31497	10.144	6.51221	5.94865	2.81778	2.56731	8.70382	3.44396	1.56544	2.75517	10.144	11.5216	5.00939	1.18973	1.4402	4.82154
THO complex subunit 5 homolog [Homo sapiens] (NP_001002879.1)	683	39	34	18	42	13	58	39	29	24	23	81	59	19	19	36	44	32	5	28	41	5.7101	4.97804	2.63543	6.14934	1.90337	8.49195	5.7101	4.24597	3.51391	3.3675	11.8594	8.63836	2.78184	2.78184	5.27086	6.44217	4.68521	0.732064	4.09956	6.00293
THO complex subunit 5 homolog [Homo sapiens] (NP_001002878.1)	683	39	34	18	42	13	58	39	29	24	23	81	59	19	19	36	44	32	5	28	41	5.7101	4.97804	2.63543	6.14934	1.90337	8.49195	5.7101	4.24597	3.51391	3.3675	11.8594	8.63836	2.78184	2.78184	5.27086	6.44217	4.68521	0.732064	4.09956	6.00293
cell growth regulator with RING finger domain protein 1 [Homo sapiens] (NP_006559.1)	332	12	13	12	18	16	24	20	11	4	16	36	19	5	17	14	27	23	4	17	24	3.61446	3.91566	3.61446	5.42169	4.81928	7.22892	6.0241	3.31325	1.20482	4.81928	10.8434	5.72289	1.50602	5.12048	4.21687	8.13253	6.92771	1.20482	5.12048	7.22892
vinculin isoform VCL [Homo sapiens] (NP_003364.1)	1066	133	66	38	64	10	89	62	55	11	56	94	76	36	15	54	58	61	9	8	71	12.4765	6.19137	3.56473	6.00375	0.938086	8.34897	5.81614	5.15947	1.03189	5.25328	8.81801	7.12946	3.37711	1.40713	5.06567	5.4409	5.72233	0.844278	0.750469	6.66041
vinculin isoform meta-VCL [Homo sapiens] (NP_054706.1)	1134	145	67	40	69	10	95	65	59	12	59	99	78	38	16	63	62	62	10	9	76	12.7866	5.90829	3.52734	6.08466	0.881834	8.37743	5.73192	5.20282	1.0582	5.20282	8.73016	6.87831	3.35097	1.41093	5.55556	5.46737	5.46737	0.881834	0.793651	6.70194
ATP synthase subunit beta, mitochondrial precursor [Homo sapiens] (NP_001677.2)	529	59	26	9	27	0	37	24	49	10	36	48	23	14	16	32	26	33	0	13	47	11.1531	4.91493	1.70132	5.10397	0	6.99433	4.53686	9.26276	1.89036	6.80529	9.07372	4.34783	2.6465	3.02457	6.04915	4.91493	6.23819	0	2.45747	8.88469
F-box only protein 3 isoform 1 [Homo sapiens] (NP_036307.2)	471	27	34	10	37	15	44	14	23	11	26	37	20	12	23	24	32	25	6	25	26	5.73248	7.21868	2.12314	7.85563	3.18471	9.34183	2.9724	4.88323	2.33546	5.52017	7.85563	4.24628	2.54777	4.88323	5.09554	6.79406	5.30786	1.27389	5.30786	5.52017
C-C chemokine receptor type 4 [Homo sapiens] (NP_005499.1)	360	18	10	11	13	12	13	8	17	6	23	54	17	10	28	11	26	25	6	25	27	5	2.77778	3.05556	3.61111	3.33333	3.61111	2.22222	4.72222	1.66667	6.38889	15	4.72222	2.77778	7.77778	3.05556	7.22222	6.94444	1.66667	6.94444	7.5
CD44 antigen isoform 5 precursor [Homo sapiens] (NP_001001392.1)	139	13	7	5	5	6	7	12	11	3	4	9	9	3	6	3	13	6	7	2	8	9.35252	5.03597	3.59712	3.59712	4.31655	5.03597	8.63309	7.91367	2.15827	2.8777	6.47482	6.47482	2.15827	4.31655	2.15827	9.35252	4.31655	5.03597	1.43885	5.7554
CD44 antigen isoform 4 precursor [Homo sapiens] (NP_001001391.1)	361	24	17	20	23	9	20	11	27	11	25	21	12	6	12	21	37	31	5	10	19	6.6482	4.70914	5.54017	6.37119	2.49307	5.54017	3.04709	7.47922	3.04709	6.92521	5.81717	3.3241	1.66205	3.3241	5.81717	10.2493	8.58726	1.38504	2.77008	5.26316
CD44 antigen isoform 3 precursor [Homo sapiens] (NP_001001390.1)	493	27	22	30	31	9	27	15	38	17	27	30	15	8	15	28	59	52	5	12	26	5.47667	4.46247	6.08519	6.28803	1.82556	5.47667	3.0426	7.70791	3.44828	5.47667	6.08519	3.0426	1.62272	3.0426	5.67951	11.9675	10.5477	1.0142	2.43408	5.27383
CD44 antigen isoform 2 precursor [Homo sapiens] (NP_001001389.1)	699	38	33	40	45	9	47	25	50	32	34	34	18	12	21	43	83	81	12	14	28	5.43634	4.72103	5.72246	6.43777	1.28755	6.72389	3.57654	7.15308	4.57797	4.86409	4.86409	2.57511	1.71674	3.00429	6.15165	11.8741	11.588	1.71674	2.00286	4.00572
CD44 antigen isoform 1 precursor [Homo sapiens] (NP_000601.3)	742	42	34	41	46	9	50	27	51	34	34	38	20	14	23	44	87	91	15	14	28	5.66038	4.58221	5.52561	6.19946	1.21294	6.73854	3.63881	6.87332	4.58221	4.58221	5.12129	2.69542	1.88679	3.09973	5.92992	11.7251	12.2642	2.02156	1.88679	3.77358
nuclear receptor ROR-gamma isoform b [Homo sapiens] (NP_001001523.1)	497	33	36	12	14	21	37	35	36	19	17	54	25	9	19	26	44	20	2	16	22	6.63984	7.24346	2.41449	2.8169	4.22535	7.44467	7.04225	7.24346	3.82294	3.42052	10.8652	5.03018	1.81087	3.82294	5.23139	8.85312	4.02414	0.402414	3.21932	4.42656
transgelin [Homo sapiens] (NP_001001522.1)	201	11	11	7	10	1	15	14	20	3	8	14	17	10	7	10	12	6	3	6	16	5.47264	5.47264	3.48259	4.97512	0.497512	7.46269	6.96517	9.95025	1.49254	3.9801	6.96517	8.45771	4.97512	3.48259	4.97512	5.97015	2.98507	1.49254	2.98507	7.9602
transgelin [Homo sapiens] (NP_003177.2)	201	11	11	7	10	1	15	14	20	3	8	14	17	10	7	10	12	6	3	6	16	5.47264	5.47264	3.48259	4.97512	0.497512	7.46269	6.96517	9.95025	1.49254	3.9801	6.96517	8.45771	4.97512	3.48259	4.97512	5.97015	2.98507	1.49254	2.98507	7.9602
solute carrier family 2, facilitated glucose transporter member 9 isoform 2 [Homo sapiens] (NP_001001290.1)	511	42	20	13	13	8	24	15	46	5	41	65	23	8	31	27	37	28	8	17	40	8.21918	3.91389	2.54403	2.54403	1.56556	4.69667	2.93542	9.00196	0.978474	8.02348	12.7202	4.50098	1.56556	6.06654	5.28376	7.2407	5.47945	1.56556	3.32681	7.82779
solute carrier family 2, facilitated glucose transporter member 9 isoform 1 [Homo sapiens] (NP_064425.2)	540	44	26	15	13	9	23	16	52	7	41	69	20	8	31	32	37	30	8	17	42	8.14815	4.81481	2.77778	2.40741	1.66667	4.25926	2.96296	9.62963	1.2963	7.59259	12.7778	3.7037	1.48148	5.74074	5.92593	6.85185	5.55556	1.48148	3.14815	7.77778
oxysterol-binding protein-related protein 7 [Homo sapiens] (NP_665741.1)	842	52	70	27	38	18	66	42	53	31	27	83	39	17	25	46	88	42	20	17	41	6.17577	8.31354	3.20665	4.51306	2.13777	7.83848	4.98812	6.29454	3.68171	3.20665	9.85748	4.63183	2.019	2.96912	5.46318	10.4513	4.98812	2.3753	2.019	4.86936
core-binding factor subunit beta isoform 1 [Homo sapiens] (NP_074036.1)	187	13	25	5	13	4	23	14	13	2	5	13	7	4	11	8	9	5	3	3	7	6.95187	13.369	2.6738	6.95187	2.13904	12.2995	7.48663	6.95187	1.06952	2.6738	6.95187	3.74332	2.13904	5.88235	4.27807	4.81283	2.6738	1.60428	1.60428	3.74332
core-binding factor subunit beta isoform 2 [Homo sapiens] (NP_001746.1)	182	13	24	4	10	4	23	13	10	2	5	12	8	4	11	7	8	8	3	3	10	7.14286	13.1868	2.1978	5.49451	2.1978	12.6374	7.14286	5.49451	1.0989	2.74725	6.59341	4.3956	2.1978	6.04396	3.84615	4.3956	4.3956	1.64835	1.64835	5.49451
fibronectin isoform 3 preproprotein [Homo sapiens] (NP_002017.1)	2355	97	124	97	117	63	137	128	195	48	108	127	78	27	51	186	190	255	39	98	190	4.1189	5.26539	4.1189	4.96815	2.67516	5.81741	5.43524	8.28025	2.03822	4.58599	5.39278	3.3121	1.1465	2.16561	7.89809	8.06794	10.828	1.65605	4.16136	8.06794
fibronectin isoform 1 preproprotein [Homo sapiens] (NP_997647.1)	2477	101	127	101	126	63	145	132	208	51	122	136	78	27	54	195	200	268	40	104	199	4.07751	5.12717	4.07751	5.0868	2.5434	5.85386	5.32903	8.39725	2.05894	4.92531	5.49051	3.14897	1.09003	2.18006	7.87243	8.07428	10.8195	1.61486	4.19863	8.03391
fibronectin isoform 4 preproprotein [Homo sapiens] (NP_997643.1)	2330	97	124	96	115	63	135	127	194	46	107	122	78	27	51	181	189	253	39	98	188	4.16309	5.32189	4.12017	4.93562	2.70386	5.79399	5.45064	8.32618	1.97425	4.59227	5.23605	3.34764	1.1588	2.18884	7.76824	8.11159	10.8584	1.67382	4.20601	8.06867
fibronectin isoform 5 preproprotein [Homo sapiens] (NP_997641.1)	2296	92	121	98	110	63	132	124	192	49	106	123	76	26	49	183	182	251	38	97	184	4.00697	5.27003	4.26829	4.79094	2.7439	5.74913	5.4007	8.36237	2.13415	4.61672	5.35714	3.3101	1.1324	2.13415	7.97038	7.92683	10.9321	1.65505	4.22474	8.01394
fibronectin isoform 6 preproprotein [Homo sapiens] (NP_997639.1)	2176	90	115	93	105	63	125	116	180	41	99	115	75	25	46	163	178	239	38	93	177	4.13603	5.28493	4.2739	4.82537	2.89522	5.74449	5.33088	8.27206	1.88419	4.54963	5.28493	3.44669	1.1489	2.11397	7.49081	8.18015	10.9835	1.74632	4.2739	8.13419
fibronectin isoform 7 preproprotein [Homo sapiens] (NP_473375.2)	657	21	37	33	32	45	32	43	73	21	22	26	25	15	15	34	41	57	18	34	33	3.19635	5.63166	5.02283	4.87062	6.84932	4.87062	6.5449	11.1111	3.19635	3.34855	3.95738	3.80518	2.28311	2.28311	5.17504	6.24049	8.6758	2.73973	5.17504	5.02283
lymphocyte cytosolic protein 2 [Homo sapiens] (NP_005556.1)	533	25	35	29	35	2	43	19	24	11	18	41	35	8	19	81	50	20	4	18	16	4.69043	6.5666	5.4409	6.5666	0.375235	8.06754	3.56473	4.50281	2.06379	3.37711	7.69231	6.5666	1.50094	3.56473	15.197	9.38086	3.75235	0.750469	3.37711	3.00188
ATP-binding cassette sub-family G member 1 isoform 7 [Homo sapiens] (NP_997512.1)	663	43	35	21	29	16	35	20	48	14	34	84	27	27	37	26	58	31	6	25	47	6.48567	5.27903	3.16742	4.37406	2.41327	5.27903	3.01659	7.23982	2.11161	5.12821	12.6697	4.0724	4.0724	5.58069	3.92157	8.74811	4.67572	0.904977	3.77074	7.08899
ATP-binding cassette sub-family G member 1 isoform 6 [Homo sapiens] (NP_997511.1)	644	41	34	20	29	16	34	19	47	13	33	83	27	25	37	24	55	30	6	24	47	6.36646	5.2795	3.10559	4.50311	2.48447	5.2795	2.95031	7.29814	2.01863	5.12422	12.8882	4.19255	3.88199	5.74534	3.72671	8.54037	4.65839	0.931677	3.72671	7.29814
ATP-binding cassette sub-family G member 1 isoform 5 [Homo sapiens] (NP_997510.1)	668	43	35	21	29	17	35	22	49	13	33	84	29	26	37	26	58	32	7	25	47	6.43713	5.23952	3.14371	4.34132	2.54491	5.23952	3.29341	7.33533	1.94611	4.94012	12.5749	4.34132	3.89222	5.53892	3.89222	8.68263	4.79042	1.0479	3.74251	7.03593
ATP-binding cassette sub-family G member 1 isoform 3 [Homo sapiens] (NP_997057.1)	677	45	37	21	31	16	36	19	49	13	34	86	27	26	37	26	62	32	6	25	49	6.64697	5.46529	3.10192	4.57903	2.36337	5.31758	2.8065	7.23781	1.92024	5.02216	12.7031	3.98818	3.84047	5.46529	3.84047	9.15805	4.72674	0.886263	3.69276	7.23781
ATP-binding cassette sub-family G member 1 isoform 4 [Homo sapiens] (NP_004906.3)	678	47	36	21	29	17	35	20	49	13	33	86	31	28	38	24	59	32	6	25	49	6.93215	5.30973	3.09735	4.27729	2.50737	5.16224	2.94985	7.22714	1.9174	4.86726	12.6844	4.57227	4.12979	5.60472	3.53982	8.70206	4.71976	0.884956	3.68732	7.22714
ATP-binding cassette sub-family G member 1 isoform 2 [Homo sapiens] (NP_058198.2)	666	47	34	21	29	17	35	19	48	13	33	84	27	28	38	24	59	31	6	25	48	7.05706	5.10511	3.15315	4.35435	2.55255	5.25526	2.85285	7.20721	1.95195	4.95495	12.6126	4.05405	4.2042	5.70571	3.6036	8.85886	4.65465	0.900901	3.75375	7.20721
tyrosine-protein kinase ZAP-70 isoform 1 [Homo sapiens] (NP_001070.2)	619	54	37	14	31	17	46	23	42	16	24	62	42	21	18	42	38	23	9	31	29	8.72375	5.97738	2.26171	5.00808	2.74637	7.43134	3.71567	6.78514	2.58481	3.87722	10.0162	6.78514	3.39257	2.90792	6.78514	6.13893	3.71567	1.45396	5.00808	4.68498
interferon alpha/beta receptor 1 precursor [Homo sapiens] (NP_000620.2)	557	27	13	35	25	11	42	23	19	9	43	43	44	6	26	26	51	36	13	22	43	4.8474	2.33393	6.28366	4.48833	1.97487	7.54039	4.12926	3.41113	1.6158	7.71993	7.71993	7.89946	1.0772	4.66786	4.66786	9.15619	6.4632	2.33393	3.94973	7.71993
UDP-glucuronosyltransferase 1-5 precursor [Homo sapiens] (NP_061951.1)	534	41	24	23	22	10	25	14	28	24	24	67	26	23	25	27	35	29	8	16	43	7.6779	4.49438	4.30712	4.11985	1.87266	4.68165	2.62172	5.24345	4.49438	4.49438	12.5468	4.86891	4.30712	4.68165	5.05618	6.55431	5.43071	1.49813	2.99625	8.05243
coiled-coil domain-containing protein 69 [Homo sapiens] (NP_056436.2)	296	16	25	8	9	3	47	27	6	9	11	37	21	4	6	14	19	14	2	4	14	5.40541	8.44595	2.7027	3.04054	1.01351	15.8784	9.12162	2.02703	3.04054	3.71622	12.5	7.09459	1.35135	2.02703	4.72973	6.41892	4.72973	0.675676	1.35135	4.72973
UDP-glucuronosyltransferase 1-9 precursor [Homo sapiens] (NP_066307.1)	530	36	22	19	23	15	29	10	31	21	25	61	33	21	28	26	34	26	9	19	42	6.79245	4.15094	3.58491	4.33962	2.83019	5.4717	1.88679	5.84906	3.96226	4.71698	11.5094	6.22642	3.96226	5.28302	4.90566	6.41509	4.90566	1.69811	3.58491	7.92453
UDP-glucuronosyltransferase 1-8 precursor [Homo sapiens] (NP_061949.3)	530	38	21	19	23	13	28	12	31	20	24	59	31	21	31	26	38	26	9	18	42	7.16981	3.96226	3.58491	4.33962	2.45283	5.28302	2.26415	5.84906	3.77358	4.5283	11.1321	5.84906	3.96226	5.84906	4.90566	7.16981	4.90566	1.69811	3.39623	7.92453
UDP-glucuronosyltransferase 1-6 isoform 2 [Homo sapiens] (NP_995584.1)	265	21	11	13	11	5	13	5	19	11	14	25	22	13	10	12	14	13	4	8	21	7.92453	4.15094	4.90566	4.15094	1.88679	4.90566	1.88679	7.16981	4.15094	5.28302	9.43396	8.30189	4.90566	3.77358	4.5283	5.28302	4.90566	1.50943	3.01887	7.92453
UDP-glucuronosyltransferase 1-4 precursor [Homo sapiens] (NP_009051.1)	534	42	25	23	20	11	26	13	30	20	22	63	29	21	24	30	33	29	9	19	45	7.86517	4.68165	4.30712	3.74532	2.05993	4.86891	2.43446	5.61798	3.74532	4.11985	11.7978	5.43071	3.93258	4.49438	5.61798	6.17978	5.43071	1.68539	3.55805	8.42697
UDP-glucuronosyltransferase 1-10 precursor [Homo sapiens] (NP_061948.1)	530	37	20	19	23	14	28	14	30	22	23	59	29	21	30	26	37	27	10	17	44	6.98113	3.77358	3.58491	4.33962	2.64151	5.28302	2.64151	5.66038	4.15094	4.33962	11.1321	5.4717	3.96226	5.66038	4.90566	6.98113	5.09434	1.88679	3.20755	8.30189
vitamin K epoxide reductase complex subunit 1 isoform 1 precursor [Homo sapiens] (NP_076869.1)	163	12	12	3	5	7	2	5	13	3	8	26	4	3	8	2	17	7	6	6	14	7.36196	7.36196	1.84049	3.06748	4.29448	1.22699	3.06748	7.97546	1.84049	4.90798	15.9509	2.45399	1.84049	4.90798	1.22699	10.4294	4.29448	3.68098	3.68098	8.58896
SWI/SNF-related matrix-associated actin-dependent regulator of chromatin subfamily E member 1 [Homo sapiens] (NP_003070.3)	411	31	24	18	20	1	61	22	19	7	16	21	30	14	5	30	35	22	3	15	17	7.54258	5.83942	4.37956	4.86618	0.243309	14.8418	5.3528	4.62287	1.70316	3.89294	5.10949	7.29927	3.40633	1.21655	7.29927	8.51582	5.3528	0.729927	3.64964	4.13625
haptoglobin-related protein precursor [Homo sapiens] (NP_066275.3)	348	24	8	18	20	9	18	15	25	12	16	32	28	5	9	17	17	19	8	18	30	6.89655	2.29885	5.17241	5.74713	2.58621	5.17241	4.31034	7.18391	3.44828	4.5977	9.1954	8.04598	1.43678	2.58621	4.88506	4.88506	5.45977	2.29885	5.17241	8.62069
serine protease inhibitor Kazal-type 7 precursor [Homo sapiens] (NP_115955.1)	85	3	1	2	3	8	3	1	6	2	5	9	6	1	2	5	10	5	0	6	7	3.52941	1.17647	2.35294	3.52941	9.41176	3.52941	1.17647	7.05882	2.35294	5.88235	10.5882	7.05882	1.17647	2.35294	5.88235	11.7647	5.88235	0	7.05882	8.23529
ephrin type-A receptor 4 precursor [Homo sapiens] (NP_004429.1)	986	69	58	50	56	29	60	34	66	13	59	64	52	25	31	47	74	61	15	39	84	6.99797	5.88235	5.07099	5.67951	2.94118	6.08519	3.44828	6.69371	1.31846	5.98377	6.49087	5.27383	2.5355	3.14402	4.76673	7.50507	6.18661	1.5213	3.95538	8.51927
triple functional domain protein [Homo sapiens] (NP_009049.2)	3097	203	168	106	182	54	251	177	191	105	148	315	200	67	100	135	287	136	34	61	177	6.55473	5.4246	3.42267	5.87665	1.74362	8.10462	5.71521	6.16726	3.39038	4.77882	10.1711	6.45786	2.16338	3.22893	4.35906	9.26703	4.39135	1.09784	1.96965	5.71521
transcription factor AP-1 [Homo sapiens] (NP_002219.1)	331	33	14	16	7	3	21	26	22	8	8	35	18	11	9	30	30	19	0	5	16	9.96979	4.22961	4.83384	2.1148	0.906344	6.34441	7.85498	6.64653	2.41692	2.41692	10.574	5.43807	3.32326	2.71903	9.06344	9.06344	5.74018	0	1.51057	4.83384
EP300-interacting inhibitor of differentiation 1 [Homo sapiens] (NP_055150.1)	187	15	9	3	15	1	36	10	17	1	3	17	3	10	7	11	14	3	1	5	6	8.02139	4.81283	1.60428	8.02139	0.534759	19.2513	5.34759	9.09091	0.534759	1.60428	9.09091	1.60428	5.34759	3.74332	5.88235	7.48663	1.60428	0.534759	2.6738	3.20856
unconventional myosin-XVIIIa isoform b [Homo sapiens] (NP_976063.1)	2039	168	157	58	119	21	227	130	104	46	59	246	153	46	55	62	172	79	16	29	92	8.23933	7.69985	2.84453	5.83619	1.02992	11.1329	6.37567	5.10054	2.25601	2.89358	12.0647	7.50368	2.25601	2.6974	3.04071	8.43551	3.87445	0.784698	1.42227	4.51202
unconventional myosin-XVIIIa isoform a [Homo sapiens] (NP_510880.2)	2054	168	158	59	120	21	227	132	104	46	59	248	157	47	55	62	172	80	16	30	93	8.17916	7.69231	2.87244	5.84226	1.0224	11.0516	6.42648	5.06329	2.23953	2.87244	12.074	7.64362	2.28822	2.6777	3.0185	8.3739	3.89484	0.778968	1.46056	4.52775
mitochondrial dynamics protein MID51 [Homo sapiens] (NP_061881.2)	463	42	33	13	29	8	24	15	28	6	19	65	21	10	12	32	33	25	7	14	27	9.07127	7.12743	2.80778	6.2635	1.72786	5.18359	3.23974	6.04752	1.2959	4.10367	14.0389	4.53564	2.15983	2.59179	6.91145	7.12743	5.39957	1.51188	3.02376	5.83153
nuclear transition protein 2 [Homo sapiens] (NP_005416.1)	138	3	12	7	1	5	1	13	5	12	3	5	14	4	1	11	25	13	1	1	1	2.17391	8.69565	5.07246	0.724638	3.62319	0.724638	9.42029	3.62319	8.69565	2.17391	3.62319	10.1449	2.89855	0.724638	7.97101	18.1159	9.42029	0.724638	0.724638	0.724638
lipocalin-15 precursor [Homo sapiens] (NP_976222.1)	184	15	6	3	12	3	11	8	12	4	4	22	8	9	9	11	15	8	2	8	14	8.15217	3.26087	1.63043	6.52174	1.63043	5.97826	4.34783	6.52174	2.17391	2.17391	11.9565	4.34783	4.8913	4.8913	5.97826	8.15217	4.34783	1.08696	4.34783	7.6087
signal transducer and activator of transcription 5B [Homo sapiens] (NP_036580.2)	787	55	38	39	39	9	56	75	39	19	38	84	41	16	30	37	47	38	16	21	50	6.98856	4.82846	4.95553	4.95553	1.14358	7.11563	9.52986	4.95553	2.41423	4.82846	10.6734	5.20966	2.03304	3.81194	4.7014	5.97205	4.82846	2.03304	2.66836	6.35324
probable G-protein coupled receptor 146 [Homo sapiens] (NP_612454.1)	333	29	15	8	11	9	8	9	21	13	7	57	8	10	13	17	30	16	6	13	33	8.70871	4.5045	2.4024	3.3033	2.7027	2.4024	2.7027	6.30631	3.9039	2.1021	17.1171	2.4024	3.003	3.9039	5.10511	9.00901	4.8048	1.8018	3.9039	9.90991
epidermal growth factor receptor isoform a precursor [Homo sapiens] (NP_005219.2)	1210	72	60	66	61	60	77	49	85	31	69	111	66	25	36	75	84	64	13	36	70	5.95041	4.95868	5.45455	5.04132	4.95868	6.36364	4.04959	7.02479	2.56198	5.70248	9.17355	5.45455	2.06612	2.97521	6.19835	6.94215	5.28926	1.07438	2.97521	5.78512
epidermal growth factor receptor isoform d precursor [Homo sapiens] (NP_958441.1)	705	42	30	47	29	54	42	28	56	21	36	63	37	12	21	35	57	35	9	16	35	5.95745	4.25532	6.66667	4.11348	7.65957	5.95745	3.97163	7.94326	2.97872	5.10638	8.93617	5.24823	1.70213	2.97872	4.96454	8.08511	4.96454	1.2766	2.2695	4.96454
epidermal growth factor receptor isoform c precursor [Homo sapiens] (NP_958440.1)	405	25	19	27	20	29	24	16	29	8	19	38	24	9	13	19	29	22	2	12	21	6.17284	4.69136	6.66667	4.93827	7.16049	5.92593	3.95062	7.16049	1.97531	4.69136	9.38272	5.92593	2.22222	3.20988	4.69136	7.16049	5.4321	0.493827	2.96296	5.18519
epidermal growth factor receptor isoform b precursor [Homo sapiens] (NP_958439.1)	628	36	30	44	28	49	39	24	49	17	33	54	35	11	18	30	42	34	6	16	33	5.73248	4.77707	7.00637	4.4586	7.80255	6.21019	3.82166	7.80255	2.70701	5.25478	8.59873	5.57325	1.75159	2.86624	4.77707	6.6879	5.41401	0.955414	2.54777	5.25478
UDP-glucuronosyltransferase 1-3 precursor [Homo sapiens] (NP_061966.1)	534	40	24	25	21	10	26	13	27	24	24	63	27	23	26	28	34	29	9	17	44	7.49064	4.49438	4.68165	3.93258	1.87266	4.86891	2.43446	5.05618	4.49438	4.49438	11.7978	5.05618	4.30712	4.86891	5.24345	6.36704	5.43071	1.68539	3.18352	8.2397
UDP-glucuronosyltransferase 1-7 precursor [Homo sapiens] (NP_061950.2)	530	38	22	19	22	14	28	10	32	19	23	60	30	21	31	27	34	27	10	19	44	7.16981	4.15094	3.58491	4.15094	2.64151	5.28302	1.88679	6.03774	3.58491	4.33962	11.3208	5.66038	3.96226	5.84906	5.09434	6.41509	5.09434	1.88679	3.58491	8.30189
hexokinase-2 [Homo sapiens] (NP_000180.2)	917	57	58	25	62	25	73	29	83	26	46	92	55	38	41	21	42	52	6	15	71	6.21592	6.32497	2.72628	6.76118	2.72628	7.96074	3.16249	9.05125	2.83533	5.01636	10.0327	5.99782	4.14395	4.4711	2.29008	4.58015	5.67067	0.654308	1.63577	7.74264
spastin isoform 2 [Homo sapiens] (NP_955468.1)	584	61	41	22	23	5	37	20	44	8	21	63	43	13	21	43	43	30	3	10	33	10.4452	7.02055	3.76712	3.93836	0.856164	6.33562	3.42466	7.53425	1.36986	3.59589	10.7877	7.36301	2.22603	3.59589	7.36301	7.36301	5.13699	0.513699	1.71233	5.65068
spastin isoform 1 [Homo sapiens] (NP_055761.2)	616	62	42	25	25	6	38	23	45	9	21	66	45	14	22	45	47	32	3	11	35	10.0649	6.81818	4.05844	4.05844	0.974026	6.16883	3.73377	7.30519	1.46104	3.40909	10.7143	7.30519	2.27273	3.57143	7.30519	7.62987	5.19481	0.487013	1.78571	5.68182
methionine aminopeptidase 1D, mitochondrial precursor [Homo sapiens] (NP_954697.1)	335	22	17	13	18	7	18	14	25	23	26	23	12	4	13	19	27	16	3	8	27	6.56716	5.07463	3.8806	5.37313	2.08955	5.37313	4.1791	7.46269	6.86567	7.76119	6.86567	3.58209	1.19403	3.8806	5.67164	8.0597	4.77612	0.895522	2.38806	8.0597
7,8-dihydro-8-oxoguanine triphosphatase isoform p22 [Homo sapiens] (NP_945192.1)	179	4	8	2	12	2	14	13	21	3	6	16	10	7	11	10	9	9	5	4	13	2.23464	4.46927	1.11732	6.70391	1.11732	7.82123	7.26257	11.7318	1.67598	3.35196	8.93855	5.58659	3.91061	6.14525	5.58659	5.02793	5.02793	2.7933	2.23464	7.26257
7,8-dihydro-8-oxoguanine triphosphatase isoform p18 [Homo sapiens] (NP_945186.1)	156	4	8	1	12	2	12	11	16	3	5	16	9	5	11	7	5	8	4	4	13	2.5641	5.12821	0.641026	7.69231	1.28205	7.69231	7.05128	10.2564	1.92308	3.20513	10.2564	5.76923	3.20513	7.05128	4.48718	3.20513	5.12821	2.5641	2.5641	8.33333
7,8-dihydro-8-oxoguanine triphosphatase isoform p18 [Homo sapiens] (NP_002443.3)	156	4	8	1	12	2	12	11	16	3	5	16	9	5	11	7	5	8	4	4	13	2.5641	5.12821	0.641026	7.69231	1.28205	7.69231	7.05128	10.2564	1.92308	3.20513	10.2564	5.76923	3.20513	7.05128	4.48718	3.20513	5.12821	2.5641	2.5641	8.33333
E3 ubiquitin-protein ligase MYLIP [Homo sapiens] (NP_037394.2)	445	30	22	21	13	20	34	23	22	14	21	50	24	11	13	12	40	22	2	17	34	6.74157	4.94382	4.7191	2.92135	4.49438	7.64045	5.16854	4.94382	3.14607	4.7191	11.236	5.39326	2.47191	2.92135	2.69663	8.98876	4.94382	0.449438	3.82022	7.64045
N-formyl peptide receptor 3 [Homo sapiens] (NP_002021.3)	353	24	15	18	7	8	15	4	15	8	34	40	9	14	29	16	23	28	9	7	30	6.79887	4.24929	5.09915	1.983	2.26629	4.24929	1.13314	4.24929	2.26629	9.63173	11.3314	2.54958	3.96601	8.2153	4.53258	6.51558	7.93201	2.54958	1.983	8.49858
histone H3.3 [Homo sapiens] (NP_005315.1)	136	18	18	1	4	1	7	8	8	2	8	12	13	2	4	6	6	10	0	3	5	13.2353	13.2353	0.735294	2.94118	0.735294	5.14706	5.88235	5.88235	1.47059	5.88235	8.82353	9.55882	1.47059	2.94118	4.41176	4.41176	7.35294	0	2.20588	3.67647
citrate synthase, mitochondrial precursor [Homo sapiens] (NP_004068.2)	466	40	21	20	20	4	24	17	36	15	17	59	26	15	14	22	33	26	9	18	30	8.58369	4.50644	4.29185	4.29185	0.858369	5.15021	3.64807	7.72532	3.21888	3.64807	12.6609	5.5794	3.21888	3.00429	4.72103	7.08155	5.5794	1.93133	3.86266	6.43777
endoplasmic reticulum-Golgi intermediate compartment protein 3 isoform a [Homo sapiens] (NP_938408.1)	388	21	15	13	25	10	27	19	28	16	17	36	24	12	21	15	19	21	1	14	34	5.41237	3.86598	3.35052	6.4433	2.57732	6.95876	4.89691	7.21649	4.12371	4.38144	9.27835	6.18557	3.09278	5.41237	3.86598	4.89691	5.41237	0.257732	3.60825	8.76289
endoplasmic reticulum-Golgi intermediate compartment protein 3 isoform b [Homo sapiens] (NP_057050.1)	383	20	15	13	25	10	26	19	28	15	16	36	24	12	21	15	19	21	1	14	33	5.22193	3.91645	3.39426	6.52742	2.61097	6.78851	4.96084	7.3107	3.91645	4.17755	9.39948	6.26632	3.13316	5.48303	3.91645	4.96084	5.48303	0.261097	3.65535	8.61619
insulin-induced gene 2 protein [Homo sapiens] (NP_057217.2)	225	16	9	8	6	7	8	8	19	4	16	23	7	5	14	11	19	10	6	7	22	7.11111	4	3.55556	2.66667	3.11111	3.55556	3.55556	8.44444	1.77778	7.11111	10.2222	3.11111	2.22222	6.22222	4.88889	8.44444	4.44444	2.66667	3.11111	9.77778
angiopoietin-related protein 1 precursor [Homo sapiens] (NP_004664.1)	491	17	29	31	28	8	30	26	36	11	26	45	33	17	17	23	28	26	11	22	27	3.46232	5.90631	6.31365	5.70265	1.62933	6.10998	5.29532	7.33198	2.24033	5.29532	9.16497	6.72098	3.46232	3.46232	4.68432	5.70265	5.29532	2.24033	4.48065	5.49898
protein transport protein Sec31B [Homo sapiens] (NP_056305.1)	1179	88	53	27	40	24	60	77	75	28	36	149	58	24	37	116	125	51	21	18	72	7.46395	4.49534	2.29008	3.39271	2.03562	5.08906	6.53096	6.36132	2.37489	3.05344	12.6378	4.91942	2.03562	3.13825	9.83885	10.6022	4.3257	1.78117	1.52672	6.10687
complement C5 preproprotein [Homo sapiens] (NP_001726.2)	1676	96	56	76	83	30	109	66	96	33	114	153	119	26	71	70	137	107	17	83	134	5.72792	3.34129	4.53461	4.95227	1.78998	6.50358	3.93795	5.72792	1.96897	6.80191	9.12888	7.10024	1.55131	4.23628	4.17661	8.17422	6.38425	1.01432	4.95227	7.99523
muscarinic acetylcholine receptor M1 [Homo sapiens] (NP_000729.2)	460	38	32	15	10	15	25	13	29	2	19	54	24	12	16	31	35	35	13	16	26	8.26087	6.95652	3.26087	2.17391	3.26087	5.43478	2.82609	6.30435	0.434783	4.13043	11.7391	5.21739	2.6087	3.47826	6.73913	7.6087	7.6087	2.82609	3.47826	5.65217
E3 ubiquitin-protein ligase RNF128 isoform 1 precursor [Homo sapiens] (NP_919445.1)	428	33	21	20	18	12	27	17	36	13	25	31	16	5	14	27	33	23	8	8	41	7.71028	4.90654	4.6729	4.20561	2.80374	6.30841	3.97196	8.41121	3.03738	5.84112	7.24299	3.73832	1.16822	3.27103	6.30841	7.71028	5.37383	1.86916	1.86916	9.57944
E3 ubiquitin-protein ligase RNF128 isoform 2 precursor [Homo sapiens] (NP_078815.3)	402	31	17	28	17	11	28	18	22	10	30	24	20	7	16	15	31	27	4	12	34	7.71144	4.22886	6.96517	4.22886	2.73632	6.96517	4.47761	5.47264	2.48756	7.46269	5.97015	4.97512	1.74129	3.9801	3.73134	7.71144	6.71642	0.995025	2.98507	8.45771
2-acylglycerol O-acyltransferase 2 [Homo sapiens] (NP_079374.2)	334	24	22	11	9	5	16	13	25	11	23	42	13	7	27	19	17	15	8	10	17	7.18563	6.58683	3.29341	2.69461	1.49701	4.79042	3.89222	7.48503	3.29341	6.88623	12.5749	3.89222	2.09581	8.08383	5.68862	5.08982	4.49102	2.39521	2.99401	5.08982
ATP-binding cassette sub-family G member 8 [Homo sapiens] (NP_071882.1)	673	46	40	21	31	14	26	33	46	11	40	90	23	21	36	33	54	35	11	26	36	6.83507	5.94354	3.12036	4.60624	2.08024	3.8633	4.90342	6.83507	1.63447	5.94354	13.373	3.41753	3.12036	5.34918	4.90342	8.02377	5.20059	1.63447	3.8633	5.34918
O-acetyl-ADP-ribose deacetylase 1 [Homo sapiens] (NP_659500.1)	152	10	7	5	8	5	11	5	11	3	9	15	15	5	4	4	11	8	1	6	9	6.57895	4.60526	3.28947	5.26316	3.28947	7.23684	3.28947	7.23684	1.97368	5.92105	9.86842	9.86842	3.28947	2.63158	2.63158	7.23684	5.26316	0.657895	3.94737	5.92105
phosphatidylserine decarboxylase proenzyme [Homo sapiens] (NP_055153.1)	375	19	33	15	11	9	19	11	27	16	10	43	16	8	22	24	29	16	9	12	26	5.06667	8.8	4	2.93333	2.4	5.06667	2.93333	7.2	4.26667	2.66667	11.4667	4.26667	2.13333	5.86667	6.4	7.73333	4.26667	2.4	3.2	6.93333
zinc finger CCCH-type antiviral protein 1 isoform 1 [Homo sapiens] (NP_064504.2)	902	50	56	45	48	31	48	44	50	27	40	66	56	15	37	49	97	54	10	30	49	5.54324	6.20843	4.98891	5.32151	3.43681	5.32151	4.87805	5.54324	2.99335	4.43459	7.31707	6.20843	1.66297	4.102	5.43237	10.7539	5.9867	1.10865	3.32594	5.43237
amelogenin, X isoform isoform 2 precursor [Homo sapiens] (NP_872622.1)	175	7	2	1	3	1	4	24	6	12	7	15	3	11	3	45	5	8	4	5	9	4	1.14286	0.571429	1.71429	0.571429	2.28571	13.7143	3.42857	6.85714	4	8.57143	1.71429	6.28571	1.71429	25.7143	2.85714	4.57143	2.28571	2.85714	5.14286
amelogenin, X isoform isoform 3 precursor [Homo sapiens] (NP_872621.1)	205	9	3	4	4	1	5	25	8	15	9	17	3	11	4	49	8	9	4	7	10	4.39024	1.46341	1.95122	1.95122	0.487805	2.43902	12.1951	3.90244	7.31707	4.39024	8.29268	1.46341	5.36585	1.95122	23.9024	3.90244	4.39024	1.95122	3.41463	4.87805
tyrosine-protein phosphatase non-receptor type 11 isoform 1 [Homo sapiens] (NP_002825.3)	593	22	37	27	33	10	51	31	42	20	27	42	45	14	19	25	35	38	7	23	45	3.70995	6.23946	4.55312	5.56492	1.68634	8.60034	5.22766	7.08263	3.37268	4.55312	7.08263	7.58853	2.36088	3.20405	4.21585	5.90219	6.40809	1.18044	3.87858	7.58853
ubiquitin-conjugating enzyme E2 D2 isoform 1 [Homo sapiens] (NP_003330.1)	147	10	8	7	11	4	4	5	6	4	12	12	8	4	6	15	9	8	3	6	5	6.80272	5.44218	4.7619	7.48299	2.72109	2.72109	3.40136	4.08163	2.72109	8.16327	8.16327	5.44218	2.72109	4.08163	10.2041	6.12245	5.44218	2.04082	4.08163	3.40136
ubiquitin-conjugating enzyme E2 D2 isoform 2 [Homo sapiens] (NP_862821.1)	118	6	6	6	7	3	3	4	4	3	11	9	6	3	6	12	8	8	3	6	4	5.08475	5.08475	5.08475	5.9322	2.54237	2.54237	3.38983	3.38983	2.54237	9.32203	7.62712	5.08475	2.54237	5.08475	10.1695	6.77966	6.77966	2.54237	5.08475	3.38983
transmembrane protein 176A [Homo sapiens] (NP_060957.2)	235	29	14	3	8	5	9	7	14	5	11	35	7	8	8	8	19	17	8	9	11	12.3404	5.95745	1.2766	3.40426	2.12766	3.82979	2.97872	5.95745	2.12766	4.68085	14.8936	2.97872	3.40426	3.40426	3.40426	8.08511	7.23404	3.40426	3.82979	4.68085
neuronatin isoform beta [Homo sapiens] (NP_859017.1)	54	8	7	1	0	0	2	4	3	0	3	7	1	1	2	1	3	2	1	3	5	14.8148	12.963	1.85185	0	0	3.7037	7.40741	5.55556	0	5.55556	12.963	1.85185	1.85185	3.7037	1.85185	5.55556	3.7037	1.85185	5.55556	9.25926
CKLF-like MARVEL transmembrane domain-containing protein 6 [Homo sapiens] (NP_060271.1)	183	14	10	3	5	6	13	4	11	1	10	27	5	4	16	8	14	14	0	7	11	7.65027	5.46448	1.63934	2.73224	3.27869	7.10383	2.18579	6.01093	0.546448	5.46448	14.7541	2.73224	2.18579	8.74317	4.37158	7.65027	7.65027	0	3.82514	6.01093
ras-related protein Rab-36 [Homo sapiens] (NP_004905.2)	333	38	24	5	14	9	21	19	25	5	15	27	13	6	13	15	28	19	5	7	25	11.4114	7.20721	1.5015	4.2042	2.7027	6.30631	5.70571	7.50751	1.5015	4.5045	8.10811	3.9039	1.8018	3.9039	4.5045	8.40841	5.70571	1.5015	2.1021	7.50751
collagen alpha-2(IX) chain precursor [Homo sapiens] (NP_001843.1)	689	42	27	6	24	4	31	34	203	8	23	28	38	11	4	138	18	15	0	6	29	6.09579	3.91872	0.870827	3.48331	0.580552	4.49927	4.93469	29.463	1.1611	3.33817	4.06386	5.51524	1.59652	0.580552	20.029	2.61248	2.17707	0	0.870827	4.209
histone deacetylase 9 isoform 4 [Homo sapiens] (NP_848510.1)	1066	76	50	32	45	12	81	89	71	41	40	119	57	24	22	74	96	52	5	16	64	7.12946	4.69043	3.00188	4.22139	1.1257	7.5985	8.34897	6.66041	3.84615	3.75235	11.1632	5.34709	2.25141	2.06379	6.94184	9.00563	4.87805	0.469043	1.50094	6.00375
protein argonaute-1 [Homo sapiens] (NP_036331.1)	857	56	55	27	40	20	41	55	55	25	56	61	55	20	33	57	38	46	7	39	71	6.53442	6.41774	3.15053	4.66744	2.33372	4.78413	6.41774	6.41774	2.91715	6.53442	7.11785	6.41774	2.33372	3.85064	6.65111	4.43407	5.36756	0.816803	4.55076	8.28471
histone H2B type 1-A [Homo sapiens] (NP_733759.1)	127	10	8	1	2	0	8	3	6	3	9	6	20	3	3	3	18	10	0	5	9	7.87402	6.29921	0.787402	1.5748	0	6.29921	2.3622	4.72441	2.3622	7.08661	4.72441	15.748	2.3622	2.3622	2.3622	14.1732	7.87402	0	3.93701	7.08661
interleukin-1 beta proprotein [Homo sapiens] (NP_000567.1)	269	13	6	12	20	5	21	18	13	4	9	24	20	12	20	15	21	9	2	8	17	4.83271	2.23048	4.46097	7.43494	1.85874	7.80669	6.69145	4.83271	1.48699	3.34572	8.92193	7.43494	4.46097	7.43494	5.57621	7.80669	3.34572	0.743494	2.97398	6.3197
interleukin-17A precursor [Homo sapiens] (NP_002181.1)	155	5	11	16	5	6	8	2	6	7	10	14	6	3	2	14	12	9	2	4	13	3.22581	7.09677	10.3226	3.22581	3.87097	5.16129	1.29032	3.87097	4.51613	6.45161	9.03226	3.87097	1.93548	1.29032	9.03226	7.74194	5.80645	1.29032	2.58065	8.3871
intermediate conductance calcium-activated potassium channel protein 4 [Homo sapiens] (NP_002241.1)	427	39	29	10	11	9	17	20	32	14	15	73	20	15	13	15	21	22	11	8	33	9.13349	6.79157	2.34192	2.57611	2.10773	3.98126	4.68384	7.49415	3.27869	3.51288	17.096	4.68384	3.51288	3.0445	3.51288	4.91803	5.15222	2.57611	1.87354	7.72834
RAS guanyl-releasing protein 2 [Homo sapiens] (NP_722541.1)	609	32	42	19	29	15	40	33	30	24	24	74	29	14	26	36	54	25	7	14	42	5.25452	6.89655	3.11987	4.7619	2.46305	6.56814	5.41872	4.92611	3.94089	3.94089	12.1511	4.7619	2.29885	4.26929	5.91133	8.867	4.10509	1.14943	2.29885	6.89655
homeobox protein Hox-C13 [Homo sapiens] (NP_059106.2)	330	28	17	5	11	7	16	13	37	11	7	23	19	4	7	36	37	12	5	17	18	8.48485	5.15152	1.51515	3.33333	2.12121	4.84848	3.93939	11.2121	3.33333	2.12121	6.9697	5.75758	1.21212	2.12121	10.9091	11.2121	3.63636	1.51515	5.15152	5.45455
uncharacterized protein C10orf12 [Homo sapiens] (NP_056467.2)	1247	82	68	55	65	24	119	54	66	27	39	86	127	20	20	106	148	68	9	11	53	6.57578	5.45309	4.41059	5.21251	1.92462	9.5429	4.33039	5.2927	2.1652	3.12751	6.89655	10.1844	1.60385	1.60385	8.5004	11.8685	5.45309	0.721732	0.882117	4.2502
interleukin-10 precursor [Homo sapiens] (NP_000563.1)	178	10	10	12	8	6	13	10	8	4	7	24	13	8	10	6	11	6	0	5	7	5.61798	5.61798	6.74157	4.49438	3.37079	7.30337	5.61798	4.49438	2.24719	3.93258	13.4831	7.30337	4.49438	5.61798	3.37079	6.17978	3.37079	0	2.80899	3.93258
solute carrier family 22 member 1 isoform b [Homo sapiens] (NP_694857.1)	506	41	26	14	22	15	19	18	42	9	26	69	14	17	27	27	36	23	13	16	32	8.10277	5.13834	2.7668	4.34783	2.96443	3.75494	3.55731	8.3004	1.77866	5.13834	13.6364	2.7668	3.35968	5.33597	5.33597	7.11462	4.54545	2.56917	3.16206	6.32411
solute carrier family 22 member 1 isoform a [Homo sapiens] (NP_003048.1)	554	44	23	17	20	16	22	18	44	7	32	83	17	19	29	30	35	29	13	17	39	7.94224	4.15162	3.06859	3.61011	2.88809	3.97112	3.2491	7.94224	1.26354	5.77617	14.9819	3.06859	3.4296	5.23466	5.41516	6.31769	5.23466	2.34657	3.06859	7.03971
annexin A11 isoform 1 [Homo sapiens] (NP_665876.1)	505	39	27	18	25	6	25	23	57	4	23	37	24	17	15	63	34	23	1	25	19	7.72277	5.34653	3.56436	4.9505	1.18812	4.9505	4.55446	11.2871	0.792079	4.55446	7.32673	4.75248	3.36634	2.9703	12.4752	6.73267	4.55446	0.19802	4.9505	3.76238
annexin A11 isoform 1 [Homo sapiens] (NP_665875.1)	505	39	27	18	25	6	25	23	57	4	23	37	24	17	15	63	34	23	1	25	19	7.72277	5.34653	3.56436	4.9505	1.18812	4.9505	4.55446	11.2871	0.792079	4.55446	7.32673	4.75248	3.36634	2.9703	12.4752	6.73267	4.55446	0.19802	4.9505	3.76238
annexin A11 isoform 1 [Homo sapiens] (NP_001148.1)	505	39	27	18	25	6	25	23	57	4	23	37	24	17	15	63	34	23	1	25	19	7.72277	5.34653	3.56436	4.9505	1.18812	4.9505	4.55446	11.2871	0.792079	4.55446	7.32673	4.75248	3.36634	2.9703	12.4752	6.73267	4.55446	0.19802	4.9505	3.76238
bile salt export pump [Homo sapiens] (NP_003733.2)	1321	113	69	47	66	20	77	65	101	16	105	112	66	36	77	38	97	74	13	38	91	8.55413	5.22332	3.55791	4.99621	1.514	5.82892	4.92051	7.64572	1.2112	7.94852	8.47843	4.99621	2.72521	5.82892	2.87661	7.34292	5.60182	0.984103	2.87661	6.88872
solute carrier family 26 member 6 isoform 1 [Homo sapiens] (NP_075062.2)	759	65	33	19	34	8	28	37	51	19	33	107	34	18	34	34	64	33	8	19	81	8.5639	4.34783	2.50329	4.47958	1.05402	3.68906	4.87484	6.71937	2.50329	4.34783	14.0975	4.47958	2.37154	4.47958	4.47958	8.43215	4.34783	1.05402	2.50329	10.6719
histone H3.1t [Homo sapiens] (NP_003484.1)	136	15	18	1	4	2	7	8	7	2	7	12	13	4	4	6	6	10	0	3	7	11.0294	13.2353	0.735294	2.94118	1.47059	5.14706	5.88235	5.14706	1.47059	5.14706	8.82353	9.55882	2.94118	2.94118	4.41176	4.41176	7.35294	0	2.20588	5.14706
TRAF family member-associated NF-kappa-B activator isoform a [Homo sapiens] (NP_004171.2)	425	22	22	24	31	11	31	27	16	8	22	38	30	5	19	32	35	29	2	4	17	5.17647	5.17647	5.64706	7.29412	2.58824	7.29412	6.35294	3.76471	1.88235	5.17647	8.94118	7.05882	1.17647	4.47059	7.52941	8.23529	6.82353	0.470588	0.941176	4
cytochrome P450 2J2 [Homo sapiens] (NP_000766.2)	502	33	26	24	17	5	34	23	26	16	27	59	30	15	36	30	25	35	9	10	22	6.57371	5.17928	4.78088	3.38645	0.996016	6.77291	4.58167	5.17928	3.18725	5.37849	11.753	5.9761	2.98805	7.17131	5.9761	4.98008	6.97211	1.79283	1.99203	4.38247
tyrosine-protein phosphatase non-receptor type 11 isoform 2 [Homo sapiens] (NP_542168.1)	460	16	27	25	25	7	41	19	34	18	14	37	38	9	16	18	26	29	7	17	37	3.47826	5.86957	5.43478	5.43478	1.52174	8.91304	4.13043	7.3913	3.91304	3.04348	8.04348	8.26087	1.95652	3.47826	3.91304	5.65217	6.30435	1.52174	3.69565	8.04348
protein Wnt-11 precursor [Homo sapiens] (NP_004617.2)	354	31	27	12	15	26	16	14	25	11	6	35	22	11	5	15	27	16	5	11	24	8.75706	7.62712	3.38983	4.23729	7.34463	4.51977	3.9548	7.06215	3.10734	1.69492	9.88701	6.21469	3.10734	1.41243	4.23729	7.62712	4.51977	1.41243	3.10734	6.77966
gamma-enolase [Homo sapiens] (NP_001966.1)	434	44	20	20	30	6	34	13	39	6	27	41	26	8	14	15	24	18	4	13	32	10.1382	4.60829	4.60829	6.91244	1.38249	7.8341	2.99539	8.98618	1.38249	6.2212	9.447	5.99078	1.84332	3.22581	3.45622	5.52995	4.14747	0.921659	2.99539	7.37327
ATP-binding cassette sub-family G member 5 [Homo sapiens] (NP_071881.1)	651	37	38	24	21	13	27	29	46	13	40	84	24	20	37	27	55	38	5	19	54	5.68356	5.83717	3.68664	3.22581	1.99693	4.14747	4.45469	7.06605	1.99693	6.14439	12.9032	3.68664	3.0722	5.68356	4.14747	8.44854	5.83717	0.768049	2.91859	8.29493
urocortin preproprotein [Homo sapiens] (NP_003344.1)	124	15	18	3	4	1	6	8	13	1	3	22	1	1	3	8	9	4	1	0	3	12.0968	14.5161	2.41935	3.22581	0.806452	4.83871	6.45161	10.4839	0.806452	2.41935	17.7419	0.806452	0.806452	2.41935	6.45161	7.25806	3.22581	0.806452	0	2.41935
transmembrane protein 45A [Homo sapiens] (NP_060474.1)	275	11	9	9	5	7	15	8	23	10	19	44	11	10	24	7	14	14	8	10	17	4	3.27273	3.27273	1.81818	2.54545	5.45455	2.90909	8.36364	3.63636	6.90909	16	4	3.63636	8.72727	2.54545	5.09091	5.09091	2.90909	3.63636	6.18182
amelogenin, X isoform isoform 1 precursor [Homo sapiens] (NP_001133.1)	191	7	2	2	3	1	5	24	8	14	8	16	3	11	4	49	6	8	4	7	9	3.66492	1.04712	1.04712	1.57068	0.52356	2.6178	12.5654	4.18848	7.32984	4.18848	8.37696	1.57068	5.75916	2.09424	25.6545	3.14136	4.18848	2.09424	3.66492	4.71204
C-X-C chemokine receptor type 6 [Homo sapiens] (NP_006555.1)	342	18	6	12	11	9	10	13	14	12	23	44	18	13	27	8	26	21	7	17	33	5.26316	1.75439	3.50877	3.21637	2.63158	2.92398	3.80117	4.09357	3.50877	6.72515	12.8655	5.26316	3.80117	7.89474	2.33918	7.60234	6.14035	2.04678	4.97076	9.64912
ruvB-like 2 [Homo sapiens] (NP_006657.1)	463	37	33	5	27	3	42	19	36	6	41	37	27	15	13	12	29	41	1	9	30	7.99136	7.12743	1.07991	5.83153	0.647948	9.07127	4.10367	7.77538	1.2959	8.85529	7.99136	5.83153	3.23974	2.80778	2.59179	6.2635	8.85529	0.215983	1.94384	6.47948
interferon-inducible protein AIM2 [Homo sapiens] (NP_004824.1)	343	24	15	16	13	2	25	19	14	5	21	30	45	10	19	12	17	24	0	5	27	6.99708	4.37318	4.66472	3.79009	0.58309	7.28863	5.53936	4.08163	1.45773	6.12245	8.74636	13.1195	2.91545	5.53936	3.49854	4.95627	6.99708	0	1.45773	7.87172
phosphatidylcholine-sterol acyltransferase precursor [Homo sapiens] (NP_000220.1)	440	23	20	16	21	6	21	17	37	13	17	56	12	10	19	43	23	23	14	20	29	5.22727	4.54545	3.63636	4.77273	1.36364	4.77273	3.86364	8.40909	2.95455	3.86364	12.7273	2.72727	2.27273	4.31818	9.77273	5.22727	5.22727	3.18182	4.54545	6.59091
myocilin precursor [Homo sapiens] (NP_000252.1)	504	34	36	17	23	9	43	28	30	4	18	53	22	8	13	22	42	43	9	22	28	6.74603	7.14286	3.37302	4.56349	1.78571	8.53175	5.55556	5.95238	0.793651	3.57143	10.5159	4.36508	1.5873	2.57937	4.36508	8.33333	8.53175	1.78571	4.36508	5.55556
myeloperoxidase precursor [Homo sapiens] (NP_000241.1)	745	57	66	41	36	17	35	34	45	7	30	87	22	23	31	55	47	38	12	19	43	7.65101	8.85906	5.50336	4.83221	2.28188	4.69799	4.56376	6.04027	0.939597	4.02685	11.6779	2.95302	3.08725	4.16107	7.38255	6.30872	5.10067	1.61074	2.55034	5.77181
TFIIH basal transcription factor complex helicase XPB subunit [Homo sapiens] (NP_000113.1)	782	54	48	22	48	14	63	37	40	18	39	60	61	22	33	32	57	42	8	30	54	6.90537	6.13811	2.8133	6.13811	1.79028	8.05627	4.73146	5.11509	2.30179	4.98721	7.67263	7.80051	2.8133	4.21995	4.09207	7.289	5.37084	1.02302	3.83632	6.90537
amelogenin, Y isoform precursor [Homo sapiens] (NP_001134.1)	192	9	4	2	3	1	5	26	8	13	7	19	3	9	5	42	7	8	4	6	11	4.6875	2.08333	1.04167	1.5625	0.520833	2.60417	13.5417	4.16667	6.77083	3.64583	9.89583	1.5625	4.6875	2.60417	21.875	3.64583	4.16667	2.08333	3.125	5.72917
histone deacetylase 9 isoform 3 [Homo sapiens] (NP_055522.1)	590	30	31	16	21	2	46	69	29	21	21	66	41	13	8	45	61	28	1	6	35	5.08475	5.25424	2.71186	3.55932	0.338983	7.79661	11.6949	4.91525	3.55932	3.55932	11.1864	6.94915	2.20339	1.35593	7.62712	10.339	4.74576	0.169492	1.01695	5.9322
peroxisomal multifunctional enzyme type 2 isoform 5 [Homo sapiens] (NP_001278957.1)	596	52	19	23	26	8	33	22	59	10	40	52	49	13	26	27	46	30	8	16	37	8.72483	3.18792	3.85906	4.36242	1.34228	5.53691	3.69128	9.89933	1.67785	6.71141	8.72483	8.22148	2.18121	4.36242	4.5302	7.71812	5.03356	1.34228	2.68456	6.20805
peroxisomal multifunctional enzyme type 2 isoform 4 [Homo sapiens] (NP_001278956.1)	712	62	31	27	36	9	41	24	71	13	48	57	56	15	32	27	53	32	10	18	50	8.70787	4.35393	3.79213	5.05618	1.26404	5.75843	3.37079	9.97191	1.82584	6.74157	8.00562	7.86517	2.10674	4.49438	3.79213	7.44382	4.49438	1.40449	2.52809	7.02247
peroxisomal multifunctional enzyme type 2 isoform 1 [Homo sapiens] (NP_001186220.1)	761	63	36	30	36	14	44	25	74	14	50	63	58	16	34	33	58	33	10	18	52	8.27858	4.73062	3.94218	4.73062	1.83968	5.78187	3.28515	9.72405	1.83968	6.5703	8.27858	7.62155	2.1025	4.46781	4.3364	7.62155	4.3364	1.31406	2.36531	6.83311
antigen peptide transporter 1 isoform 2 [Homo sapiens] (NP_001278951.1)	547	42	22	15	17	4	35	41	44	10	23	77	18	12	20	23	42	36	6	17	43	7.67824	4.02194	2.74223	3.10786	0.731261	6.39854	7.49543	8.04388	1.82815	4.20475	14.0768	3.29068	2.19378	3.65631	4.20475	7.67824	6.58135	1.09689	3.10786	7.86106
glutamate receptor ionotropic, NMDA 2A isoform 2 precursor [Homo sapiens] (NP_001127880.1)	1281	69	59	72	74	21	72	41	76	34	61	107	74	45	65	64	113	77	22	40	95	5.38642	4.60578	5.62061	5.77674	1.63934	5.62061	3.20062	5.93286	2.65418	4.7619	8.35285	5.77674	3.51288	5.07416	4.9961	8.82123	6.01093	1.71741	3.12256	7.41608
glutamate receptor ionotropic, NMDA 2A isoform 1 precursor [Homo sapiens] (NP_001127879.1)	1464	74	73	84	88	23	79	51	82	40	67	124	87	47	69	75	147	77	22	50	105	5.05464	4.98634	5.7377	6.01093	1.57104	5.39617	3.48361	5.60109	2.73224	4.5765	8.46995	5.94262	3.21038	4.71311	5.12295	10.041	5.25956	1.50273	3.4153	7.17213
zinc finger protein 76 isoform 1 [Homo sapiens] (NP_003418.2)	570	53	25	6	24	16	48	37	44	29	17	38	24	7	11	28	41	59	0	20	43	9.29825	4.38596	1.05263	4.21053	2.80702	8.42105	6.49123	7.7193	5.08772	2.98246	6.66667	4.21053	1.22807	1.92982	4.91228	7.19298	10.3509	0	3.50877	7.54386
enolase-phosphatase E1 isoform 1 [Homo sapiens] (NP_067027.1)	261	24	9	6	18	3	23	11	15	7	14	22	13	6	9	8	18	17	4	8	26	9.1954	3.44828	2.29885	6.89655	1.14943	8.81226	4.21456	5.74713	2.68199	5.36398	8.42912	4.98084	2.29885	3.44828	3.06513	6.89655	6.51341	1.53257	3.06513	9.96169
tetratricopeptide repeat protein 39C isoform 4 precursor [Homo sapiens] (NP_001278959.1)	276	23	15	11	12	13	18	19	11	7	11	35	17	4	14	7	16	7	4	12	20	8.33333	5.43478	3.98551	4.34783	4.71014	6.52174	6.88406	3.98551	2.53623	3.98551	12.6812	6.15942	1.44928	5.07246	2.53623	5.7971	2.53623	1.44928	4.34783	7.24638
tetratricopeptide repeat protein 39C isoform 3 [Homo sapiens] (NP_001230354.1)	76	12	8	3	6	0	5	6	5	0	1	9	3	2	3	3	6	3	0	1	0	15.7895	10.5263	3.94737	7.89474	0	6.57895	7.89474	6.57895	0	1.31579	11.8421	3.94737	2.63158	3.94737	3.94737	7.89474	3.94737	0	1.31579	0
TNFAIP3-interacting protein 2 isoform 2 [Homo sapiens] (NP_001154999.1)	322	32	32	7	16	9	36	32	17	15	7	34	13	7	2	12	19	10	3	4	15	9.93789	9.93789	2.17391	4.96894	2.79503	11.1801	9.93789	5.2795	4.65839	2.17391	10.559	4.03727	2.17391	0.621118	3.72671	5.90062	3.10559	0.931677	1.24224	4.65839
TNFAIP3-interacting protein 2 isoform 1 [Homo sapiens] (NP_077285.3)	429	52	49	7	21	10	51	40	24	16	9	49	14	9	3	15	22	12	4	5	17	12.1212	11.4219	1.6317	4.8951	2.331	11.8881	9.32401	5.59441	3.7296	2.0979	11.4219	3.2634	2.0979	0.699301	3.4965	5.12821	2.7972	0.932401	1.1655	3.9627
serum response factor isoform 2 [Homo sapiens] (NP_001278930.1)	304	23	3	7	10	1	8	25	23	6	8	20	5	11	6	26	50	41	0	4	27	7.56579	0.986842	2.30263	3.28947	0.328947	2.63158	8.22368	7.56579	1.97368	2.63158	6.57895	1.64474	3.61842	1.97368	8.55263	16.4474	13.4868	0	1.31579	8.88158
glycine receptor subunit alpha-1 isoform 3 [Homo sapiens] (NP_001278929.1)	366	24	23	19	20	6	18	15	17	8	28	35	21	15	22	17	22	17	7	15	17	6.55738	6.28415	5.19126	5.46448	1.63934	4.91803	4.09836	4.64481	2.18579	7.65027	9.56284	5.7377	4.09836	6.01093	4.64481	6.01093	4.64481	1.91257	4.09836	4.64481
serum response factor isoform 1 [Homo sapiens] (NP_003122.1)	508	50	19	11	12	1	23	28	61	7	12	37	17	16	9	37	64	59	0	9	36	9.84252	3.74016	2.16535	2.3622	0.19685	4.52756	5.51181	12.0079	1.37795	2.3622	7.28346	3.34646	3.14961	1.77165	7.28346	12.5984	11.6142	0	1.77165	7.08661
cytoplasmic protein NCK1 isoform 2 [Homo sapiens] (NP_001177725.1)	313	12	10	19	19	4	25	10	23	7	9	24	26	9	14	19	26	10	7	13	27	3.83387	3.19489	6.07029	6.07029	1.27796	7.98722	3.19489	7.34824	2.23642	2.8754	7.66773	8.30671	2.8754	4.47284	6.07029	8.30671	3.19489	2.23642	4.15335	8.6262
cytoplasmic protein NCK1 isoform 1 [Homo sapiens] (NP_006144.1)	377	17	15	24	22	4	31	13	25	7	11	29	34	10	13	20	31	12	9	15	35	4.50928	3.97878	6.36605	5.83554	1.06101	8.22281	3.44828	6.6313	1.85676	2.91777	7.69231	9.01857	2.65252	3.44828	5.30504	8.22281	3.18302	2.38727	3.97878	9.28382
serine/threonine-protein kinase Sgk1 isoform 5 [Homo sapiens] (NP_001278924.1)	387	27	16	22	17	5	24	13	18	12	21	42	30	9	21	30	27	17	3	14	19	6.97674	4.13437	5.68475	4.39276	1.29199	6.20155	3.35917	4.65116	3.10078	5.42636	10.8527	7.75194	2.32558	5.42636	7.75194	6.97674	4.39276	0.775194	3.61757	4.90956
spermatogenesis-associated protein 19, mitochondrial precursor [Homo sapiens] (NP_777587.1)	167	5	14	2	11	1	13	8	5	8	15	11	8	5	4	7	21	11	3	1	14	2.99401	8.38323	1.1976	6.58683	0.598802	7.78443	4.79042	2.99401	4.79042	8.98204	6.58683	4.79042	2.99401	2.39521	4.19162	12.5749	6.58683	1.79641	0.598802	8.38323
retinoic acid receptor RXR-beta isoform 3 [Homo sapiens] (NP_001278918.1)	347	24	28	8	22	14	24	14	34	8	15	37	23	8	12	14	22	13	2	8	17	6.91643	8.06916	2.30548	6.34006	4.03458	6.91643	4.03458	9.79827	2.30548	4.32277	10.6628	6.62824	2.30548	3.45821	4.03458	6.34006	3.7464	0.576369	2.30548	4.89914
translocon-associated protein subunit alpha isoform 1 precursor [Homo sapiens] (NP_003135.2)	286	15	16	13	22	0	29	14	18	1	14	32	11	6	17	18	14	16	1	6	23	5.24476	5.59441	4.54545	7.69231	0	10.1399	4.8951	6.29371	0.34965	4.8951	11.1888	3.84615	2.0979	5.94406	6.29371	4.8951	5.59441	0.34965	2.0979	8.04196
translocon-associated protein subunit alpha isoform 2 precursor [Homo sapiens] (NP_001278937.1)	218	10	14	8	18	0	26	9	16	1	10	28	9	6	8	12	11	11	1	2	18	4.58716	6.42202	3.66972	8.25688	0	11.9266	4.12844	7.33945	0.458716	4.58716	12.844	4.12844	2.75229	3.66972	5.50459	5.04587	5.04587	0.458716	0.917431	8.25688
kelch-like protein 8 isoform 2 [Homo sapiens] (NP_001278935.1)	544	38	31	32	35	15	30	16	48	23	20	42	25	17	19	18	45	17	9	16	48	6.98529	5.69853	5.88235	6.43382	2.75735	5.51471	2.94118	8.82353	4.22794	3.67647	7.72059	4.59559	3.125	3.49265	3.30882	8.27206	3.125	1.65441	2.94118	8.82353
protein RUFY3 isoform 2 [Homo sapiens] (NP_055776.1)	469	36	18	24	26	5	49	24	21	8	19	65	44	22	9	16	27	24	3	8	21	7.67591	3.83795	5.11727	5.54371	1.0661	10.4478	5.11727	4.47761	1.70576	4.05117	13.8593	9.38166	4.69083	1.91898	3.41151	5.75693	5.11727	0.639659	1.70576	4.47761
protein eyes shut homolog isoform 4 precursor [Homo sapiens] (NP_001278938.1)	3165	125	96	211	142	223	183	127	217	89	200	259	142	42	161	153	300	205	32	100	158	3.94945	3.03318	6.66667	4.48657	7.04581	5.78199	4.01264	6.85624	2.81201	6.31912	8.18325	4.48657	1.32701	5.08689	4.83412	9.47867	6.47709	1.01106	3.15956	4.9921
kelch-like protein 8 isoform 1 [Homo sapiens] (NP_065854.3)	620	45	34	33	40	18	34	19	50	24	26	53	29	19	23	20	50	20	9	19	55	7.25806	5.48387	5.32258	6.45161	2.90323	5.48387	3.06452	8.06452	3.87097	4.19355	8.54839	4.67742	3.06452	3.70968	3.22581	8.06452	3.22581	1.45161	3.06452	8.87097
zinc finger protein 330 isoform 1 [Homo sapiens] (NP_055302.1)	320	22	19	10	23	29	32	14	22	12	5	16	27	6	12	7	25	16	3	10	10	6.875	5.9375	3.125	7.1875	9.0625	10	4.375	6.875	3.75	1.5625	5	8.4375	1.875	3.75	2.1875	7.8125	5	0.9375	3.125	3.125
protein RUFY3 isoform 1 [Homo sapiens] (NP_001032519.1)	620	36	31	31	34	13	67	40	27	11	21	85	56	26	12	24	42	28	3	9	24	5.80645	5	5	5.48387	2.09677	10.8065	6.45161	4.35484	1.77419	3.3871	13.7097	9.03226	4.19355	1.93548	3.87097	6.77419	4.51613	0.483871	1.45161	3.87097
kelch-like protein 8 isoform 1 [Homo sapiens] (NP_001278932.1)	620	45	34	33	40	18	34	19	50	24	26	53	29	19	23	20	50	20	9	19	55	7.25806	5.48387	5.32258	6.45161	2.90323	5.48387	3.06452	8.06452	3.87097	4.19355	8.54839	4.67742	3.06452	3.70968	3.22581	8.06452	3.22581	1.45161	3.06452	8.87097
protein RUFY3 isoform 5 [Homo sapiens] (NP_001278923.1)	487	36	19	24	31	5	52	25	21	8	19	67	44	23	9	16	28	26	4	8	22	7.3922	3.90144	4.92813	6.3655	1.02669	10.6776	5.13347	4.31211	1.64271	3.90144	13.7577	9.03491	4.72279	1.84805	3.28542	5.74949	5.33881	0.821355	1.64271	4.51745
UPF0577 protein KIAA1324-like isoform 4 [Homo sapiens] (NP_001278920.1)	789	41	18	43	33	46	54	22	61	16	41	43	60	15	40	44	69	62	12	27	42	5.19645	2.28137	5.44994	4.18251	5.83016	6.84411	2.78834	7.73131	2.02788	5.19645	5.44994	7.60456	1.90114	5.06971	5.57668	8.74525	7.85805	1.52091	3.42205	5.32319
carboxypeptidase N subunit 2 precursor [Homo sapiens] (NP_001073982.3)	545	38	19	36	15	15	27	37	31	13	12	108	12	5	28	32	39	35	10	10	23	6.97248	3.48624	6.6055	2.75229	2.75229	4.95413	6.78899	5.68807	2.38532	2.20183	19.8165	2.20183	0.917431	5.13761	5.87156	7.15596	6.42202	1.83486	1.83486	4.22018
zinc finger protein 330 isoform 2 [Homo sapiens] (NP_001278931.1)	260	15	11	7	21	22	28	10	21	11	3	13	17	5	10	5	22	15	4	9	11	5.76923	4.23077	2.69231	8.07692	8.46154	10.7692	3.84615	8.07692	4.23077	1.15385	5	6.53846	1.92308	3.84615	1.92308	8.46154	5.76923	1.53846	3.46154	4.23077
UPF0577 protein KIAA1324-like isoform 3 [Homo sapiens] (NP_001278919.1)	915	44	21	52	45	51	61	26	71	18	48	47	67	17	49	48	82	70	16	32	50	4.80874	2.29508	5.68306	4.91803	5.57377	6.66667	2.84153	7.75956	1.96721	5.2459	5.13661	7.3224	1.85792	5.35519	5.2459	8.96175	7.65027	1.74863	3.49727	5.46448
E3 ubiquitin-protein ligase makorin-1 isoform 3 [Homo sapiens] (NP_001278592.1)	265	19	13	9	10	18	25	11	17	8	10	14	18	7	6	10	27	12	2	12	17	7.16981	4.90566	3.39623	3.77358	6.79245	9.43396	4.15094	6.41509	3.01887	3.77358	5.28302	6.79245	2.64151	2.26415	3.77358	10.1887	4.5283	0.754717	4.5283	6.41509
rootletin [Homo sapiens] (NP_055490.4)	2017	233	251	26	72	7	307	217	97	19	16	317	82	17	8	36	150	68	4	6	84	11.5518	12.4442	1.28904	3.56966	0.34705	15.2206	10.7586	4.80912	0.941993	0.793257	15.7164	4.06544	0.842836	0.396629	1.78483	7.43679	3.37134	0.198314	0.297471	4.1646
lysine-specific demethylase 6A isoform 6 [Homo sapiens] (NP_001278350.1)	1105	70	37	81	40	26	50	67	71	43	43	102	55	20	22	78	118	74	20	27	61	6.33484	3.34842	7.33032	3.61991	2.35294	4.52489	6.06335	6.42534	3.8914	3.8914	9.23077	4.97738	1.80995	1.99095	7.05882	10.6787	6.69683	1.80995	2.44344	5.52036
lysine-specific demethylase 6A isoform 5 [Homo sapiens] (NP_001278347.1)	1322	101	44	84	49	32	68	73	86	49	48	127	71	21	36	81	135	82	23	41	71	7.63994	3.32829	6.35401	3.70651	2.42057	5.14372	5.52194	6.5053	3.70651	3.63086	9.60666	5.37065	1.5885	2.72315	6.12708	10.2118	6.20272	1.73979	3.10136	5.37065
lysine-specific demethylase 6A isoform 4 [Homo sapiens] (NP_001278346.1)	1356	103	46	88	49	32	71	80	86	51	48	134	72	23	37	82	136	82	23	41	72	7.59587	3.39233	6.48968	3.61357	2.35988	5.23599	5.89971	6.34218	3.76106	3.53982	9.88201	5.30973	1.69617	2.72861	6.0472	10.0295	6.0472	1.69617	3.0236	5.30973
lysine-specific demethylase 6A isoform 3 [Homo sapiens] (NP_066963.2)	1401	108	47	91	49	33	74	86	88	51	50	141	74	24	37	86	140	85	24	41	72	7.70878	3.35475	6.49536	3.4975	2.35546	5.28194	6.13847	6.28123	3.64026	3.56888	10.0642	5.28194	1.71306	2.64097	6.13847	9.99286	6.06709	1.71306	2.92648	5.13919
lysine-specific demethylase 6A isoform 2 [Homo sapiens] (NP_001278345.1)	1408	105	48	89	51	33	72	84	87	54	50	139	76	24	37	90	145	86	23	41	74	7.45739	3.40909	6.32102	3.62216	2.34375	5.11364	5.96591	6.17898	3.83523	3.55114	9.87216	5.39773	1.70455	2.62784	6.39205	10.2983	6.10795	1.63352	2.91193	5.25568
lysine-specific demethylase 6A isoform 1 [Homo sapiens] (NP_001278344.1)	1453	110	49	92	51	34	75	90	89	54	52	146	78	25	37	94	149	89	24	41	74	7.57054	3.37233	6.33173	3.50998	2.33999	5.16173	6.19408	6.12526	3.71645	3.5788	10.0482	5.3682	1.72058	2.54646	6.46937	10.2546	6.12526	1.65175	2.82175	5.09291
cytochrome b561 domain-containing protein 2 [Homo sapiens] (NP_008953.1)	222	27	10	2	0	5	5	6	18	9	5	49	7	5	7	8	21	9	6	7	16	12.1622	4.5045	0.900901	0	2.25225	2.25225	2.7027	8.10811	4.05405	2.25225	22.0721	3.15315	2.25225	3.15315	3.6036	9.45946	4.05405	2.7027	3.15315	7.20721
NF-X1-type zinc finger protein NFXL1 [Homo sapiens] (NP_694540.3)	911	48	59	24	25	113	64	46	64	39	22	46	84	12	18	74	51	47	10	14	51	5.26894	6.4764	2.63447	2.74424	12.404	7.02525	5.0494	7.02525	4.28101	2.41493	5.0494	9.22064	1.31723	1.97585	8.12294	5.59824	5.15917	1.09769	1.53677	5.59824
NEDD4-binding protein 2-like 2 isoform 3 [Homo sapiens] (NP_001265361.1)	737	21	44	40	45	13	57	34	33	19	42	69	67	18	33	44	60	40	12	16	30	2.84939	5.97015	5.42741	6.10583	1.76391	7.73406	4.6133	4.47761	2.57802	5.69878	9.36228	9.09091	2.44233	4.47761	5.97015	8.14111	5.42741	1.62822	2.17096	4.07056
NEDD4-binding protein 2-like 2 isoform 1 [Homo sapiens] (NP_149102.3)	752	21	45	40	45	14	60	34	34	19	44	70	67	19	34	44	61	40	12	17	32	2.79255	5.98404	5.31915	5.98404	1.8617	7.97872	4.52128	4.52128	2.5266	5.85106	9.30851	8.90957	2.5266	4.52128	5.85106	8.1117	5.31915	1.59574	2.26064	4.25532
WAS/WASL-interacting protein family member 3 [Homo sapiens] (NP_001073998.2)	483	44	23	11	14	4	11	23	38	5	12	40	23	1	8	136	44	25	2	4	15	9.10973	4.7619	2.27743	2.89855	0.828157	2.27743	4.7619	7.86749	1.0352	2.48447	8.28157	4.7619	0.207039	1.65631	28.1573	9.10973	5.17598	0.414079	0.828157	3.10559
potassium voltage-gated channel subfamily KQT member 3 isoform 2 precursor [Homo sapiens] (NP_001191753.1)	752	51	49	17	40	8	47	28	49	12	38	69	46	20	38	50	63	47	13	26	41	6.78191	6.51596	2.26064	5.31915	1.06383	6.25	3.7234	6.51596	1.59574	5.05319	9.17553	6.11702	2.65957	5.05319	6.64894	8.37766	6.25	1.72872	3.45745	5.45213
potassium voltage-gated channel subfamily KQT member 3 isoform 1 [Homo sapiens] (NP_004510.1)	872	70	61	20	48	8	52	32	77	12	41	84	51	19	38	55	64	51	14	29	46	8.02752	6.99541	2.29358	5.50459	0.917431	5.9633	3.66972	8.83028	1.37615	4.70183	9.63303	5.84862	2.1789	4.3578	6.30734	7.33945	5.84862	1.6055	3.32569	5.27523
gamma-aminobutyric acid receptor subunit alpha-4 isoform 3 [Homo sapiens] (NP_001191196.1)	484	33	28	23	16	4	25	12	25	7	23	32	31	19	22	34	51	44	6	16	33	6.81818	5.78512	4.75207	3.30579	0.826446	5.16529	2.47934	5.16529	1.44628	4.75207	6.61157	6.40496	3.92562	4.54545	7.02479	10.5372	9.09091	1.23967	3.30579	6.81818
gamma-aminobutyric acid receptor subunit alpha-4 isoform 2 [Homo sapiens] (NP_001191195.1)	535	34	31	24	16	5	27	14	27	8	29	34	33	23	26	36	54	48	7	20	39	6.35514	5.79439	4.48598	2.99065	0.934579	5.04673	2.61682	5.04673	1.49533	5.42056	6.35514	6.16822	4.29907	4.85981	6.72897	10.0935	8.97196	1.30841	3.73832	7.28972
bcl-2-like protein 11 isoform 8 [Homo sapiens] (NP_619533.1)	45	3	4	0	2	1	5	6	3	0	1	3	1	1	1	7	4	2	0	0	1	6.66667	8.88889	0	4.44444	2.22222	11.1111	13.3333	6.66667	0	2.22222	6.66667	2.22222	2.22222	2.22222	15.5556	8.88889	4.44444	0	0	2.22222
bcl-2-like protein 11 isoform 17 [Homo sapiens] (NP_001191041.1)	80	6	6	1	4	3	7	8	2	1	1	4	2	3	1	12	9	4	0	1	5	7.5	7.5	1.25	5	3.75	8.75	10	2.5	1.25	1.25	5	2.5	3.75	1.25	15	11.25	5	0	1.25	6.25
bcl-2-like protein 11 isoform 16 [Homo sapiens] (NP_001191040.1)	75	6	5	1	4	3	5	8	3	1	1	4	2	3	2	12	9	4	0	1	1	8	6.66667	1.33333	5.33333	4	6.66667	10.6667	4	1.33333	1.33333	5.33333	2.66667	4	2.66667	16	12	5.33333	0	1.33333	1.33333
bcl-2-like protein 11 isoform 15 [Homo sapiens] (NP_001191039.1)	82	9	10	1	5	1	8	8	3	0	3	5	1	4	1	12	5	2	1	2	1	10.9756	12.1951	1.21951	6.09756	1.21951	9.7561	9.7561	3.65854	0	3.65854	6.09756	1.21951	4.87805	1.21951	14.6341	6.09756	2.43902	1.21951	2.43902	1.21951
bcl-2-like protein 11 isoform 14 [Homo sapiens] (NP_001191038.1)	140	9	10	3	6	4	9	9	11	3	2	8	2	4	6	21	20	6	0	2	5	6.42857	7.14286	2.14286	4.28571	2.85714	6.42857	6.42857	7.85714	2.14286	1.42857	5.71429	1.42857	2.85714	4.28571	15	14.2857	4.28571	0	1.42857	3.57143
bcl-2-like protein 11 isoform 11 [Homo sapiens] (NP_001191035.1)	108	11	15	3	5	1	9	9	3	2	5	9	1	5	2	10	5	2	2	4	5	10.1852	13.8889	2.77778	4.62963	0.925926	8.33333	8.33333	2.77778	1.85185	4.62963	8.33333	0.925926	4.62963	1.85185	9.25926	4.62963	1.85185	1.85185	3.7037	4.62963
bcl-2-like protein 11 isoform 4 [Homo sapiens] (NP_619530.1)	135	10	9	4	7	4	6	9	11	3	1	8	2	4	6	21	20	6	1	2	1	7.40741	6.66667	2.96296	5.18519	2.96296	4.44444	6.66667	8.14815	2.22222	0.740741	5.92593	1.48148	2.96296	4.44444	15.5556	14.8148	4.44444	0.740741	1.48148	0.740741
bcl-2-like protein 11 isoform 3 [Homo sapiens] (NP_619529.1)	109	12	11	2	6	3	9	10	3	1	3	6	3	5	2	14	10	4	1	3	1	11.0092	10.0917	1.83486	5.50459	2.75229	8.25688	9.17431	2.75229	0.917431	2.75229	5.50459	2.75229	4.58716	1.83486	12.844	9.17431	3.66972	0.917431	2.75229	0.917431
bcl-2-like protein 11 isoform 10 [Homo sapiens] (NP_996886.1)	79	9	10	1	4	1	9	8	3	0	3	5	2	3	1	9	5	2	1	2	1	11.3924	12.6582	1.26582	5.06329	1.26582	11.3924	10.1266	3.79747	0	3.79747	6.32911	2.53165	3.79747	1.26582	11.3924	6.32911	2.53165	1.26582	2.53165	1.26582
bcl-2-like protein 11 isoform 1 [Homo sapiens] (NP_619527.1)	198	17	20	6	9	4	11	12	12	5	6	14	2	8	8	24	21	6	2	6	5	8.58586	10.101	3.0303	4.54545	2.0202	5.55556	6.06061	6.06061	2.52525	3.0303	7.07071	1.0101	4.0404	4.0404	12.1212	10.6061	3.0303	1.0101	3.0303	2.52525
bcl-2-like protein 11 isoform 6 [Homo sapiens] (NP_006529.1)	138	14	16	4	7	3	9	11	3	3	5	10	2	7	3	15	10	4	2	5	5	10.1449	11.5942	2.89855	5.07246	2.17391	6.52174	7.97101	2.17391	2.17391	3.62319	7.24638	1.44928	5.07246	2.17391	10.8696	7.24638	2.89855	1.44928	3.62319	3.62319
serine/arginine-rich splicing factor 2 [Homo sapiens] (NP_001182356.1)	221	8	53	1	12	0	9	1	15	3	1	5	12	5	4	17	48	7	0	9	11	3.61991	23.9819	0.452489	5.42986	0	4.0724	0.452489	6.78733	1.35747	0.452489	2.26244	5.42986	2.26244	1.80995	7.69231	21.7195	3.16742	0	4.0724	4.97738
splicing factor 1 isoform 3 [Homo sapiens] (NP_973727.1)	548	32	36	24	20	4	30	30	50	15	19	35	27	26	7	94	35	31	7	8	18	5.83942	6.56934	4.37956	3.64964	0.729927	5.47445	5.47445	9.12409	2.73723	3.46715	6.38686	4.92701	4.74453	1.27737	17.1533	6.38686	5.65693	1.27737	1.45985	3.28467
splicing factor 1 isoform 1 [Homo sapiens] (NP_004621.2)	639	38	31	28	21	4	30	38	62	14	20	36	27	34	8	133	39	39	7	9	21	5.94679	4.85133	4.38185	3.28638	0.625978	4.69484	5.94679	9.70266	2.19092	3.12989	5.6338	4.22535	5.32081	1.25196	20.8138	6.10329	6.10329	1.09546	1.40845	3.28638
RNA-binding protein FUS isoform 2 [Homo sapiens] (NP_001164105.1)	525	13	37	24	26	4	11	52	151	3	8	3	14	8	13	27	69	18	3	36	5	2.47619	7.04762	4.57143	4.95238	0.761905	2.09524	9.90476	28.7619	0.571429	1.52381	0.571429	2.66667	1.52381	2.47619	5.14286	13.1429	3.42857	0.571429	6.85714	0.952381
RNA-binding protein FUS isoform 3 [Homo sapiens] (NP_001164408.1)	522	13	37	24	26	4	11	52	148	3	8	3	14	8	13	27	68	19	3	36	5	2.49042	7.08812	4.5977	4.98084	0.766284	2.10728	9.96169	28.3525	0.574713	1.53257	0.574713	2.68199	1.53257	2.49042	5.17241	13.0268	3.63985	0.574713	6.89655	0.957854
RNA-binding protein FUS isoform 1 [Homo sapiens] (NP_004951.1)	526	13	37	24	26	4	11	52	152	3	8	3	14	8	13	27	68	19	3	36	5	2.47148	7.03422	4.56274	4.94297	0.760456	2.09125	9.88593	28.8973	0.570342	1.52091	0.570342	2.6616	1.52091	2.47148	5.13308	12.9278	3.61217	0.570342	6.84411	0.95057
UPF0577 protein KIAA1324-like isoform 1 precursor [Homo sapiens] (NP_001136221.1)	1029	56	33	53	50	59	68	28	82	19	50	53	69	18	52	61	95	72	22	35	54	5.44218	3.207	5.15063	4.85909	5.73372	6.60836	2.72109	7.9689	1.84645	4.85909	5.15063	6.70554	1.74927	5.05345	5.92809	9.23226	6.99708	2.138	3.40136	5.24781
zinc finger MIZ domain-containing protein 1 [Homo sapiens] (NP_065071.1)	1067	73	41	72	41	18	31	79	81	38	27	79	29	41	31	154	97	55	9	28	43	6.84161	3.84255	6.74789	3.84255	1.68697	2.90534	7.40394	7.59138	3.56139	2.53046	7.40394	2.7179	3.84255	2.90534	14.433	9.09091	5.15464	0.843486	2.62418	4.02999
Josephin-1 [Homo sapiens] (NP_055691.1)	202	12	11	11	8	5	14	9	12	7	7	23	15	7	5	11	11	7	7	5	15	5.94059	5.44554	5.44554	3.9604	2.47525	6.93069	4.45545	5.94059	3.46535	3.46535	11.3861	7.42574	3.46535	2.47525	5.44554	5.44554	3.46535	3.46535	2.47525	7.42574
uncharacterized protein C6orf62 [Homo sapiens] (NP_112201.1)	229	9	14	10	13	4	17	14	6	7	12	23	22	6	14	11	15	7	3	7	15	3.93013	6.11354	4.36681	5.67686	1.74672	7.42358	6.11354	2.62009	3.05677	5.24017	10.0437	9.60699	2.62009	6.11354	4.80349	6.55022	3.05677	1.31004	3.05677	6.55022
SH3 domain-containing kinase-binding protein 1 isoform b [Homo sapiens] (NP_001019837.1)	628	35	37	19	39	3	60	17	44	7	32	50	62	9	13	60	69	36	4	3	29	5.57325	5.89172	3.02548	6.21019	0.477707	9.55414	2.70701	7.00637	1.11465	5.09554	7.96178	9.87261	1.43312	2.07006	9.55414	10.9873	5.73248	0.636943	0.477707	4.61783
SH3 domain-containing kinase-binding protein 1 isoform a [Homo sapiens] (NP_114098.1)	665	32	41	22	43	3	64	20	50	8	37	51	62	9	16	60	67	38	6	4	32	4.81203	6.16541	3.30827	6.46617	0.451128	9.62406	3.00752	7.5188	1.20301	5.56391	7.66917	9.32331	1.35338	2.40602	9.02256	10.0752	5.71429	0.902256	0.601504	4.81203
nuclear apoptosis-inducing factor 1 [Homo sapiens] (NP_931045.1)	327	41	18	11	8	4	27	24	22	8	16	28	16	8	3	25	15	22	2	3	26	12.5382	5.50459	3.36391	2.44648	1.22324	8.25688	7.33945	6.72783	2.44648	4.89297	8.56269	4.89297	2.44648	0.917431	7.64526	4.58716	6.72783	0.611621	0.917431	7.95107
protein TSSC1 [Homo sapiens] (NP_003301.1)	387	26	16	20	35	8	24	16	17	18	20	36	15	6	8	13	40	22	11	11	25	6.71835	4.13437	5.16796	9.04393	2.06718	6.20155	4.13437	4.39276	4.65116	5.16796	9.30233	3.87597	1.55039	2.06718	3.35917	10.3359	5.68475	2.84238	2.84238	6.45995
ras-related GTP-binding protein D [Homo sapiens] (NP_067067.1)	400	18	17	15	38	6	31	14	19	9	29	35	27	8	26	15	28	22	1	12	30	4.5	4.25	3.75	9.5	1.5	7.75	3.5	4.75	2.25	7.25	8.75	6.75	2	6.5	3.75	7	5.5	0.25	3	7.5
ER membrane protein complex subunit 8 isoform 2 [Homo sapiens] (NP_001135760.1)	126	15	3	3	5	4	6	4	9	7	5	14	9	4	3	8	5	6	1	5	10	11.9048	2.38095	2.38095	3.96825	3.1746	4.7619	3.1746	7.14286	5.55556	3.96825	11.1111	7.14286	3.1746	2.38095	6.34921	3.96825	4.7619	0.793651	3.96825	7.93651
ER membrane protein complex subunit 8 isoform 1 [Homo sapiens] (NP_006058.1)	210	19	9	9	16	8	12	5	9	14	9	20	11	5	5	12	9	11	4	8	15	9.04762	4.28571	4.28571	7.61905	3.80952	5.71429	2.38095	4.28571	6.66667	4.28571	9.52381	5.2381	2.38095	2.38095	5.71429	4.28571	5.2381	1.90476	3.80952	7.14286
rab11 family-interacting protein 3 isoform 1 [Homo sapiens] (NP_055515.1)	756	61	46	15	47	12	99	43	63	14	24	78	23	11	20	70	63	28	2	11	26	8.06878	6.08466	1.98413	6.21693	1.5873	13.0952	5.68783	8.33333	1.85185	3.1746	10.3175	3.04233	1.45503	2.6455	9.25926	8.33333	3.7037	0.26455	1.45503	3.43915
ethylmalonyl-CoA decarboxylase isoform 5 [Homo sapiens] (NP_001132982.1)	307	20	12	13	8	3	26	14	30	3	15	41	24	12	11	9	24	18	5	3	16	6.51466	3.90879	4.23453	2.60586	0.977199	8.46906	4.56026	9.77199	0.977199	4.88599	13.355	7.81759	3.90879	3.58306	2.9316	7.81759	5.86319	1.62866	0.977199	5.21173
consortin isoform 1 [Homo sapiens] (NP_689822.2)	725	49	21	24	63	23	75	45	39	15	24	82	43	10	13	38	74	38	3	14	32	6.75862	2.89655	3.31034	8.68966	3.17241	10.3448	6.2069	5.37931	2.06897	3.31034	11.3103	5.93103	1.37931	1.7931	5.24138	10.2069	5.24138	0.413793	1.93103	4.41379
lanC-like protein 1 [Homo sapiens] (NP_006046.1)	399	36	16	16	17	13	19	19	32	12	18	47	22	9	17	20	15	16	5	33	17	9.02256	4.01003	4.01003	4.26065	3.25815	4.7619	4.7619	8.02005	3.00752	4.51128	11.7794	5.51378	2.25564	4.26065	5.01253	3.7594	4.01003	1.25313	8.27068	4.26065
transcription factor CP2-like protein 1 [Homo sapiens] (NP_055368.1)	479	26	28	22	23	9	34	33	26	18	27	45	25	5	19	30	37	22	6	17	27	5.42797	5.84551	4.5929	4.80167	1.87891	7.09812	6.88935	5.42797	3.75783	5.63674	9.39457	5.21921	1.04384	3.9666	6.26305	7.72443	4.5929	1.25261	3.54906	5.63674
ankyrin repeat domain-containing protein 45 [Homo sapiens] (NP_940895.1)	266	24	12	11	15	5	37	15	11	5	9	28	17	4	7	10	16	19	3	5	13	9.02256	4.51128	4.13534	5.6391	1.8797	13.9098	5.6391	4.13534	1.8797	3.38346	10.5263	6.39098	1.50376	2.63158	3.7594	6.01504	7.14286	1.12782	1.8797	4.88722
grancalcin [Homo sapiens] (NP_036330.1)	217	17	10	7	15	4	9	12	24	4	10	16	7	9	13	8	14	14	2	12	10	7.8341	4.60829	3.22581	6.91244	1.84332	4.14747	5.52995	11.0599	1.84332	4.60829	7.37327	3.22581	4.14747	5.99078	3.68664	6.45161	6.45161	0.921659	5.52995	4.60829
transmembrane protein 151B [Homo sapiens] (NP_001131032.1)	566	61	46	10	19	22	37	16	58	21	8	49	7	10	17	34	55	25	10	26	35	10.7774	8.12721	1.76678	3.35689	3.88693	6.5371	2.82686	10.2473	3.71025	1.41343	8.65724	1.23675	1.76678	3.00353	6.00707	9.71731	4.41696	1.76678	4.59364	6.18375
protein GPR107 isoform 1 precursor [Homo sapiens] (NP_001130029.1)	600	42	21	18	30	6	32	22	40	16	39	73	39	11	35	26	52	28	9	20	41	7	3.5	3	5	1	5.33333	3.66667	6.66667	2.66667	6.5	12.1667	6.5	1.83333	5.83333	4.33333	8.66667	4.66667	1.5	3.33333	6.83333
CD302 antigen isoform 1 precursor [Homo sapiens] (NP_055695.2)	232	18	4	9	23	7	14	8	9	5	16	23	14	4	12	8	16	15	6	7	14	7.75862	1.72414	3.87931	9.91379	3.01724	6.03448	3.44828	3.87931	2.15517	6.89655	9.91379	6.03448	1.72414	5.17241	3.44828	6.89655	6.46552	2.58621	3.01724	6.03448
protein zyg-11 homolog B [Homo sapiens] (NP_078922.1)	744	56	36	32	36	19	46	43	29	30	40	106	37	20	32	27	51	43	8	9	44	7.52688	4.83871	4.30108	4.83871	2.55376	6.1828	5.77957	3.89785	4.03226	5.37634	14.2473	4.97312	2.68817	4.30108	3.62903	6.85484	5.77957	1.07527	1.20968	5.91398
akirin-1 isoform 2 [Homo sapiens] (NP_001129747.1)	147	11	13	2	2	3	11	13	6	3	3	10	4	3	5	24	15	9	1	5	4	7.48299	8.84354	1.36054	1.36054	2.04082	7.48299	8.84354	4.08163	2.04082	2.04082	6.80272	2.72109	2.04082	3.40136	16.3265	10.2041	6.12245	0.680272	3.40136	2.72109
akirin-1 isoform 1 [Homo sapiens] (NP_078871.1)	192	12	16	3	5	4	16	16	8	3	7	15	9	4	6	25	17	12	2	7	5	6.25	8.33333	1.5625	2.60417	2.08333	8.33333	8.33333	4.16667	1.5625	3.64583	7.8125	4.6875	2.08333	3.125	13.0208	8.85417	6.25	1.04167	3.64583	2.60417
intermediate filament family orphan 2 [Homo sapiens] (NP_001129737.1)	517	32	36	20	38	9	52	26	51	9	20	43	26	18	15	23	31	26	5	7	30	6.18956	6.96325	3.86847	7.3501	1.74081	10.058	5.02901	9.8646	1.74081	3.86847	8.31721	5.02901	3.48162	2.90135	4.44874	5.99613	5.02901	0.967118	1.35397	5.80271
NIPA-like protein 3 [Homo sapiens] (NP_065181.1)	406	38	9	13	10	6	17	11	25	9	30	54	20	16	23	17	34	17	4	19	34	9.35961	2.21675	3.20197	2.46305	1.47783	4.18719	2.70936	6.15764	2.21675	7.38916	13.3005	4.92611	3.94089	5.66502	4.18719	8.37438	4.18719	0.985222	4.6798	8.37438
REST corepressor 3 isoform a [Homo sapiens] (NP_001129695.1)	553	40	29	27	28	3	39	39	40	15	19	40	36	13	14	52	45	30	6	14	24	7.23327	5.24412	4.88246	5.06329	0.542495	7.05244	7.05244	7.23327	2.71248	3.4358	7.23327	6.50995	2.35081	2.53165	9.40325	8.13743	5.42495	1.08499	2.53165	4.33996
REST corepressor 3 isoform d [Homo sapiens] (NP_060724.1)	495	36	28	24	25	2	34	39	27	13	19	37	33	10	14	48	35	29	6	13	23	7.27273	5.65657	4.84848	5.05051	0.40404	6.86869	7.87879	5.45455	2.62626	3.83838	7.47475	6.66667	2.0202	2.82828	9.69697	7.07071	5.85859	1.21212	2.62626	4.64646
pyridine nucleotide-disulfide oxidoreductase domain-containing protein 1 [Homo sapiens] (NP_079130.2)	500	37	15	18	29	11	41	17	39	13	33	41	42	15	23	16	28	30	7	14	31	7.4	3	3.6	5.8	2.2	8.2	3.4	7.8	2.6	6.6	8.2	8.4	3	4.6	3.2	5.6	6	1.4	2.8	6.2
vesicle transport protein GOT1B [Homo sapiens] (NP_057156.1)	138	5	6	4	3	0	3	2	19	1	11	18	6	6	24	4	4	5	1	1	15	3.62319	4.34783	2.89855	2.17391	0	2.17391	1.44928	13.7681	0.724638	7.97101	13.0435	4.34783	4.34783	17.3913	2.89855	2.89855	3.62319	0.724638	0.724638	10.8696
heme transporter HRG1 [Homo sapiens] (NP_060312.2)	146	16	8	0	5	1	0	4	10	3	7	19	2	4	13	3	16	8	6	8	13	10.9589	5.47945	0	3.42466	0.684932	0	2.73973	6.84932	2.05479	4.79452	13.0137	1.36986	2.73973	8.90411	2.05479	10.9589	5.47945	4.10959	5.47945	8.90411
iporin [Homo sapiens] (NP_001129471.1)	1516	114	94	33	59	37	96	88	157	43	26	140	42	18	41	161	191	69	17	25	65	7.51979	6.20053	2.17678	3.89182	2.44063	6.33245	5.80475	10.3562	2.83641	1.71504	9.23483	2.77045	1.18734	2.70449	10.6201	12.5989	4.55145	1.12137	1.64908	4.2876
kelch repeat and BTB domain-containing protein 4 isoform a [Homo sapiens] (NP_060565.4)	534	41	26	23	29	16	39	20	30	18	24	57	24	9	21	17	43	30	9	18	40	7.6779	4.86891	4.30712	5.43071	2.99625	7.30337	3.74532	5.61798	3.37079	4.49438	10.6742	4.49438	1.68539	3.93258	3.18352	8.05243	5.61798	1.68539	3.37079	7.49064
basic salivary proline-rich protein 2 precursor [Homo sapiens] (NP_006239.3)	416	10	12	19	4	0	4	62	82	0	2	9	27	1	0	155	27	0	0	0	2	2.40385	2.88462	4.56731	0.961538	0	0.961538	14.9038	19.7115	0	0.480769	2.16346	6.49038	0.240385	0	37.2596	6.49038	0	0	0	0.480769
high affinity cationic amino acid transporter 1 [Homo sapiens] (NP_003036.1)	629	63	18	24	23	15	26	14	54	3	41	81	24	19	36	26	44	35	10	17	56	10.0159	2.86169	3.81558	3.6566	2.38474	4.13355	2.22576	8.58506	0.476948	6.51828	12.8776	3.81558	3.02067	5.72337	4.13355	6.99523	5.56439	1.58983	2.7027	8.90302
zinc finger and BTB domain-containing protein 43 [Homo sapiens] (NP_001129248.1)	467	27	20	17	23	12	47	24	30	26	16	30	25	15	19	18	47	25	3	15	28	5.78158	4.28266	3.64026	4.92505	2.56959	10.0642	5.13919	6.42398	5.56745	3.42612	6.42398	5.35332	3.21199	4.06852	3.85439	10.0642	5.35332	0.642398	3.21199	5.99572
zinc finger and BTB domain-containing protein 43 [Homo sapiens] (NP_054726.1)	467	27	20	17	23	12	47	24	30	26	16	30	25	15	19	18	47	25	3	15	28	5.78158	4.28266	3.64026	4.92505	2.56959	10.0642	5.13919	6.42398	5.56745	3.42612	6.42398	5.35332	3.21199	4.06852	3.85439	10.0642	5.35332	0.642398	3.21199	5.99572
phospholipase A-2-activating protein [Homo sapiens] (NP_001026859.1)	795	53	32	40	42	27	45	27	62	18	48	78	44	15	30	34	76	49	12	20	43	6.66667	4.02516	5.03145	5.28302	3.39623	5.66038	3.39623	7.79874	2.26415	6.03774	9.81132	5.53459	1.88679	3.77358	4.27673	9.55975	6.16352	1.50943	2.51572	5.40881
interferon alpha-4 precursor [Homo sapiens] (NP_066546.1)	189	12	11	5	8	5	16	13	6	5	9	26	9	6	11	4	19	8	2	5	9	6.34921	5.82011	2.6455	4.2328	2.6455	8.46561	6.87831	3.1746	2.6455	4.7619	13.7566	4.7619	3.1746	5.82011	2.1164	10.0529	4.2328	1.0582	2.6455	4.7619
interferon alpha-2 precursor [Homo sapiens] (NP_000596.2)	188	11	10	4	8	6	14	12	6	3	8	27	11	6	11	5	18	11	2	5	10	5.85106	5.31915	2.12766	4.25532	3.19149	7.44681	6.38298	3.19149	1.59574	4.25532	14.3617	5.85106	3.19149	5.85106	2.65957	9.57447	5.85106	1.06383	2.65957	5.31915
kinesin-like protein KIF14 [Homo sapiens] (NP_055690.1)	1648	103	89	87	68	24	153	86	72	44	95	152	137	42	52	51	165	93	11	37	87	6.25	5.40049	5.27913	4.12621	1.45631	9.28398	5.21845	4.36893	2.6699	5.76456	9.2233	8.31311	2.54854	3.15534	3.09466	10.0121	5.6432	0.667476	2.24515	5.27913
glycosaminoglycan xylosylkinase [Homo sapiens] (NP_055679.1)	409	32	25	12	29	8	23	13	22	14	19	48	23	10	14	21	20	21	7	16	32	7.82396	6.11247	2.93399	7.09046	1.95599	5.62347	3.17848	5.37897	3.42298	4.64548	11.7359	5.62347	2.44499	3.42298	5.13447	4.88998	5.13447	1.71149	3.91198	7.82396
xenotropic and polytropic retrovirus receptor 1 isoform 2 [Homo sapiens] (NP_001129141.1)	631	43	38	28	31	9	42	27	23	14	41	75	35	10	49	21	35	35	15	25	35	6.81458	6.02219	4.4374	4.91284	1.42631	6.6561	4.27892	3.64501	2.2187	6.49762	11.8859	5.54675	1.58479	7.76545	3.32805	5.54675	5.54675	2.37718	3.96197	5.54675
xenotropic and polytropic retrovirus receptor 1 isoform 1 [Homo sapiens] (NP_004727.2)	696	49	44	29	32	12	43	29	26	17	45	79	39	11	54	23	38	41	16	30	39	7.04023	6.32184	4.16667	4.5977	1.72414	6.17816	4.16667	3.73563	2.44253	6.46552	11.3506	5.60345	1.58046	7.75862	3.3046	5.45977	5.8908	2.29885	4.31034	5.60345
transcription factor 21 [Homo sapiens] (NP_003197.2)	179	12	12	9	8	3	14	6	12	2	3	18	15	5	3	9	20	12	2	3	11	6.70391	6.70391	5.02793	4.46927	1.67598	7.82123	3.35196	6.70391	1.11732	1.67598	10.0559	8.37989	2.7933	1.67598	5.02793	11.1732	6.70391	1.11732	1.67598	6.14525
transcription factor 21 [Homo sapiens] (NP_938206.1)	179	12	12	9	8	3	14	6	12	2	3	18	15	5	3	9	20	12	2	3	11	6.70391	6.70391	5.02793	4.46927	1.67598	7.82123	3.35196	6.70391	1.11732	1.67598	10.0559	8.37989	2.7933	1.67598	5.02793	11.1732	6.70391	1.11732	1.67598	6.14525
protein Wnt-9a precursor [Homo sapiens] (NP_003386.1)	365	38	35	8	11	24	26	11	31	10	5	35	19	4	13	16	24	22	6	8	19	10.411	9.58904	2.19178	3.0137	6.57534	7.12329	3.0137	8.49315	2.73973	1.36986	9.58904	5.20548	1.09589	3.56164	4.38356	6.57534	6.0274	1.64384	2.19178	5.20548
small integral membrane protein 13 [Homo sapiens] (NP_001129047.1)	91	4	7	0	4	1	7	2	7	5	2	13	2	2	5	4	9	6	3	1	7	4.3956	7.69231	0	4.3956	1.0989	7.69231	2.1978	7.69231	5.49451	2.1978	14.2857	2.1978	2.1978	5.49451	4.3956	9.89011	6.59341	3.2967	1.0989	7.69231
SERTA domain-containing protein 2 [Homo sapiens] (NP_055570.1)	314	20	8	5	27	6	21	12	15	5	10	35	16	10	11	28	40	32	0	5	8	6.36943	2.54777	1.59236	8.59873	1.91083	6.6879	3.82166	4.77707	1.59236	3.18471	11.1465	5.09554	3.18471	3.50318	8.9172	12.7389	10.1911	0	1.59236	2.54777
protein Shroom3 [Homo sapiens] (NP_065910.3)	1996	149	146	56	88	28	154	95	162	60	44	178	99	25	44	196	245	93	16	39	79	7.46493	7.31463	2.80561	4.40882	1.40281	7.71543	4.75952	8.11623	3.00601	2.20441	8.91784	4.95992	1.25251	2.20441	9.81964	12.2745	4.65932	0.801603	1.95391	3.95792
beta-klotho [Homo sapiens] (NP_783864.1)	1044	74	63	51	51	13	47	39	68	30	55	104	62	18	64	45	77	54	30	46	53	7.08812	6.03448	4.88506	4.88506	1.24521	4.50192	3.73563	6.51341	2.87356	5.2682	9.96169	5.9387	1.72414	6.13027	4.31034	7.37548	5.17241	2.87356	4.40613	5.07663
protein FAM204A [Homo sapiens] (NP_001128144.1)	233	14	13	15	11	2	33	8	10	4	8	15	32	4	7	8	20	11	6	3	9	6.00858	5.5794	6.43777	4.72103	0.858369	14.1631	3.43348	4.29185	1.71674	3.43348	6.43777	13.7339	1.71674	3.00429	3.43348	8.58369	4.72103	2.57511	1.28755	3.86266
protein FAM204A [Homo sapiens] (NP_071346.1)	233	14	13	15	11	2	33	8	10	4	8	15	32	4	7	8	20	11	6	3	9	6.00858	5.5794	6.43777	4.72103	0.858369	14.1631	3.43348	4.29185	1.71674	3.43348	6.43777	13.7339	1.71674	3.00429	3.43348	8.58369	4.72103	2.57511	1.28755	3.86266
LRP2-binding protein [Homo sapiens] (NP_060879.2)	347	37	16	12	16	7	29	17	24	8	12	38	31	9	13	9	14	14	4	26	11	10.6628	4.61095	3.45821	4.61095	2.01729	8.35735	4.89914	6.91643	2.30548	3.45821	10.951	8.93372	2.59366	3.7464	2.59366	4.03458	4.03458	1.15274	7.4928	3.17003
proto-oncogene FRAT1 [Homo sapiens] (NP_005470.2)	279	36	29	1	12	6	20	16	30	4	3	36	4	1	1	38	20	6	1	1	14	12.9032	10.3943	0.358423	4.30108	2.15054	7.16846	5.73477	10.7527	1.43369	1.07527	12.9032	1.43369	0.358423	0.358423	13.6201	7.16846	2.15054	0.358423	0.358423	5.01792
replication initiator 1 isoform 1 [Homo sapiens] (NP_001093166.1)	567	61	70	7	17	35	29	27	42	41	11	39	28	2	24	58	30	17	5	6	18	10.7584	12.3457	1.23457	2.99824	6.17284	5.11464	4.7619	7.40741	7.23104	1.94004	6.87831	4.93827	0.352734	4.2328	10.2293	5.29101	2.99824	0.881834	1.0582	3.1746
CTTNBP2 N-terminal-like protein [Homo sapiens] (NP_061174.1)	639	45	33	26	20	8	62	39	29	12	17	65	52	12	12	49	76	45	0	8	29	7.04225	5.16432	4.06886	3.12989	1.25196	9.70266	6.10329	4.53834	1.87793	2.66041	10.1721	8.13772	1.87793	1.87793	7.66823	11.8936	7.04225	0	1.25196	4.53834
frizzled-8 precursor [Homo sapiens] (NP_114072.1)	694	72	37	13	20	27	27	22	99	12	20	63	20	15	29	55	44	31	16	25	47	10.3746	5.33141	1.8732	2.88184	3.89049	3.89049	3.17003	14.2651	1.72911	2.88184	9.07781	2.88184	2.16138	4.17867	7.92507	6.34006	4.46686	2.30548	3.60231	6.77233
cytochrome b561 domain-containing protein 1 isoform 5 [Homo sapiens] (NP_001127876.1)	128	11	10	0	2	0	9	2	14	3	3	17	1	5	6	12	10	8	6	3	6	8.59375	7.8125	0	1.5625	0	7.03125	1.5625	10.9375	2.34375	2.34375	13.2812	0.78125	3.90625	4.6875	9.375	7.8125	6.25	4.6875	2.34375	4.6875
cytochrome b561 domain-containing protein 1 isoform 4 [Homo sapiens] (NP_001127875.1)	133	12	10	1	2	1	8	2	16	3	3	15	3	3	3	14	16	8	6	2	5	9.02256	7.5188	0.75188	1.50376	0.75188	6.01504	1.50376	12.0301	2.25564	2.25564	11.2782	2.25564	2.25564	2.25564	10.5263	12.0301	6.01504	4.51128	1.50376	3.7594
cytochrome b561 domain-containing protein 1 isoform 3 [Homo sapiens] (NP_001127874.1)	172	20	11	0	0	9	5	6	8	6	8	31	5	7	7	7	12	7	5	6	12	11.6279	6.39535	0	0	5.23256	2.90698	3.48837	4.65116	3.48837	4.65116	18.0233	2.90698	4.06977	4.06977	4.06977	6.97674	4.06977	2.90698	3.48837	6.97674
cytochrome b561 domain-containing protein 1 isoform 1 [Homo sapiens] (NP_001127872.1)	251	29	19	0	2	9	11	6	19	7	11	42	6	9	9	14	16	12	8	6	16	11.5538	7.56972	0	0.796813	3.58566	4.38247	2.39044	7.56972	2.78884	4.38247	16.7331	2.39044	3.58566	3.58566	5.57769	6.3745	4.78088	3.18725	2.39044	6.3745
cytochrome b561 domain-containing protein 1 isoform 2 [Homo sapiens] (NP_872386.1)	229	27	16	0	0	9	6	6	14	8	10	41	5	8	11	12	16	11	7	6	16	11.7904	6.9869	0	0	3.93013	2.62009	2.62009	6.11354	3.49345	4.36681	17.9039	2.18341	3.49345	4.80349	5.24017	6.9869	4.80349	3.05677	2.62009	6.9869
leucine-rich repeat flightless-interacting protein 2 isoform 2 [Homo sapiens] (NP_060194.1)	400	36	34	16	22	2	56	25	18	5	15	42	34	10	4	9	32	17	0	7	16	9	8.5	4	5.5	0.5	14	6.25	4.5	1.25	3.75	10.5	8.5	2.5	1	2.25	8	4.25	0	1.75	4
serine/arginine-rich splicing factor 7 isoform 1 [Homo sapiens] (NP_001026854.1)	238	11	58	3	9	4	10	1	21	3	5	7	7	3	7	17	48	4	1	11	8	4.62185	24.3697	1.2605	3.78151	1.68067	4.20168	0.420168	8.82353	1.2605	2.10084	2.94118	2.94118	1.2605	2.94118	7.14286	20.1681	1.68067	0.420168	4.62185	3.36134
UPF0561 protein C2orf68 [Homo sapiens] (NP_001013671.2)	166	10	16	3	11	3	14	8	12	11	5	9	11	3	2	16	13	4	0	5	10	6.0241	9.63855	1.80723	6.62651	1.80723	8.43373	4.81928	7.22892	6.62651	3.01205	5.42169	6.62651	1.80723	1.20482	9.63855	7.83133	2.40964	0	3.01205	6.0241
calcium-binding protein 39 [Homo sapiens] (NP_001124322.1)	341	21	15	18	18	3	31	20	8	7	22	43	32	9	22	11	18	17	1	11	14	6.15836	4.39883	5.27859	5.27859	0.879765	9.09091	5.8651	2.34604	2.05279	6.45161	12.61	9.38416	2.6393	6.45161	3.22581	5.27859	4.98534	0.293255	3.22581	4.10557
calcium-binding protein 39 [Homo sapiens] (NP_001124321.1)	341	21	15	18	18	3	31	20	8	7	22	43	32	9	22	11	18	17	1	11	14	6.15836	4.39883	5.27859	5.27859	0.879765	9.09091	5.8651	2.34604	2.05279	6.45161	12.61	9.38416	2.6393	6.45161	3.22581	5.27859	4.98534	0.293255	3.22581	4.10557
calcium-binding protein 39 [Homo sapiens] (NP_057373.1)	341	21	15	18	18	3	31	20	8	7	22	43	32	9	22	11	18	17	1	11	14	6.15836	4.39883	5.27859	5.27859	0.879765	9.09091	5.8651	2.34604	2.05279	6.45161	12.61	9.38416	2.6393	6.45161	3.22581	5.27859	4.98534	0.293255	3.22581	4.10557
protein RUFY3 isoform 3 [Homo sapiens] (NP_001124181.1)	506	42	25	22	21	4	53	26	40	7	15	62	38	19	12	33	35	18	4	9	21	8.3004	4.94071	4.34783	4.1502	0.790514	10.4743	5.13834	7.90514	1.3834	2.96443	12.253	7.50988	3.75494	2.37154	6.52174	6.917	3.55731	0.790514	1.77866	4.1502
proline-rich nuclear receptor coactivator 1 [Homo sapiens] (NP_006804.1)	327	33	20	13	6	1	14	17	24	9	7	32	27	5	9	44	27	16	2	5	16	10.0917	6.11621	3.97554	1.83486	0.30581	4.28135	5.19878	7.33945	2.75229	2.14067	9.78593	8.25688	1.52905	2.75229	13.4557	8.25688	4.89297	0.611621	1.52905	4.89297
GTPase HRas isoform 1 [Homo sapiens] (NP_001123914.1)	189	11	12	5	15	6	14	11	13	3	11	14	11	5	5	6	11	11	0	9	16	5.82011	6.34921	2.6455	7.93651	3.1746	7.40741	5.82011	6.87831	1.5873	5.82011	7.40741	5.82011	2.6455	2.6455	3.1746	5.82011	5.82011	0	4.7619	8.46561
GTPase HRas isoform 2 [Homo sapiens] (NP_789765.1)	170	10	10	4	14	3	11	10	14	2	10	11	8	5	4	6	15	11	1	8	13	5.88235	5.88235	2.35294	8.23529	1.76471	6.47059	5.88235	8.23529	1.17647	5.88235	6.47059	4.70588	2.94118	2.35294	3.52941	8.82353	6.47059	0.588235	4.70588	7.64706
amyloid beta A4 precursor protein-binding family A member 1 [Homo sapiens] (NP_001154.2)	837	75	52	25	53	8	91	51	58	27	49	53	33	24	13	51	67	31	2	29	45	8.96057	6.21266	2.98686	6.33214	0.955795	10.8722	6.09319	6.92951	3.22581	5.85424	6.33214	3.94265	2.86738	1.55317	6.09319	8.00478	3.7037	0.238949	3.46476	5.37634
peripherin-2 [Homo sapiens] (NP_000313.2)	346	18	16	19	15	12	19	12	25	3	19	43	23	9	17	12	29	11	10	13	21	5.20231	4.62428	5.49133	4.33526	3.46821	5.49133	3.46821	7.22543	0.867052	5.49133	12.4277	6.6474	2.60116	4.91329	3.46821	8.3815	3.17919	2.89017	3.75723	6.06936
pregnancy-specific beta-1-glycoprotein 5 precursor [Homo sapiens] (NP_002772.3)	335	13	17	21	10	5	16	11	24	5	23	36	16	4	8	27	27	26	6	22	18	3.8806	5.07463	6.26866	2.98507	1.49254	4.77612	3.28358	7.16418	1.49254	6.86567	10.7463	4.77612	1.19403	2.38806	8.0597	8.0597	7.76119	1.79104	6.56716	5.37313
eukaryotic peptide chain release factor GTP-binding subunit ERF3A isoform 3 [Homo sapiens] (NP_001123479.1)	499	24	19	19	25	11	56	11	42	14	35	38	45	14	18	30	23	26	5	9	35	4.80962	3.80762	3.80762	5.01002	2.20441	11.2224	2.20441	8.41683	2.80561	7.01403	7.61523	9.01804	2.80561	3.60721	6.01202	4.60922	5.21042	1.002	1.80361	7.01403
eukaryotic peptide chain release factor GTP-binding subunit ERF3A isoform 1 [Homo sapiens] (NP_002085.2)	637	47	23	26	30	14	64	16	70	16	35	43	46	16	22	44	43	26	6	9	41	7.37834	3.61068	4.08163	4.70958	2.1978	10.0471	2.51177	10.989	2.51177	5.49451	6.75039	7.22135	2.51177	3.45369	6.90738	6.75039	4.08163	0.941915	1.41287	6.43642
ATPase family AAA domain-containing protein 3C [Homo sapiens] (NP_001034300.2)	411	40	34	10	20	5	27	25	26	10	15	48	24	15	14	13	21	24	4	10	26	9.73236	8.27251	2.43309	4.86618	1.21655	6.56934	6.08273	6.32603	2.43309	3.64964	11.6788	5.83942	3.64964	3.40633	3.16302	5.10949	5.83942	0.973236	2.43309	6.32603
voltage-dependent L-type calcium channel subunit alpha-1C isoform 13 [Homo sapiens] (NP_001123311.1)	2144	169	118	103	87	41	145	81	132	40	146	217	101	52	126	110	152	110	27	57	130	7.88246	5.50373	4.8041	4.05784	1.91231	6.76306	3.77799	6.15672	1.86567	6.8097	10.1213	4.71082	2.42537	5.87687	5.1306	7.08955	5.1306	1.25933	2.65858	6.06343
voltage-dependent L-type calcium channel subunit alpha-1C isoform 10 [Homo sapiens] (NP_001123308.1)	2155	166	117	107	89	41	143	80	133	39	150	220	101	52	126	107	154	110	28	58	134	7.70302	5.42923	4.9652	4.12993	1.90255	6.63573	3.7123	6.17169	1.80974	6.96056	10.2088	4.68677	2.41299	5.84687	4.9652	7.14617	5.10441	1.2993	2.69142	6.2181
voltage-dependent L-type calcium channel subunit alpha-1C isoform 7 [Homo sapiens] (NP_001123305.1)	2157	167	118	104	87	41	146	82	133	40	147	218	101	53	127	113	156	110	27	57	130	7.74223	5.47056	4.82151	4.03338	1.90079	6.76866	3.80158	6.16597	1.85443	6.81502	10.1066	4.68243	2.45712	5.88781	5.23876	7.23227	5.09968	1.25174	2.64256	6.02689
voltage-dependent L-type calcium channel subunit alpha-1C isoform 5 [Homo sapiens] (NP_001123303.1)	2166	167	117	106	89	42	144	81	132	40	151	219	101	53	128	109	155	112	28	58	134	7.71006	5.40166	4.89381	4.10896	1.93906	6.6482	3.73961	6.09418	1.84672	6.97138	10.1108	4.66297	2.44691	5.90951	5.03232	7.15605	5.17082	1.29271	2.67775	6.18652
voltage-dependent L-type calcium channel subunit alpha-1C isoform 3 [Homo sapiens] (NP_001123301.1)	2179	173	118	104	88	43	146	83	134	42	146	219	101	53	127	117	156	112	27	57	133	7.93942	5.41533	4.77283	4.03855	1.97338	6.70032	3.80909	6.14961	1.92749	6.70032	10.0505	4.63515	2.43231	5.82836	5.36944	7.15925	5.13997	1.2391	2.61588	6.10372
voltage-dependent L-type calcium channel subunit alpha-1C isoform 2 [Homo sapiens] (NP_001123299.1)	2186	168	117	107	90	42	145	81	133	40	155	222	102	53	130	109	156	114	28	59	135	7.68527	5.35224	4.89478	4.11711	1.92132	6.63312	3.7054	6.08417	1.82983	7.09058	10.1555	4.66606	2.42452	5.94694	4.98628	7.13632	5.215	1.28088	2.69899	6.17566
voltage-dependent L-type calcium channel subunit alpha-1C isoform 18 [Homo sapiens] (NP_000710.5)	2138	167	117	104	86	42	143	81	130	40	146	217	101	53	125	108	152	111	27	57	131	7.81104	5.4724	4.86436	4.02245	1.96445	6.68849	3.78859	6.08045	1.87091	6.82881	10.1497	4.72404	2.47895	5.84659	5.05145	7.10945	5.19177	1.26286	2.66604	6.12722
dnaJ homolog subfamily C member 2 isoform 2 [Homo sapiens] (NP_001123359.1)	568	54	38	28	32	6	69	25	19	9	19	34	78	10	22	21	32	24	10	12	26	9.50704	6.69014	4.92958	5.6338	1.05634	12.1479	4.40141	3.34507	1.58451	3.34507	5.98592	13.7324	1.76056	3.87324	3.69718	5.6338	4.22535	1.76056	2.11268	4.57746
voltage-dependent L-type calcium channel subunit alpha-1C isoform 20 [Homo sapiens] (NP_001123318.1)	2127	166	117	105	86	41	142	80	131	39	145	218	101	52	123	106	151	109	27	57	131	7.80442	5.50071	4.93653	4.04325	1.9276	6.67607	3.76117	6.15891	1.83357	6.81711	10.2492	4.74847	2.44476	5.78279	4.98354	7.0992	5.12459	1.26939	2.67983	6.15891
voltage-dependent L-type calcium channel subunit alpha-1C isoform 19 [Homo sapiens] (NP_001123316.1)	2135	164	117	104	85	41	143	81	131	39	147	218	101	53	126	108	154	110	27	57	129	7.6815	5.48009	4.87119	3.98126	1.92037	6.69789	3.79391	6.13583	1.8267	6.88525	10.2108	4.73068	2.48244	5.90164	5.05855	7.21311	5.15222	1.26464	2.66979	6.04215
voltage-dependent L-type calcium channel subunit alpha-1C isoform 17 [Homo sapiens] (NP_001123315.1)	2138	167	117	105	86	42	143	81	131	40	145	218	101	53	123	108	153	110	27	57	131	7.81104	5.4724	4.91113	4.02245	1.96445	6.68849	3.78859	6.12722	1.87091	6.78204	10.1964	4.72404	2.47895	5.75304	5.05145	7.15622	5.145	1.26286	2.66604	6.12722
voltage-dependent L-type calcium channel subunit alpha-1C isoform 16 [Homo sapiens] (NP_001123314.1)	2138	164	117	104	86	41	143	81	131	39	147	218	101	53	126	109	154	110	27	57	130	7.67072	5.4724	4.86436	4.02245	1.91768	6.68849	3.78859	6.12722	1.82413	6.87558	10.1964	4.72404	2.47895	5.89336	5.09822	7.20299	5.145	1.26286	2.66604	6.08045
voltage-dependent L-type calcium channel subunit alpha-1C isoform 15 [Homo sapiens] (NP_001123313.1)	2138	164	117	105	86	41	143	81	132	39	146	219	101	53	124	109	155	109	27	57	130	7.67072	5.4724	4.91113	4.02245	1.91768	6.68849	3.78859	6.17399	1.82413	6.82881	10.2432	4.72404	2.47895	5.79981	5.09822	7.24977	5.09822	1.26286	2.66604	6.08045
voltage-dependent L-type calcium channel subunit alpha-1C isoform 14 [Homo sapiens] (NP_001123312.1)	2138	167	116	104	85	42	144	82	131	40	142	219	101	55	124	108	154	109	26	58	131	7.81104	5.42563	4.86436	3.97568	1.96445	6.73527	3.83536	6.12722	1.87091	6.64172	10.2432	4.72404	2.5725	5.79981	5.05145	7.20299	5.09822	1.21609	2.71282	6.12722
voltage-dependent L-type calcium channel subunit alpha-1C isoform 12 [Homo sapiens] (NP_001123310.1)	2146	169	118	105	87	41	145	81	133	40	145	218	101	52	124	110	153	109	27	57	131	7.87512	5.4986	4.89282	4.05405	1.91053	6.75676	3.77446	6.19758	1.86393	6.75676	10.1584	4.70643	2.42311	5.77819	5.12582	7.12954	5.07922	1.25815	2.6561	6.10438
voltage-dependent L-type calcium channel subunit alpha-1C isoform 11 [Homo sapiens] (NP_001123309.1)	2146	169	118	104	87	41	145	81	132	40	146	217	101	52	126	110	152	110	27	57	131	7.87512	5.4986	4.84623	4.05405	1.91053	6.75676	3.77446	6.15098	1.86393	6.80336	10.1118	4.70643	2.42311	5.87139	5.12582	7.08295	5.12582	1.25815	2.6561	6.10438
voltage-dependent L-type calcium channel subunit alpha-1C isoform 9 [Homo sapiens] (NP_001123307.1)	2157	170	118	105	87	42	146	82	133	41	145	218	101	53	124	112	155	110	27	57	131	7.88132	5.47056	4.86787	4.03338	1.94715	6.76866	3.80158	6.16597	1.90079	6.7223	10.1066	4.68243	2.45712	5.74873	5.1924	7.18591	5.09968	1.25174	2.64256	6.07325
voltage-dependent L-type calcium channel subunit alpha-1C isoform 8 [Homo sapiens] (NP_001123306.1)	2157	170	118	104	87	42	146	82	132	41	146	217	101	53	126	112	154	111	27	57	131	7.88132	5.47056	4.82151	4.03338	1.94715	6.76866	3.80158	6.11961	1.90079	6.76866	10.0603	4.68243	2.45712	5.84145	5.1924	7.13955	5.14604	1.25174	2.64256	6.07325
voltage-dependent L-type calcium channel subunit alpha-1C isoform 6 [Homo sapiens] (NP_001123304.1)	2158	168	117	105	87	42	144	81	131	40	150	220	102	53	127	108	153	113	27	58	132	7.78499	5.42169	4.86562	4.03151	1.94625	6.67285	3.75348	6.07044	1.85357	6.95088	10.1946	4.7266	2.45598	5.88508	5.00463	7.0899	5.23633	1.25116	2.68767	6.11677
mitogen-activated protein kinase-binding protein 1 isoform a [Homo sapiens] (NP_055809.2)	1508	118	92	38	71	32	98	74	105	39	54	138	64	21	36	121	191	72	15	29	100	7.82493	6.1008	2.51989	4.70822	2.12202	6.49867	4.90716	6.96286	2.58621	3.5809	9.15119	4.24403	1.39257	2.38727	8.02387	12.6658	4.77454	0.994695	1.92308	6.6313
UV-stimulated scaffold protein A [Homo sapiens] (NP_065945.2)	709	60	68	15	45	14	79	38	41	19	17	65	43	12	22	46	44	27	6	13	35	8.46262	9.59097	2.11566	6.34697	1.97461	11.1425	5.35966	5.78279	2.67983	2.39774	9.16784	6.06488	1.69252	3.10296	6.48801	6.20592	3.80818	0.846262	1.83357	4.93653
ras-related protein Rab-11B [Homo sapiens] (NP_004209.2)	218	18	14	14	16	2	15	8	12	4	15	18	13	2	7	5	15	14	2	8	16	8.25688	6.42202	6.42202	7.33945	0.917431	6.88073	3.66972	5.50459	1.83486	6.88073	8.25688	5.9633	0.917431	3.21101	2.29358	6.88073	6.42202	0.917431	3.66972	7.33945
transmembrane 9 superfamily member 3 precursor [Homo sapiens] (NP_064508.3)	589	37	23	17	27	13	27	13	41	11	47	49	30	25	45	22	35	27	13	42	45	6.28183	3.90492	2.88625	4.58404	2.20713	4.58404	2.20713	6.96095	1.86757	7.97963	8.31919	5.09338	4.24448	7.64007	3.73514	5.94228	4.58404	2.20713	7.13073	7.64007
protocadherin-20 precursor [Homo sapiens] (NP_073754.2)	951	53	47	47	56	10	64	29	66	15	63	100	36	13	32	67	79	53	8	35	78	5.57308	4.94217	4.94217	5.88854	1.05152	6.72976	3.04942	6.94006	1.57729	6.62461	10.5152	3.78549	1.36698	3.36488	7.04522	8.30705	5.57308	0.84122	3.68034	8.20189
uncharacterized protein C9orf66 [Homo sapiens] (NP_689782.2)	295	42	49	5	10	4	15	3	38	8	1	27	7	2	2	34	25	7	4	1	11	14.2373	16.6102	1.69492	3.38983	1.35593	5.08475	1.01695	12.8814	2.71186	0.338983	9.15254	2.37288	0.677966	0.677966	11.5254	8.47458	2.37288	1.35593	0.338983	3.72881
2-hydroxyacylsphingosine 1-beta-galactosyltransferase precursor [Homo sapiens] (NP_001121646.1)	541	33	22	28	19	4	21	14	39	25	36	69	39	14	25	27	32	22	10	26	36	6.09982	4.06654	5.1756	3.51201	0.739372	3.8817	2.5878	7.20887	4.62107	6.65434	12.7542	7.20887	2.5878	4.62107	4.99076	5.91497	4.06654	1.84843	4.80591	6.65434
aromatase [Homo sapiens] (NP_000094.2)	503	22	26	22	21	9	38	11	29	13	44	54	33	26	26	23	27	24	6	17	32	4.37376	5.16899	4.37376	4.17495	1.78926	7.55467	2.18688	5.76541	2.58449	8.74751	10.7356	6.56064	5.16899	5.16899	4.57256	5.36779	4.77137	1.19284	3.37972	6.36183
aromatase [Homo sapiens] (NP_112503.1)	503	22	26	22	21	9	38	11	29	13	44	54	33	26	26	23	27	24	6	17	32	4.37376	5.16899	4.37376	4.17495	1.78926	7.55467	2.18688	5.76541	2.58449	8.74751	10.7356	6.56064	5.16899	5.16899	4.57256	5.36779	4.77137	1.19284	3.37972	6.36183
solute carrier family 35 member F1 [Homo sapiens] (NP_001025029.2)	408	22	16	11	9	6	19	18	34	7	28	61	12	9	22	19	30	23	6	19	37	5.39216	3.92157	2.69608	2.20588	1.47059	4.65686	4.41176	8.33333	1.71569	6.86275	14.951	2.94118	2.20588	5.39216	4.65686	7.35294	5.63725	1.47059	4.65686	9.06863
ectonucleoside triphosphate diphosphohydrolase 7 [Homo sapiens] (NP_065087.1)	604	44	43	20	31	11	31	27	39	19	23	77	19	11	37	30	38	25	10	27	42	7.28477	7.11921	3.31126	5.13245	1.82119	5.13245	4.4702	6.45695	3.1457	3.80795	12.7483	3.1457	1.82119	6.12583	4.96689	6.29139	4.13907	1.65563	4.4702	6.95364
slit homolog 1 protein precursor [Homo sapiens] (NP_003052.2)	1534	98	79	99	73	106	80	85	128	37	62	175	57	20	50	91	102	81	15	32	64	6.38853	5.14993	6.45372	4.7588	6.91004	5.21512	5.54107	8.3442	2.41199	4.04172	11.4081	3.71578	1.30378	3.25945	5.9322	6.64928	5.28031	0.977836	2.08605	4.1721
ileal sodium/bile acid cotransporter [Homo sapiens] (NP_000443.1)	348	25	4	15	9	13	11	9	29	3	35	38	16	11	20	18	25	18	7	10	32	7.18391	1.14943	4.31034	2.58621	3.73563	3.16092	2.58621	8.33333	0.862069	10.0575	10.9195	4.5977	3.16092	5.74713	5.17241	7.18391	5.17241	2.01149	2.87356	9.1954
zinc finger protein 8 [Homo sapiens] (NP_066575.2)	575	25	41	16	22	23	53	40	40	33	18	39	32	6	19	38	53	38	4	12	23	4.34783	7.13043	2.78261	3.82609	4	9.21739	6.95652	6.95652	5.73913	3.13043	6.78261	5.56522	1.04348	3.30435	6.6087	9.21739	6.6087	0.695652	2.08696	4
mediator of RNA polymerase II transcription subunit 18 [Homo sapiens] (NP_001120822.1)	208	12	13	7	13	2	14	6	13	8	8	26	10	17	9	11	11	8	1	4	15	5.76923	6.25	3.36538	6.25	0.961538	6.73077	2.88462	6.25	3.84615	3.84615	12.5	4.80769	8.17308	4.32692	5.28846	5.28846	3.84615	0.480769	1.92308	7.21154
EF-hand calcium-binding domain-containing protein 14 [Homo sapiens] (NP_055589.1)	495	28	21	26	26	6	44	26	24	7	20	58	44	12	13	20	55	25	3	6	31	5.65657	4.24242	5.25253	5.25253	1.21212	8.88889	5.25253	4.84848	1.41414	4.0404	11.7172	8.88889	2.42424	2.62626	4.0404	11.1111	5.05051	0.606061	1.21212	6.26263
tRNA-splicing ligase RtcB homolog [Homo sapiens] (NP_055121.1)	505	48	26	23	31	9	29	19	49	16	26	38	32	20	16	20	22	20	4	13	44	9.50495	5.14851	4.55446	6.13861	1.78218	5.74257	3.76238	9.70297	3.16832	5.14851	7.52475	6.33663	3.9604	3.16832	3.9604	4.35644	3.9604	0.792079	2.57426	8.71287
5-hydroxytryptamine receptor 1D [Homo sapiens] (NP_000855.1)	377	37	19	14	10	11	12	9	14	10	41	47	12	4	17	16	38	28	9	12	17	9.81432	5.03979	3.71353	2.65252	2.91777	3.18302	2.38727	3.71353	2.65252	10.8753	12.4668	3.18302	1.06101	4.50928	4.24403	10.0796	7.42706	2.38727	3.18302	4.50928
CD5 antigen-like precursor [Homo sapiens] (NP_005885.1)	347	17	20	8	22	27	27	19	39	10	8	27	16	2	7	15	25	13	11	5	29	4.89914	5.76369	2.30548	6.34006	7.78098	7.78098	5.4755	11.2392	2.88184	2.30548	7.78098	4.61095	0.576369	2.01729	4.32277	7.20461	3.7464	3.17003	1.44092	8.35735
calmodulin-regulated spectrin-associated protein 1 [Homo sapiens] (NP_056262.3)	1602	131	96	38	96	24	140	78	74	44	54	148	123	31	41	119	165	66	10	31	93	8.17728	5.99251	2.37203	5.99251	1.49813	8.73908	4.86891	4.61923	2.74657	3.37079	9.23845	7.6779	1.93508	2.5593	7.42821	10.2996	4.11985	0.62422	1.93508	5.80524
prostaglandin E2 receptor EP3 subtype isoform 4 [Homo sapiens] (NP_001119516.1)	390	34	25	12	6	14	12	12	27	9	17	51	14	13	19	13	36	31	12	9	24	8.71795	6.41026	3.07692	1.53846	3.58974	3.07692	3.07692	6.92308	2.30769	4.35897	13.0769	3.58974	3.33333	4.87179	3.33333	9.23077	7.94872	3.07692	2.30769	6.15385
vacuole membrane protein 1 [Homo sapiens] (NP_112200.2)	406	29	16	13	8	7	33	24	26	12	35	40	22	11	22	18	25	16	9	14	26	7.14286	3.94089	3.20197	1.97044	1.72414	8.12808	5.91133	6.40394	2.95567	8.62069	9.85222	5.41872	2.70936	5.41872	4.4335	6.15764	3.94089	2.21675	3.44828	6.40394
heparan sulfate glucosamine 3-O-sulfotransferase 5 [Homo sapiens] (NP_705840.2)	346	17	25	15	9	4	23	18	19	8	25	40	29	4	20	20	14	17	4	16	19	4.91329	7.22543	4.33526	2.60116	1.15607	6.6474	5.20231	5.49133	2.31214	7.22543	11.5607	8.3815	1.15607	5.78035	5.78035	4.04624	4.91329	1.15607	4.62428	5.49133
osteomodulin precursor [Homo sapiens] (NP_005005.1)	421	9	10	33	26	9	30	23	14	21	26	50	24	12	25	27	26	16	1	25	14	2.13777	2.3753	7.83848	6.17577	2.13777	7.12589	5.46318	3.32542	4.98812	6.17577	11.8765	5.70071	2.85036	5.93824	6.4133	6.17577	3.80048	0.23753	5.93824	3.32542
mitochondrial ubiquitin ligase activator of NFKB 1 [Homo sapiens] (NP_078820.2)	352	17	21	8	12	14	27	23	19	9	14	40	23	5	13	15	28	18	3	10	33	4.82955	5.96591	2.27273	3.40909	3.97727	7.67045	6.53409	5.39773	2.55682	3.97727	11.3636	6.53409	1.42045	3.69318	4.26136	7.95455	5.11364	0.852273	2.84091	9.375
DNA polymerase eta isoform 1 [Homo sapiens] (NP_006493.1)	713	56	32	24	25	17	45	50	36	14	22	68	48	18	23	47	78	45	9	10	46	7.85414	4.48808	3.36606	3.50631	2.38429	6.31136	7.01262	5.04909	1.96353	3.08555	9.53717	6.73212	2.52454	3.22581	6.59187	10.9397	6.31136	1.26227	1.40252	6.45161
interferon alpha-21 precursor [Homo sapiens] (NP_002166.2)	189	11	10	6	7	5	15	14	6	3	10	25	11	6	12	5	19	8	2	4	10	5.82011	5.29101	3.1746	3.7037	2.6455	7.93651	7.40741	3.1746	1.5873	5.29101	13.2275	5.82011	3.1746	6.34921	2.6455	10.0529	4.2328	1.0582	2.1164	5.29101
failed axon connections homolog [Homo sapiens] (NP_115900.1)	409	22	18	14	25	6	32	10	34	15	21	41	22	15	22	17	30	21	13	16	15	5.37897	4.40098	3.42298	6.11247	1.46699	7.82396	2.44499	8.31296	3.66748	5.13447	10.0244	5.37897	3.66748	5.37897	4.15648	7.33496	5.13447	3.17848	3.91198	3.66748
mitotic-spindle organizing protein 1 [Homo sapiens] (NP_001065243.1)	82	16	4	5	2	2	8	1	4	0	5	10	3	4	0	1	8	5	0	0	4	19.5122	4.87805	6.09756	2.43902	2.43902	9.7561	1.21951	4.87805	0	6.09756	12.1951	3.65854	4.87805	0	1.21951	9.7561	6.09756	0	0	4.87805
thyroid hormone receptor-associated protein 3 [Homo sapiens] (NP_005110.2)	955	42	114	32	52	1	83	36	77	27	13	28	100	10	34	51	156	40	8	28	23	4.39791	11.9372	3.35079	5.44503	0.104712	8.6911	3.76963	8.06283	2.82723	1.36126	2.93194	10.4712	1.04712	3.56021	5.34031	16.3351	4.18848	0.837696	2.93194	2.40838
metal-response element-binding transcription factor 2 isoform a [Homo sapiens] (NP_031384.1)	593	33	34	20	31	22	40	25	41	17	28	51	56	10	17	28	48	35	11	20	26	5.56492	5.73356	3.37268	5.22766	3.70995	6.74536	4.21585	6.914	2.86678	4.72175	8.60034	9.44351	1.68634	2.86678	4.72175	8.09444	5.90219	1.85497	3.37268	4.38449
tRNA wybutosine-synthesizing protein 5 [Homo sapiens] (NP_001034782.1)	315	20	18	8	21	3	23	15	15	8	13	32	26	5	20	17	19	10	4	15	23	6.34921	5.71429	2.53968	6.66667	0.952381	7.30159	4.7619	4.7619	2.53968	4.12698	10.1587	8.25397	1.5873	6.34921	5.39683	6.03175	3.1746	1.26984	4.7619	7.30159
N-acetylaspartylglutamate synthase A [Homo sapiens] (NP_775913.2)	391	21	23	15	24	12	19	20	34	10	22	38	16	12	13	20	32	16	2	8	34	5.37084	5.88235	3.83632	6.13811	3.06905	4.85934	5.11509	8.69565	2.55754	5.6266	9.71867	4.09207	3.06905	3.32481	5.11509	8.18414	4.09207	0.511509	2.04604	8.69565
heat shock protein beta-7 [Homo sapiens] (NP_055239.1)	170	16	13	4	11	1	11	4	7	8	7	8	5	5	10	11	26	14	0	1	8	9.41176	7.64706	2.35294	6.47059	0.588235	6.47059	2.35294	4.11765	4.70588	4.11765	4.70588	2.94118	2.94118	5.88235	6.47059	15.2941	8.23529	0	0.588235	4.70588
beta-1,4-galactosyltransferase 5 [Homo sapiens] (NP_004767.1)	388	20	27	22	22	4	18	17	26	13	17	43	15	12	26	21	20	17	6	21	21	5.15464	6.95876	5.6701	5.6701	1.03093	4.63918	4.38144	6.70103	3.35052	4.38144	11.0825	3.86598	3.09278	6.70103	5.41237	5.15464	4.38144	1.54639	5.41237	5.41237
sodium-dependent neutral amino acid transporter SLC6A17 [Homo sapiens] (NP_001010898.1)	727	48	22	28	23	14	40	17	55	11	44	83	31	25	49	36	56	37	14	31	63	6.60248	3.02613	3.85144	3.16369	1.92572	5.50206	2.33838	7.56534	1.51307	6.05227	11.4168	4.2641	3.43879	6.74003	4.95186	7.70289	5.08941	1.92572	4.2641	8.66575
E3 ubiquitin-protein ligase UBR3 [Homo sapiens] (NP_742067.3)	1888	129	80	67	89	63	143	99	104	57	84	213	107	53	74	94	152	80	25	60	115	6.83263	4.23729	3.54873	4.71398	3.33686	7.57415	5.24364	5.50847	3.01907	4.44915	11.2818	5.66737	2.8072	3.91949	4.97881	8.05085	4.23729	1.32415	3.17797	6.0911
protein piccolo isoform 1 [Homo sapiens] (NP_149015.2)	5142	307	203	75	253	32	410	356	271	97	239	343	405	91	98	546	630	411	16	105	254	5.97044	3.94788	1.45858	4.92026	0.622326	7.97355	6.92338	5.27032	1.88643	4.648	6.67056	7.87631	1.76974	1.90587	10.6184	12.252	7.993	0.311163	2.04201	4.93971
F-box/LRR-repeat protein 18 [Homo sapiens] (NP_079239.3)	718	56	45	25	31	25	27	38	39	26	23	117	23	16	25	37	79	21	5	11	49	7.79944	6.26741	3.48189	4.31755	3.48189	3.76045	5.29248	5.43175	3.62117	3.20334	16.2953	3.20334	2.22841	3.48189	5.1532	11.0028	2.92479	0.696379	1.53203	6.82451
NEDD4-binding protein 2-like 2 isoform 2 [Homo sapiens] (NP_055702.1)	583	13	31	47	35	13	49	36	38	22	29	31	40	10	24	39	43	21	9	23	30	2.22985	5.31732	8.06175	6.00343	2.22985	8.4048	6.17496	6.51801	3.77358	4.97427	5.31732	6.86106	1.71527	4.11664	6.68954	7.37564	3.60206	1.54374	3.94511	5.1458
AF4/FMR2 family member 1 isoform 2 [Homo sapiens] (NP_005926.1)	1210	81	57	30	57	14	82	70	51	36	28	78	112	20	23	136	197	70	4	16	48	6.69421	4.71074	2.47934	4.71074	1.15702	6.77686	5.78512	4.21488	2.97521	2.31405	6.44628	9.2562	1.65289	1.90083	11.2397	16.281	5.78512	0.330579	1.32231	3.96694
transcriptional adapter 2-beta [Homo sapiens] (NP_689506.2)	420	25	33	13	26	10	42	14	26	11	21	43	37	10	12	19	25	15	4	17	17	5.95238	7.85714	3.09524	6.19048	2.38095	10	3.33333	6.19048	2.61905	5	10.2381	8.80952	2.38095	2.85714	4.52381	5.95238	3.57143	0.952381	4.04762	4.04762
PRAME family member 22 [Homo sapiens] (NP_001094101.1)	481	19	42	11	23	22	31	20	20	7	18	80	18	14	24	28	37	19	8	10	30	3.9501	8.73181	2.2869	4.7817	4.5738	6.44491	4.158	4.158	1.4553	3.7422	16.632	3.7422	2.9106	4.9896	5.82121	7.69231	3.9501	1.6632	2.079	6.23701
syntaxin-12 [Homo sapiens] (NP_803173.1)	276	18	18	12	13	2	27	30	9	4	20	33	16	8	5	6	26	10	2	5	12	6.52174	6.52174	4.34783	4.71014	0.724638	9.78261	10.8696	3.26087	1.44928	7.24638	11.9565	5.7971	2.89855	1.81159	2.17391	9.42029	3.62319	0.724638	1.81159	4.34783
histone acetyltransferase KAT6A [Homo sapiens] (NP_001092883.1)	2004	94	107	75	94	47	206	140	104	44	70	144	140	61	39	172	222	90	14	51	90	4.69062	5.33932	3.74251	4.69062	2.34531	10.2794	6.98603	5.18962	2.19561	3.49301	7.18563	6.98603	3.04391	1.94611	8.58283	11.0778	4.49102	0.698603	2.54491	4.49102
histone acetyltransferase KAT6A [Homo sapiens] (NP_006757.2)	2004	94	107	75	94	47	206	140	104	44	70	144	140	61	39	172	222	90	14	51	90	4.69062	5.33932	3.74251	4.69062	2.34531	10.2794	6.98603	5.18962	2.19561	3.49301	7.18563	6.98603	3.04391	1.94611	8.58283	11.0778	4.49102	0.698603	2.54491	4.49102
histone acetyltransferase KAT6A [Homo sapiens] (NP_001092882.1)	2004	94	107	75	94	47	206	140	104	44	70	144	140	61	39	172	222	90	14	51	90	4.69062	5.33932	3.74251	4.69062	2.34531	10.2794	6.98603	5.18962	2.19561	3.49301	7.18563	6.98603	3.04391	1.94611	8.58283	11.0778	4.49102	0.698603	2.54491	4.49102
protein piccolo isoform 2 [Homo sapiens] (NP_055325.2)	4935	300	196	67	245	29	398	347	253	91	225	327	385	86	90	534	610	397	14	101	240	6.07903	3.97163	1.35765	4.96454	0.587639	8.06484	7.03141	5.12665	1.84397	4.55927	6.62614	7.80142	1.74265	1.82371	10.8207	12.3607	8.04458	0.283688	2.04661	4.86322
interferon-induced transmembrane protein 1 [Homo sapiens] (NP_003632.3)	125	9	4	4	3	3	5	3	8	5	12	14	5	4	6	4	9	8	3	4	12	7.2	3.2	3.2	2.4	2.4	4	2.4	6.4	4	9.6	11.2	4	3.2	4.8	3.2	7.2	6.4	2.4	3.2	9.6
FK506-binding protein 15 [Homo sapiens] (NP_056073.1)	1219	108	51	39	59	9	117	99	65	24	39	113	78	34	23	82	121	65	6	18	69	8.85972	4.18376	3.19934	4.84003	0.73831	9.59803	8.12141	5.33224	1.96883	3.19934	9.26989	6.39869	2.78917	1.88679	6.72683	9.92617	5.33224	0.492207	1.47662	5.66038
death-associated protein 1 isoform 2 [Homo sapiens] (NP_004385.1)	102	9	4	0	7	0	6	7	7	7	4	1	12	3	2	15	7	5	1	0	5	8.82353	3.92157	0	6.86275	0	5.88235	6.86275	6.86275	6.86275	3.92157	0.980392	11.7647	2.94118	1.96078	14.7059	6.86275	4.90196	0.980392	0	4.90196
probable ribonuclease ZC3H12C [Homo sapiens] (NP_203748.1)	883	37	53	38	54	17	61	46	50	27	35	69	55	18	21	75	98	41	6	36	46	4.19026	6.00227	4.30351	6.11552	1.92525	6.90827	5.20951	5.66251	3.05776	3.96376	7.81427	6.22877	2.03851	2.37826	8.49377	11.0985	4.64326	0.679502	4.07701	5.20951
uncharacterized protein KIAA1211 [Homo sapiens] (NP_065773.1)	1233	118	105	26	49	10	176	80	75	20	24	91	89	13	18	123	106	51	12	5	42	9.57015	8.51582	2.10868	3.97405	0.81103	14.2741	6.48824	6.08273	1.62206	1.94647	7.38037	7.21817	1.05434	1.45985	9.97567	8.59692	4.13625	0.973236	0.405515	3.40633
SKI/DACH domain-containing protein 1 [Homo sapiens] (NP_997254.3)	908	125	49	34	35	23	63	27	48	43	24	66	61	4	32	75	95	45	7	20	32	13.7665	5.39648	3.74449	3.85463	2.53304	6.93833	2.97357	5.28634	4.73568	2.64317	7.26872	6.71806	0.440529	3.52423	8.25991	10.4626	4.95595	0.770925	2.20264	3.52423
polyhomeotic-like protein 3 [Homo sapiens] (NP_079223.3)	995	71	37	29	29	14	51	106	27	33	51	89	27	23	11	108	149	66	3	10	61	7.13568	3.71859	2.91457	2.91457	1.40704	5.12563	10.6533	2.71357	3.31658	5.12563	8.94472	2.71357	2.31156	1.10553	10.8543	14.9749	6.63317	0.301508	1.00503	6.13065
ankyrin repeat and IBR domain-containing protein 1 [Homo sapiens] (NP_061877.1)	1089	80	60	48	76	37	96	45	58	30	39	105	55	27	32	69	96	53	16	26	41	7.34619	5.50964	4.40771	6.97888	3.39761	8.81543	4.13223	5.32599	2.75482	3.58127	9.64187	5.05051	2.47934	2.93848	6.33609	8.81543	4.86685	1.46924	2.38751	3.76492
myotubularin-related protein 3 isoform b [Homo sapiens] (NP_694691.1)	1161	76	69	44	59	44	91	59	63	42	36	119	47	17	35	73	129	45	20	23	70	6.54608	5.94315	3.78984	5.08183	3.78984	7.83807	5.08183	5.42636	3.61757	3.10078	10.2498	4.04823	1.46425	3.01464	6.28768	11.1111	3.87597	1.72265	1.98105	6.02929
myotubularin-related protein 3 isoform c [Homo sapiens] (NP_066576.1)	1198	77	70	46	63	46	96	62	63	42	38	121	48	17	36	74	136	48	21	23	71	6.42738	5.84307	3.83973	5.25876	3.83973	8.01336	5.17529	5.25876	3.50584	3.17195	10.1002	4.00668	1.41903	3.00501	6.17696	11.3523	4.00668	1.75292	1.91987	5.92654
myotubularin-related protein 3 isoform a [Homo sapiens] (NP_694690.1)	1170	76	70	44	62	44	91	60	63	42	36	119	47	17	35	73	129	47	21	23	71	6.49573	5.98291	3.76068	5.29915	3.76068	7.77778	5.12821	5.38462	3.58974	3.07692	10.1709	4.01709	1.45299	2.99145	6.23932	11.0256	4.01709	1.79487	1.96581	6.06838
cytochrome P450 20A1 [Homo sapiens] (NP_803882.1)	462	18	20	17	22	6	34	23	27	11	24	57	28	12	23	18	36	29	6	13	38	3.8961	4.329	3.67965	4.7619	1.2987	7.35931	4.97835	5.84416	2.38095	5.19481	12.3377	6.06061	2.5974	4.97835	3.8961	7.79221	6.27706	1.2987	2.81385	8.22511
general transcription factor IIE subunit 1 [Homo sapiens] (NP_005504.2)	439	45	29	14	35	6	53	11	21	11	17	32	24	15	15	20	26	25	2	13	25	10.2506	6.60592	3.18907	7.97267	1.36674	12.0729	2.50569	4.7836	2.50569	3.87244	7.28929	5.46697	3.41686	3.41686	4.55581	5.92255	5.69476	0.455581	2.96128	5.69476
zinc finger protein 117 [Homo sapiens] (NP_056936.2)	483	17	23	24	4	33	44	18	28	36	22	27	71	5	21	9	31	37	2	20	11	3.51967	4.7619	4.96894	0.828157	6.8323	9.10973	3.72671	5.7971	7.45342	4.55487	5.59006	14.6998	1.0352	4.34783	1.86335	6.41822	7.66046	0.414079	4.14079	2.27743
protein KHNYN isoform 1 [Homo sapiens] (NP_056114.1)	678	54	55	13	37	13	50	38	74	19	19	65	28	11	26	49	52	18	14	8	35	7.9646	8.11209	1.9174	5.45723	1.9174	7.37463	5.60472	10.9145	2.80236	2.80236	9.58702	4.12979	1.62242	3.83481	7.22714	7.66962	2.65487	2.0649	1.17994	5.16224
centromere protein T [Homo sapiens] (NP_079358.3)	561	59	46	9	23	5	48	32	41	17	6	59	17	9	13	55	53	30	0	6	33	10.5169	8.19964	1.60428	4.09982	0.891266	8.55615	5.7041	7.30838	3.0303	1.06952	10.5169	3.0303	1.60428	2.31729	9.80392	9.44742	5.34759	0	1.06952	5.88235
F-box/WD repeat-containing protein 7 isoform 2 [Homo sapiens] (NP_060785.2)	627	19	36	20	32	23	31	26	51	21	30	69	39	14	17	22	49	51	15	13	49	3.0303	5.74163	3.18979	5.10367	3.66826	4.94418	4.14673	8.13397	3.34928	4.78469	11.0048	6.2201	2.23285	2.71132	3.50877	7.81499	8.13397	2.39234	2.07337	7.81499
PDZ domain-containing protein 11 [Homo sapiens] (NP_057568.1)	140	9	10	6	10	0	8	7	7	7	10	9	7	2	7	13	6	5	1	6	10	6.42857	7.14286	4.28571	7.14286	0	5.71429	5	5	5	7.14286	6.42857	5	1.42857	5	9.28571	4.28571	3.57143	0.714286	4.28571	7.14286
melanoma-associated antigen 9 [Homo sapiens] (NP_001074259.1)	315	20	6	5	13	4	41	14	22	8	11	29	17	10	10	18	33	10	4	15	25	6.34921	1.90476	1.5873	4.12698	1.26984	13.0159	4.44444	6.98413	2.53968	3.49206	9.20635	5.39683	3.1746	3.1746	5.71429	10.4762	3.1746	1.26984	4.7619	7.93651
CREB-binding protein isoform a [Homo sapiens] (NP_004371.2)	2442	176	98	119	78	50	105	268	173	64	75	173	116	95	49	276	218	133	14	43	119	7.20721	4.0131	4.87305	3.1941	2.0475	4.29975	10.9746	7.08436	2.6208	3.07125	7.08436	4.7502	3.89025	2.00655	11.3022	8.92711	5.44636	0.573301	1.76085	4.87305
CREB-binding protein isoform b [Homo sapiens] (NP_001073315.1)	2404	174	95	116	76	46	105	265	173	61	73	171	113	95	49	274	214	131	13	43	117	7.23794	3.95175	4.82529	3.1614	1.91348	4.36772	11.0233	7.19634	2.53744	3.03661	7.11314	4.7005	3.95175	2.03827	11.3977	8.90183	5.44925	0.540765	1.78869	4.86689
NEDD4-binding protein 2-like 1 isoform 2 [Homo sapiens] (NP_001073159.1)	173	8	19	8	8	1	11	13	7	6	5	15	10	7	13	16	8	7	3	3	5	4.62428	10.9827	4.62428	4.62428	0.578035	6.35838	7.51445	4.04624	3.46821	2.89017	8.67052	5.78035	4.04624	7.51445	9.24855	4.62428	4.04624	1.7341	1.7341	2.89017
KRR1 small subunit processome component homolog [Homo sapiens] (NP_008974.5)	381	28	21	15	14	4	38	15	13	4	24	32	61	7	13	24	23	16	3	7	19	7.34908	5.51181	3.93701	3.67454	1.04987	9.97375	3.93701	3.41207	1.04987	6.29921	8.39895	16.0105	1.83727	3.41207	6.29921	6.03675	4.19948	0.787402	1.83727	4.98688
protein furry homolog [Homo sapiens] (NP_075463.2)	3013	180	147	129	162	60	203	128	132	80	143	396	148	77	125	149	297	162	34	79	182	5.97411	4.87886	4.28145	5.3767	1.99137	6.73747	4.24826	4.38102	2.65516	4.7461	13.143	4.91205	2.55559	4.14869	4.94524	9.85729	5.3767	1.12844	2.62197	6.04049
ras-related protein Rab-6C [Homo sapiens] (NP_115520.2)	254	14	18	10	17	4	13	11	18	0	16	22	13	5	12	10	25	18	3	8	17	5.51181	7.08661	3.93701	6.69291	1.5748	5.11811	4.33071	7.08661	0	6.29921	8.66142	5.11811	1.9685	4.72441	3.93701	9.84252	7.08661	1.1811	3.14961	6.69291
gypsy retrotransposon integrase-like protein 1 [Homo sapiens] (NP_060146.2)	522	22	22	30	29	7	34	21	22	20	38	47	43	10	18	22	43	30	8	19	37	4.21456	4.21456	5.74713	5.55556	1.341	6.51341	4.02299	4.21456	3.83142	7.27969	9.00383	8.23755	1.91571	3.44828	4.21456	8.23755	5.74713	1.53257	3.63985	7.08812
THAP domain-containing protein 6 [Homo sapiens] (NP_653322.1)	222	9	13	9	14	11	15	7	8	9	13	20	25	3	11	9	18	10	3	4	11	4.05405	5.85586	4.05405	6.30631	4.95495	6.75676	3.15315	3.6036	4.05405	5.85586	9.00901	11.2613	1.35135	4.95495	4.05405	8.10811	4.5045	1.35135	1.8018	4.95495
tumor protein p53-inducible protein 11 [Homo sapiens] (NP_006025.2)	189	15	10	2	7	1	7	8	14	2	14	27	11	5	8	7	12	11	3	8	17	7.93651	5.29101	1.0582	3.7037	0.529101	3.7037	4.2328	7.40741	1.0582	7.40741	14.2857	5.82011	2.6455	4.2328	3.7037	6.34921	5.82011	1.5873	4.2328	8.99471
ELM2 and SANT domain-containing protein 1 [Homo sapiens] (NP_919254.2)	1045	83	70	32	29	9	82	89	73	24	30	86	60	16	28	126	81	48	7	18	54	7.94258	6.69856	3.0622	2.77512	0.861244	7.84689	8.51675	6.98565	2.29665	2.87081	8.22967	5.74163	1.5311	2.67943	12.0574	7.7512	4.5933	0.669856	1.72249	5.16746
zinc finger protein 654 [Homo sapiens] (NP_060763.2)	581	24	22	38	37	21	53	32	21	23	31	42	42	7	22	31	57	31	2	14	31	4.13081	3.78657	6.54045	6.36833	3.61446	9.1222	5.50775	3.61446	3.95869	5.33563	7.22892	7.22892	1.20482	3.78657	5.33563	9.81067	5.33563	0.344234	2.40964	5.33563
arsenite methyltransferase [Homo sapiens] (NP_065733.2)	375	24	16	12	18	14	33	15	33	11	23	35	27	5	13	12	18	20	3	14	29	6.4	4.26667	3.2	4.8	3.73333	8.8	4	8.8	2.93333	6.13333	9.33333	7.2	1.33333	3.46667	3.2	4.8	5.33333	0.8	3.73333	7.73333
G antigen 12G [Homo sapiens] (NP_066946.1)	117	8	7	1	6	3	20	12	12	2	1	0	3	4	1	18	6	5	2	3	3	6.83761	5.98291	0.854701	5.12821	2.5641	17.094	10.2564	10.2564	1.7094	0.854701	0	2.5641	3.4188	0.854701	15.3846	5.12821	4.2735	1.7094	2.5641	2.5641
E3 ubiquitin-protein ligase SH3RF1 [Homo sapiens] (NP_065921.2)	888	95	40	27	32	20	41	39	70	19	32	72	46	13	21	92	93	53	7	11	65	10.6982	4.5045	3.04054	3.6036	2.25225	4.61712	4.39189	7.88288	2.13964	3.6036	8.10811	5.18018	1.46396	2.36486	10.3604	10.473	5.96847	0.788288	1.23874	7.31982
retinoid isomerohydrolase [Homo sapiens] (NP_000320.1)	533	28	19	33	24	13	38	11	30	15	29	45	35	4	35	34	28	32	9	28	43	5.25328	3.56473	6.19137	4.50281	2.43902	7.12946	2.06379	5.62852	2.81426	5.4409	8.44278	6.5666	0.750469	6.5666	6.37899	5.25328	6.00375	1.68856	5.25328	8.06754
protein ZBED8 [Homo sapiens] (NP_071373.2)	594	38	24	24	36	13	41	29	21	21	37	68	41	15	46	20	42	26	6	12	34	6.39731	4.0404	4.0404	6.06061	2.18855	6.90236	4.88215	3.53535	3.53535	6.22896	11.4478	6.90236	2.52525	7.74411	3.367	7.07071	4.3771	1.0101	2.0202	5.72391
PRA1 family protein 3 [Homo sapiens] (NP_006398.1)	188	10	12	11	9	0	6	3	12	2	13	21	10	12	15	7	9	7	3	6	20	5.31915	6.38298	5.85106	4.78723	0	3.19149	1.59574	6.38298	1.06383	6.91489	11.1702	5.31915	6.38298	7.97872	3.7234	4.78723	3.7234	1.59574	3.19149	10.6383
GTPase HRas isoform 1 [Homo sapiens] (NP_005334.1)	189	11	12	5	15	6	14	11	13	3	11	14	11	5	5	6	11	11	0	9	16	5.82011	6.34921	2.6455	7.93651	3.1746	7.40741	5.82011	6.87831	1.5873	5.82011	7.40741	5.82011	2.6455	2.6455	3.1746	5.82011	5.82011	0	4.7619	8.46561
protein lunapark [Homo sapiens] (NP_085153.1)	428	30	27	15	18	6	44	19	22	4	20	39	21	5	19	43	36	24	4	9	23	7.00935	6.30841	3.50467	4.20561	1.40187	10.2804	4.43925	5.14019	0.934579	4.6729	9.11215	4.90654	1.16822	4.43925	10.0467	8.41121	5.60748	0.934579	2.1028	5.37383
NTF2-related export protein 1 [Homo sapiens] (NP_037380.1)	140	11	7	7	8	4	8	9	5	1	4	8	5	4	10	4	14	10	3	4	14	7.85714	5	5	5.71429	2.85714	5.71429	6.42857	3.57143	0.714286	2.85714	5.71429	3.57143	2.85714	7.14286	2.85714	10	7.14286	2.14286	2.85714	10
PRAME family member 2 [Homo sapiens] (NP_075390.1)	474	19	29	12	12	23	36	20	17	15	23	91	23	9	20	27	35	23	9	14	17	4.00844	6.11814	2.53165	2.53165	4.85232	7.59494	4.21941	3.5865	3.16456	4.85232	19.1983	4.85232	1.89873	4.21941	5.6962	7.38397	4.85232	1.89873	2.95359	3.5865
probable 8-oxo-dGTP diphosphatase NUDT15 [Homo sapiens] (NP_060753.1)	164	7	7	7	5	4	19	5	16	8	2	15	11	2	6	10	8	6	6	4	16	4.26829	4.26829	4.26829	3.04878	2.43902	11.5854	3.04878	9.7561	4.87805	1.21951	9.14634	6.70732	1.21951	3.65854	6.09756	4.87805	3.65854	3.65854	2.43902	9.7561
G antigen 2D [Homo sapiens] (NP_036328.1)	116	8	8	1	7	3	21	11	12	1	1	0	3	4	1	18	6	5	1	2	3	6.89655	6.89655	0.862069	6.03448	2.58621	18.1034	9.48276	10.3448	0.862069	0.862069	0	2.58621	3.44828	0.862069	15.5172	5.17241	4.31034	0.862069	1.72414	2.58621
uncharacterized protein C22orf31 [Homo sapiens] (NP_056185.1)	290	23	22	9	10	6	16	18	16	7	12	28	30	4	4	22	23	14	6	6	14	7.93103	7.58621	3.10345	3.44828	2.06897	5.51724	6.2069	5.51724	2.41379	4.13793	9.65517	10.3448	1.37931	1.37931	7.58621	7.93103	4.82759	2.06897	2.06897	4.82759
G antigen 6 [Homo sapiens] (NP_001467.1)	117	8	7	1	7	3	20	12	12	1	1	0	3	2	1	18	6	5	2	3	5	6.83761	5.98291	0.854701	5.98291	2.5641	17.094	10.2564	10.2564	0.854701	0.854701	0	2.5641	1.7094	0.854701	15.3846	5.12821	4.2735	1.7094	2.5641	4.2735
G antigen 5 [Homo sapiens] (NP_001466.1)	117	8	7	1	7	3	20	12	12	1	1	0	3	3	1	18	6	5	2	3	4	6.83761	5.98291	0.854701	5.98291	2.5641	17.094	10.2564	10.2564	0.854701	0.854701	0	2.5641	2.5641	0.854701	15.3846	5.12821	4.2735	1.7094	2.5641	3.4188
G antigen 4 [Homo sapiens] (NP_001465.1)	117	8	7	1	7	3	20	12	12	1	1	0	3	4	1	18	6	5	2	3	3	6.83761	5.98291	0.854701	5.98291	2.5641	17.094	10.2564	10.2564	0.854701	0.854701	0	2.5641	3.4188	0.854701	15.3846	5.12821	4.2735	1.7094	2.5641	2.5641
mitochondrial peptide methionine sulfoxide reductase isoform d [Homo sapiens] (NP_001186658.1)	169	9	5	6	4	4	13	10	20	6	4	7	11	5	8	7	11	11	3	12	13	5.32544	2.95858	3.5503	2.36686	2.36686	7.69231	5.91716	11.8343	3.5503	2.36686	4.14201	6.50888	2.95858	4.73373	4.14201	6.50888	6.50888	1.77515	7.10059	7.69231
mitochondrial peptide methionine sulfoxide reductase isoform c [Homo sapiens] (NP_001129143.1)	192	9	6	8	4	5	16	11	22	8	4	7	12	6	9	10	12	13	3	12	15	4.6875	3.125	4.16667	2.08333	2.60417	8.33333	5.72917	11.4583	4.16667	2.08333	3.64583	6.25	3.125	4.6875	5.20833	6.25	6.77083	1.5625	6.25	7.8125
mitochondrial peptide methionine sulfoxide reductase isoform b [Homo sapiens] (NP_001129142.1)	195	13	9	9	4	3	15	13	17	9	5	13	10	6	7	13	13	12	1	9	14	6.66667	4.61538	4.61538	2.05128	1.53846	7.69231	6.66667	8.71795	4.61538	2.5641	6.66667	5.12821	3.07692	3.58974	6.66667	6.66667	6.15385	0.512821	4.61538	7.17949
mitochondrial peptide methionine sulfoxide reductase isoform a precursor [Homo sapiens] (NP_036463.1)	235	15	10	10	4	5	17	14	24	9	5	14	13	7	10	14	16	15	3	12	18	6.38298	4.25532	4.25532	1.70213	2.12766	7.23404	5.95745	10.2128	3.82979	2.12766	5.95745	5.53191	2.97872	4.25532	5.95745	6.80851	6.38298	1.2766	5.10638	7.65957
bromodomain-containing protein 2 isoform 4 [Homo sapiens] (NP_001278915.1)	681	56	36	15	34	5	65	26	33	16	20	56	71	14	10	64	85	30	2	16	27	8.2232	5.28634	2.20264	4.99266	0.734214	9.54479	3.81791	4.84581	2.34949	2.93686	8.2232	10.4258	2.0558	1.46843	9.39794	12.4816	4.40529	0.293686	2.34949	3.96476
DNA polymerase eta isoform 3 [Homo sapiens] (NP_001278899.1)	414	32	28	13	19	10	28	31	28	7	21	41	24	11	11	15	28	23	6	8	30	7.72947	6.76329	3.1401	4.58937	2.41546	6.76329	7.48792	6.76329	1.69082	5.07246	9.90338	5.7971	2.657	2.657	3.62319	6.76329	5.55556	1.44928	1.93237	7.24638
DNA polymerase eta isoform 2 [Homo sapiens] (NP_001278898.1)	589	39	22	21	16	15	34	40	29	15	16	60	43	16	21	42	72	38	8	7	35	6.62139	3.73514	3.56537	2.71647	2.54669	5.7725	6.79117	4.9236	2.54669	2.71647	10.1868	7.30051	2.71647	3.56537	7.13073	12.2241	6.45161	1.35823	1.18846	5.94228
carbonic anhydrase 1 isoform c [Homo sapiens] (NP_001278897.1)	148	14	5	7	5	1	6	6	7	4	5	16	11	5	5	10	16	9	3	3	10	9.45946	3.37838	4.72973	3.37838	0.675676	4.05405	4.05405	4.72973	2.7027	3.37838	10.8108	7.43243	3.37838	3.37838	6.75676	10.8108	6.08108	2.02703	2.02703	6.75676
carbonic anhydrase 1 isoform b [Homo sapiens] (NP_001278896.1)	195	16	6	9	10	1	9	7	13	8	5	18	13	3	9	12	22	10	5	6	13	8.20513	3.07692	4.61538	5.12821	0.512821	4.61538	3.58974	6.66667	4.10256	2.5641	9.23077	6.66667	1.53846	4.61538	6.15385	11.2821	5.12821	2.5641	3.07692	6.66667
carbonic anhydrase 1 isoform a [Homo sapiens] (NP_001122303.1)	261	19	7	17	14	1	13	9	16	11	10	20	18	3	11	17	30	14	6	8	17	7.27969	2.68199	6.51341	5.36398	0.383142	4.98084	3.44828	6.13027	4.21456	3.83142	7.66284	6.89655	1.14943	4.21456	6.51341	11.4943	5.36398	2.29885	3.06513	6.51341
carbonic anhydrase 1 isoform a [Homo sapiens] (NP_001122301.1)	261	19	7	17	14	1	13	9	16	11	10	20	18	3	11	17	30	14	6	8	17	7.27969	2.68199	6.51341	5.36398	0.383142	4.98084	3.44828	6.13027	4.21456	3.83142	7.66284	6.89655	1.14943	4.21456	6.51341	11.4943	5.36398	2.29885	3.06513	6.51341
carbonic anhydrase 1 isoform a [Homo sapiens] (NP_001122302.1)	261	19	7	17	14	1	13	9	16	11	10	20	18	3	11	17	30	14	6	8	17	7.27969	2.68199	6.51341	5.36398	0.383142	4.98084	3.44828	6.13027	4.21456	3.83142	7.66284	6.89655	1.14943	4.21456	6.51341	11.4943	5.36398	2.29885	3.06513	6.51341
afadin isoform 4 [Homo sapiens] (NP_001278893.1)	1781	123	137	60	115	18	158	107	88	37	66	153	116	43	45	134	144	94	14	49	80	6.90623	7.69231	3.36889	6.45705	1.01067	8.87142	6.00786	4.94104	2.07748	3.70578	8.59068	6.51319	2.41437	2.52667	7.52386	8.08535	5.27793	0.786075	2.75126	4.49186
death-associated protein 1 isoform 1 [Homo sapiens] (NP_001278892.1)	204	9	16	7	8	5	11	11	11	7	9	16	13	4	5	24	19	10	6	4	9	4.41176	7.84314	3.43137	3.92157	2.45098	5.39216	5.39216	5.39216	3.43137	4.41176	7.84314	6.37255	1.96078	2.45098	11.7647	9.31373	4.90196	2.94118	1.96078	4.41176
arylamine N-acetyltransferase 1 isoform b [Homo sapiens] (NP_001278891.1)	352	11	19	15	20	5	23	19	21	11	23	42	21	7	19	14	21	23	5	15	18	3.125	5.39773	4.26136	5.68182	1.42045	6.53409	5.39773	5.96591	3.125	6.53409	11.9318	5.96591	1.98864	5.39773	3.97727	5.96591	6.53409	1.42045	4.26136	5.11364
arylamine N-acetyltransferase 1 isoform b [Homo sapiens] (NP_001153648.1)	352	11	19	15	20	5	23	19	21	11	23	42	21	7	19	14	21	23	5	15	18	3.125	5.39773	4.26136	5.68182	1.42045	6.53409	5.39773	5.96591	3.125	6.53409	11.9318	5.96591	1.98864	5.39773	3.97727	5.96591	6.53409	1.42045	4.26136	5.11364
arylamine N-acetyltransferase 1 isoform a [Homo sapiens] (NP_000653.3)	290	7	17	13	17	5	20	14	17	8	20	33	16	6	17	10	17	21	4	14	14	2.41379	5.86207	4.48276	5.86207	1.72414	6.89655	4.82759	5.86207	2.75862	6.89655	11.3793	5.51724	2.06897	5.86207	3.44828	5.86207	7.24138	1.37931	4.82759	4.82759
arylamine N-acetyltransferase 1 isoform b [Homo sapiens] (NP_001153647.1)	352	11	19	15	20	5	23	19	21	11	23	42	21	7	19	14	21	23	5	15	18	3.125	5.39773	4.26136	5.68182	1.42045	6.53409	5.39773	5.96591	3.125	6.53409	11.9318	5.96591	1.98864	5.39773	3.97727	5.96591	6.53409	1.42045	4.26136	5.11364
arylamine N-acetyltransferase 1 isoform a [Homo sapiens] (NP_001153645.1)	290	7	17	13	17	5	20	14	17	8	20	33	16	6	17	10	17	21	4	14	14	2.41379	5.86207	4.48276	5.86207	1.72414	6.89655	4.82759	5.86207	2.75862	6.89655	11.3793	5.51724	2.06897	5.86207	3.44828	5.86207	7.24138	1.37931	4.82759	4.82759
arylamine N-acetyltransferase 1 isoform a [Homo sapiens] (NP_001153644.1)	290	7	17	13	17	5	20	14	17	8	20	33	16	6	17	10	17	21	4	14	14	2.41379	5.86207	4.48276	5.86207	1.72414	6.89655	4.82759	5.86207	2.75862	6.89655	11.3793	5.51724	2.06897	5.86207	3.44828	5.86207	7.24138	1.37931	4.82759	4.82759
arylamine N-acetyltransferase 1 isoform a [Homo sapiens] (NP_001153643.1)	290	7	17	13	17	5	20	14	17	8	20	33	16	6	17	10	17	21	4	14	14	2.41379	5.86207	4.48276	5.86207	1.72414	6.89655	4.82759	5.86207	2.75862	6.89655	11.3793	5.51724	2.06897	5.86207	3.44828	5.86207	7.24138	1.37931	4.82759	4.82759
arylamine N-acetyltransferase 1 isoform a [Homo sapiens] (NP_001153642.1)	290	7	17	13	17	5	20	14	17	8	20	33	16	6	17	10	17	21	4	14	14	2.41379	5.86207	4.48276	5.86207	1.72414	6.89655	4.82759	5.86207	2.75862	6.89655	11.3793	5.51724	2.06897	5.86207	3.44828	5.86207	7.24138	1.37931	4.82759	4.82759
cadherin-18 isoform 1 preproprotein [Homo sapiens] (NP_001278885.1)	790	44	42	36	63	10	53	25	49	20	56	59	37	13	27	40	61	64	4	30	57	5.56962	5.31646	4.55696	7.97468	1.26582	6.70886	3.16456	6.20253	2.53165	7.08861	7.46835	4.68354	1.64557	3.41772	5.06329	7.72152	8.10127	0.506329	3.79747	7.21519
ADP-ribosylarginine hydrolase isoform 2 [Homo sapiens] (NP_001278879.1)	250	22	11	7	9	3	16	8	27	10	9	23	12	7	11	12	23	10	8	13	9	8.8	4.4	2.8	3.6	1.2	6.4	3.2	10.8	4	3.6	9.2	4.8	2.8	4.4	4.8	9.2	4	3.2	5.2	3.6
ADP-ribosylarginine hydrolase isoform 1 [Homo sapiens] (NP_001278878.1)	357	38	15	9	18	4	22	13	38	14	10	36	18	12	12	14	26	13	10	19	16	10.6443	4.20168	2.52101	5.04202	1.12045	6.16246	3.64146	10.6443	3.92157	2.80112	10.084	5.04202	3.36134	3.36134	3.92157	7.28291	3.64146	2.80112	5.32213	4.48179
ADP-ribosylarginine hydrolase isoform 1 [Homo sapiens] (NP_001116.1)	357	38	15	9	18	4	22	13	38	14	10	36	18	12	12	14	26	13	10	19	16	10.6443	4.20168	2.52101	5.04202	1.12045	6.16246	3.64146	10.6443	3.92157	2.80112	10.084	5.04202	3.36134	3.36134	3.92157	7.28291	3.64146	2.80112	5.32213	4.48179
guanylate cyclase soluble subunit beta-1 isoform 1 [Homo sapiens] (NP_001278880.1)	641	24	33	25	41	17	54	26	41	22	42	72	35	15	29	23	37	38	2	23	42	3.74415	5.14821	3.90016	6.39626	2.65211	8.42434	4.05616	6.39626	3.43214	6.55226	11.2324	5.46022	2.34009	4.52418	3.58814	5.77223	5.92824	0.312012	3.58814	6.55226
guanylate cyclase soluble subunit beta-1 isoform 3 [Homo sapiens] (NP_001278881.1)	599	23	32	21	39	15	50	26	38	18	39	67	32	16	28	22	35	38	1	20	39	3.83973	5.34224	3.50584	6.51085	2.50417	8.34725	4.34057	6.34391	3.00501	6.51085	11.1853	5.34224	2.67112	4.67446	3.67279	5.84307	6.34391	0.166945	3.3389	6.51085
receptor-type tyrosine-protein phosphatase kappa isoform e [Homo sapiens] (NP_001278912.1)	761	55	44	38	31	14	40	30	45	22	55	57	34	18	24	61	41	58	8	33	53	7.22733	5.78187	4.99343	4.07359	1.83968	5.25624	3.94218	5.91327	2.89093	7.22733	7.49014	4.46781	2.36531	3.15375	8.01577	5.38765	7.62155	1.05125	4.3364	6.96452
guanylate cyclase soluble subunit beta-1 isoform 5 [Homo sapiens] (NP_001278883.1)	586	22	30	21	39	14	52	26	40	18	39	64	31	15	27	19	32	37	2	20	38	3.75427	5.11945	3.58362	6.65529	2.38908	8.87372	4.43686	6.82594	3.07167	6.65529	10.9215	5.2901	2.55973	4.60751	3.24232	5.46075	6.31399	0.341297	3.41297	6.48464
inhibitor of growth protein 2 isoform 1 [Homo sapiens] (NP_001555.1)	280	12	22	10	20	12	28	24	8	4	8	23	29	8	4	12	24	10	2	10	10	4.28571	7.85714	3.57143	7.14286	4.28571	10	8.57143	2.85714	1.42857	2.85714	8.21429	10.3571	2.85714	1.42857	4.28571	8.57143	3.57143	0.714286	3.57143	3.57143
receptor-type tyrosine-protein phosphatase kappa isoform a precursor [Homo sapiens] (NP_001129120.1)	1446	101	78	65	78	35	93	66	88	40	89	109	56	36	52	98	84	88	22	66	102	6.98479	5.39419	4.49516	5.39419	2.42047	6.43154	4.56432	6.08575	2.76625	6.15491	7.53804	3.87275	2.48963	3.59613	6.77732	5.80913	6.08575	1.52144	4.56432	7.05394
zinc finger protein 710 [Homo sapiens] (NP_940928.2)	664	47	28	15	27	27	59	32	38	40	11	56	45	22	27	49	48	30	2	18	43	7.07831	4.21687	2.25904	4.06627	4.06627	8.88554	4.81928	5.72289	6.0241	1.65663	8.43373	6.77711	3.31325	4.06627	7.37952	7.22892	4.51807	0.301205	2.71084	6.4759
receptor-type tyrosine-protein phosphatase kappa isoform c precursor [Homo sapiens] (NP_001278910.1)	1462	102	78	66	80	35	93	66	88	40	90	112	56	36	52	102	84	90	22	65	105	6.97674	5.33516	4.51436	5.47196	2.39398	6.36115	4.51436	6.01915	2.73598	6.15595	7.66074	3.83037	2.46238	3.55677	6.97674	5.74555	6.15595	1.50479	4.44596	7.18194
inhibitor of growth protein 2 isoform 2 [Homo sapiens] (NP_001278888.1)	240	11	19	8	20	10	23	20	8	3	9	15	28	7	4	13	20	8	2	6	6	4.58333	7.91667	3.33333	8.33333	4.16667	9.58333	8.33333	3.33333	1.25	3.75	6.25	11.6667	2.91667	1.66667	5.41667	8.33333	3.33333	0.833333	2.5	2.5
guanylate cyclase soluble subunit beta-1 isoform 6 [Homo sapiens] (NP_001278884.1)	551	18	31	19	35	14	46	23	36	18	35	60	29	14	26	22	33	37	1	18	36	3.26679	5.62613	3.44828	6.35209	2.54083	8.34846	4.17423	6.53358	3.26679	6.35209	10.8893	5.26316	2.54083	4.71869	3.99274	5.98911	6.71506	0.181488	3.26679	6.53358
guanylate cyclase soluble subunit beta-1 isoform 2 [Homo sapiens] (NP_000848.1)	619	24	33	23	40	14	53	26	40	19	40	69	33	15	28	23	35	38	2	22	42	3.87722	5.33118	3.71567	6.46204	2.26171	8.5622	4.20032	6.46204	3.06947	6.46204	11.147	5.33118	2.42326	4.52342	3.71567	5.65428	6.13893	0.323102	3.55412	6.78514
receptor-type tyrosine-protein phosphatase kappa isoform d precursor [Homo sapiens] (NP_001278911.1)	876	69	42	43	44	12	47	37	56	25	51	72	36	17	31	72	50	64	12	38	58	7.87671	4.79452	4.90868	5.02283	1.36986	5.3653	4.22374	6.39269	2.85388	5.82192	8.21918	4.10959	1.94064	3.53881	8.21918	5.70776	7.30594	1.36986	4.3379	6.621
BDNF/NT-3 growth factors receptor isoform b precursor [Homo sapiens] (NP_001007098.1)	477	29	14	35	28	15	22	11	29	18	32	43	25	9	20	26	39	29	11	12	30	6.07966	2.93501	7.33753	5.87002	3.14465	4.61216	2.30608	6.07966	3.77358	6.7086	9.01468	5.24109	1.88679	4.19287	5.45073	8.1761	6.07966	2.30608	2.51572	6.28931
arylamine N-acetyltransferase 1 isoform a [Homo sapiens] (NP_001153651.1)	290	7	17	13	17	5	20	14	17	8	20	33	16	6	17	10	17	21	4	14	14	2.41379	5.86207	4.48276	5.86207	1.72414	6.89655	4.82759	5.86207	2.75862	6.89655	11.3793	5.51724	2.06897	5.86207	3.44828	5.86207	7.24138	1.37931	4.82759	4.82759
arylamine N-acetyltransferase 1 isoform a [Homo sapiens] (NP_001153646.1)	290	7	17	13	17	5	20	14	17	8	20	33	16	6	17	10	17	21	4	14	14	2.41379	5.86207	4.48276	5.86207	1.72414	6.89655	4.82759	5.86207	2.75862	6.89655	11.3793	5.51724	2.06897	5.86207	3.44828	5.86207	7.24138	1.37931	4.82759	4.82759
chondroitin sulfate glucuronyltransferase isoform 2 [Homo sapiens] (NP_001271224.1)	764	79	76	15	32	12	55	35	61	20	13	101	13	11	34	58	44	30	9	23	43	10.3403	9.94764	1.96335	4.18848	1.57068	7.19895	4.58115	7.98429	2.6178	1.70157	13.2199	1.70157	1.43979	4.45026	7.59162	5.75916	3.9267	1.17801	3.01047	5.62827
chondroitin sulfate glucuronyltransferase isoform 1 precursor [Homo sapiens] (NP_061888.1)	772	80	76	15	32	13	55	35	62	20	14	107	13	11	34	56	46	28	9	23	43	10.3627	9.84456	1.94301	4.14508	1.68394	7.12435	4.53368	8.03109	2.59067	1.81347	13.8601	1.68394	1.42487	4.40415	7.25389	5.95855	3.62694	1.1658	2.97927	5.56995
thymidine phosphorylase isoform 1 proprotein [Homo sapiens] (NP_001107228.1)	482	66	32	3	24	7	28	28	57	6	11	70	11	11	8	34	27	17	4	1	37	13.6929	6.639	0.622407	4.97925	1.45228	5.80913	5.80913	11.8257	1.24481	2.28216	14.5228	2.28216	2.28216	1.65975	7.05394	5.60166	3.52697	0.829876	0.207469	7.67635
thymidine phosphorylase isoform 1 proprotein [Homo sapiens] (NP_001944.1)	482	66	32	3	24	7	28	28	57	6	11	70	11	11	8	34	27	17	4	1	37	13.6929	6.639	0.622407	4.97925	1.45228	5.80913	5.80913	11.8257	1.24481	2.28216	14.5228	2.28216	2.28216	1.65975	7.05394	5.60166	3.52697	0.829876	0.207469	7.67635
thymidine phosphorylase isoform 1 proprotein [Homo sapiens] (NP_001107227.1)	482	66	32	3	24	7	28	28	57	6	11	70	11	11	8	34	27	17	4	1	37	13.6929	6.639	0.622407	4.97925	1.45228	5.80913	5.80913	11.8257	1.24481	2.28216	14.5228	2.28216	2.28216	1.65975	7.05394	5.60166	3.52697	0.829876	0.207469	7.67635
beta,beta-carotene 9',10'-oxygenase isoform e [Homo sapiens] (NP_001243329.1)	474	26	20	28	23	9	30	17	36	13	25	33	31	9	30	26	29	26	5	23	35	5.48523	4.21941	5.90717	4.85232	1.89873	6.32911	3.5865	7.59494	2.74262	5.27426	6.96203	6.54008	1.89873	6.32911	5.48523	6.11814	5.48523	1.05485	4.85232	7.38397
beta,beta-carotene 9',10'-oxygenase isoform d [Homo sapiens] (NP_001243327.1)	506	27	27	23	20	10	29	19	41	16	26	40	33	9	38	31	31	22	7	18	39	5.33597	5.33597	4.54545	3.95257	1.97628	5.73123	3.75494	8.10277	3.16206	5.13834	7.90514	6.52174	1.77866	7.50988	6.12648	6.12648	4.34783	1.3834	3.55731	7.70751
beta,beta-carotene 9',10'-oxygenase isoform c [Homo sapiens] (NP_001243326.1)	539	30	24	30	25	11	33	19	46	15	27	38	35	10	35	32	31	28	8	24	38	5.56586	4.45269	5.56586	4.63822	2.04082	6.12245	3.52505	8.53432	2.78293	5.00928	7.05009	6.49351	1.85529	6.49351	5.93692	5.75139	5.19481	1.48423	4.45269	7.05009
beta,beta-carotene 9',10'-oxygenase isoform b [Homo sapiens] (NP_001032367.2)	545	30	24	31	25	11	33	19	46	15	27	39	37	10	35	32	31	29	8	24	39	5.50459	4.40367	5.68807	4.58716	2.01835	6.05505	3.48624	8.44037	2.75229	4.95413	7.15596	6.78899	1.83486	6.42202	5.87156	5.68807	5.3211	1.46789	4.40367	7.15596
beta,beta-carotene 9',10'-oxygenase isoform a [Homo sapiens] (NP_114144.4)	579	32	28	31	26	11	33	19	46	18	28	42	38	12	41	34	33	30	8	25	44	5.52677	4.83592	5.35406	4.4905	1.89983	5.69948	3.28152	7.94473	3.10881	4.83592	7.25389	6.56304	2.07254	7.08117	5.87219	5.69948	5.18135	1.38169	4.31779	7.59931
ADP-ribosylation factor-like protein 6-interacting protein 6 [Homo sapiens] (NP_689735.1)	226	22	14	5	10	5	12	4	20	3	9	25	6	5	14	17	22	10	7	4	12	9.73451	6.19469	2.21239	4.42478	2.21239	5.30973	1.76991	8.84956	1.32743	3.9823	11.0619	2.65487	2.21239	6.19469	7.52212	9.73451	4.42478	3.09735	1.76991	5.30973
ribosomal protein S6 kinase-like 1 [Homo sapiens] (NP_113652.2)	549	44	42	11	18	13	39	29	50	21	15	70	14	9	11	37	49	25	9	10	33	8.01457	7.65027	2.00364	3.27869	2.36794	7.10383	5.28233	9.10747	3.82514	2.73224	12.7505	2.55009	1.63934	2.00364	6.73953	8.92532	4.55373	1.63934	1.82149	6.01093
cadherin-18 isoform 2 preproprotein [Homo sapiens] (NP_001161139.1)	574	31	24	33	45	8	31	18	39	18	38	34	31	14	22	35	38	45	3	20	47	5.4007	4.18118	5.74913	7.83972	1.39373	5.4007	3.13589	6.79443	3.13589	6.62021	5.92334	5.4007	2.43902	3.83275	6.09756	6.62021	7.83972	0.522648	3.48432	8.18815
cadherin-18 isoform 1 preproprotein [Homo sapiens] (NP_004925.1)	790	44	42	36	63	10	53	25	49	20	56	59	37	13	27	40	61	64	4	30	57	5.56962	5.31646	4.55696	7.97468	1.26582	6.70886	3.16456	6.20253	2.53165	7.08861	7.46835	4.68354	1.64557	3.41772	5.06329	7.72152	8.10127	0.506329	3.79747	7.21519
inactive heparanase-2 isoform 4 [Homo sapiens] (NP_001159718.1)	548	35	38	34	29	8	11	23	37	17	28	78	36	8	17	26	40	22	7	23	31	6.38686	6.93431	6.20438	5.29197	1.45985	2.0073	4.19708	6.75182	3.10219	5.10949	14.2336	6.56934	1.45985	3.10219	4.74453	7.29927	4.0146	1.27737	4.19708	5.65693
inactive heparanase-2 isoform 2 [Homo sapiens] (NP_001159716.1)	534	32	39	29	29	6	11	23	38	16	25	75	34	10	16	31	31	24	5	21	39	5.99251	7.30337	5.43071	5.43071	1.1236	2.05993	4.30712	7.1161	2.99625	4.68165	14.0449	6.36704	1.87266	2.99625	5.80524	5.80524	4.49438	0.93633	3.93258	7.30337
inactive heparanase-2 isoform 1 [Homo sapiens] (NP_068600.4)	592	38	42	37	31	7	12	23	40	17	27	85	38	10	18	32	41	24	7	24	39	6.41892	7.09459	6.25	5.23649	1.18243	2.02703	3.88514	6.75676	2.87162	4.56081	14.3581	6.41892	1.68919	3.04054	5.40541	6.92568	4.05405	1.18243	4.05405	6.58784
carbonic anhydrase 1 isoform a [Homo sapiens] (NP_001158302.1)	261	19	7	17	14	1	13	9	16	11	10	20	18	3	11	17	30	14	6	8	17	7.27969	2.68199	6.51341	5.36398	0.383142	4.98084	3.44828	6.13027	4.21456	3.83142	7.66284	6.89655	1.14943	4.21456	6.51341	11.4943	5.36398	2.29885	3.06513	6.51341
protein FAM8A1 [Homo sapiens] (NP_057339.1)	413	55	27	5	14	7	23	15	34	9	24	28	9	8	18	45	31	20	4	12	25	13.3172	6.53753	1.21065	3.38983	1.69492	5.56901	3.63196	8.23245	2.17918	5.81114	6.77966	2.17918	1.93705	4.35835	10.8959	7.50605	4.84262	0.968523	2.90557	6.05327
transmembrane protein 35 [Homo sapiens] (NP_067650.1)	167	15	10	3	4	2	7	3	10	2	8	27	15	5	8	11	11	6	0	5	15	8.98204	5.98802	1.79641	2.39521	1.1976	4.19162	1.79641	5.98802	1.1976	4.79042	16.1677	8.98204	2.99401	4.79042	6.58683	6.58683	3.59281	0	2.99401	8.98204
uncharacterized protein C9orf47 isoform 2 precursor [Homo sapiens] (NP_001135885.1)	183	15	19	6	10	1	8	9	15	3	6	16	5	4	6	22	14	10	4	1	9	8.19672	10.3825	3.27869	5.46448	0.546448	4.37158	4.91803	8.19672	1.63934	3.27869	8.74317	2.73224	2.18579	3.27869	12.0219	7.65027	5.46448	2.18579	0.546448	4.91803
uncharacterized protein C9orf47 isoform 1 precursor [Homo sapiens] (NP_001001938.1)	202	16	21	6	11	1	10	10	18	3	6	17	6	4	6	26	14	10	6	1	10	7.92079	10.396	2.9703	5.44554	0.49505	4.9505	4.9505	8.91089	1.48515	2.9703	8.41584	2.9703	1.9802	2.9703	12.8713	6.93069	4.9505	2.9703	0.49505	4.9505
pleckstrin homology domain-containing family M member 3 [Homo sapiens] (NP_001073944.1)	761	45	42	36	37	22	51	57	34	19	28	83	43	14	31	32	64	37	12	29	45	5.91327	5.51905	4.73062	4.86202	2.89093	6.70171	7.49014	4.46781	2.49671	3.67937	10.9067	5.65046	1.83968	4.07359	4.20499	8.40999	4.86202	1.57687	3.81078	5.91327
trem-like transcript 4 protein precursor [Homo sapiens] (NP_937796.1)	200	9	6	7	2	12	5	10	16	6	9	22	8	4	5	18	20	18	8	5	10	4.5	3	3.5	1	6	2.5	5	8	3	4.5	11	4	2	2.5	9	10	9	4	2.5	5
protein FAM205A [Homo sapiens] (NP_001135389.1)	1335	91	63	41	37	30	82	119	60	56	49	149	69	25	31	133	132	68	20	12	68	6.81648	4.7191	3.07116	2.77154	2.24719	6.14232	8.91386	4.49438	4.19476	3.67041	11.161	5.16854	1.87266	2.3221	9.96255	9.88764	5.09363	1.49813	0.898876	5.09363
SOSS complex subunit B2 isoform 1 [Homo sapiens] (NP_001026886.1)	204	6	15	16	8	3	10	10	26	4	14	11	11	6	7	10	14	14	2	4	13	2.94118	7.35294	7.84314	3.92157	1.47059	4.90196	4.90196	12.7451	1.96078	6.86275	5.39216	5.39216	2.94118	3.43137	4.90196	6.86275	6.86275	0.980392	1.96078	6.37255
polyadenylate-binding protein 5 [Homo sapiens] (NP_543022.1)	382	27	33	19	25	6	24	6	32	5	17	29	34	8	24	16	21	12	3	13	28	7.06806	8.63874	4.97382	6.5445	1.57068	6.28272	1.57068	8.37696	1.3089	4.45026	7.59162	8.90052	2.09424	6.28272	4.18848	5.49738	3.14136	0.78534	3.40314	7.32984
ranBP2-like and GRIP domain-containing protein 4 [Homo sapiens] (NP_872394.2)	1758	119	76	76	94	26	157	77	95	39	62	180	147	28	68	78	175	86	24	47	104	6.76906	4.32309	4.32309	5.34699	1.47895	8.9306	4.37998	5.40387	2.21843	3.52673	10.2389	8.36177	1.59272	3.86803	4.43686	9.95449	4.89192	1.36519	2.67349	5.91581
SPRY domain-containing SOCS box protein 1 [Homo sapiens] (NP_079382.2)	273	14	19	9	21	3	9	10	23	10	8	35	13	8	7	17	12	15	6	12	22	5.12821	6.95971	3.2967	7.69231	1.0989	3.2967	3.663	8.42491	3.663	2.9304	12.8205	4.7619	2.9304	2.5641	6.22711	4.3956	5.49451	2.1978	4.3956	8.05861
von Willebrand factor A domain-containing protein 5B1 precursor [Homo sapiens] (NP_001034589.2)	1215	100	71	42	50	23	72	50	83	37	47	127	57	26	45	85	122	73	19	19	67	8.23045	5.84362	3.45679	4.11523	1.893	5.92593	4.11523	6.83128	3.04527	3.86831	10.4527	4.69136	2.13992	3.7037	6.99588	10.0412	6.00823	1.56379	1.56379	5.5144
protein FAM178A isoform 2 [Homo sapiens] (NP_001129595.1)	1186	53	66	51	60	19	90	48	59	40	60	117	110	20	38	72	148	56	9	23	47	4.4688	5.56492	4.30017	5.05902	1.60202	7.58853	4.04722	4.9747	3.37268	5.05902	9.86509	9.27487	1.68634	3.20405	6.07083	12.4789	4.72175	0.758853	1.93929	3.9629
transmembrane protein 229A [Homo sapiens] (NP_001129474.1)	380	35	33	6	10	7	9	23	42	10	8	47	4	8	25	26	25	13	9	18	22	9.21053	8.68421	1.57895	2.63158	1.84211	2.36842	6.05263	11.0526	2.63158	2.10526	12.3684	1.05263	2.10526	6.57895	6.84211	6.57895	3.42105	2.36842	4.73684	5.78947
free fatty acid receptor 3 [Homo sapiens] (NP_005295.1)	346	24	20	8	9	11	15	14	27	9	12	53	6	5	22	15	28	15	8	13	32	6.93642	5.78035	2.31214	2.60116	3.17919	4.33526	4.04624	7.80347	2.60116	3.46821	15.3179	1.7341	1.44509	6.35838	4.33526	8.09249	4.33526	2.31214	3.75723	9.24855
protein SGT1 isoform 3 [Homo sapiens] (NP_001129225.1)	601	42	23	23	47	10	57	23	24	12	34	59	37	13	28	40	50	31	7	14	27	6.98835	3.82696	3.82696	7.8203	1.66389	9.48419	3.82696	3.99334	1.99667	5.65724	9.81697	6.15641	2.16306	4.6589	6.65557	8.31947	5.15807	1.16473	2.32945	4.49251
protein SGT1 isoform 2 [Homo sapiens] (NP_001129224.1)	677	45	30	24	51	12	59	29	28	13	35	70	39	14	32	50	54	35	9	17	31	6.64697	4.43131	3.54505	7.53323	1.77253	8.71492	4.2836	4.13589	1.92024	5.16987	10.3397	5.76071	2.06795	4.72674	7.38552	7.97637	5.16987	1.32939	2.51108	4.57903
cysteine-rich C-terminal protein 1 [Homo sapiens] (NP_061933.1)	99	7	10	2	1	17	0	6	15	0	0	0	2	1	2	8	25	2	0	0	1	7.07071	10.101	2.0202	1.0101	17.1717	0	6.06061	15.1515	0	0	0	2.0202	1.0101	2.0202	8.08081	25.2525	2.0202	0	0	1.0101
putative tRNA pseudouridine synthase Pus10 [Homo sapiens] (NP_653310.2)	529	29	23	25	28	13	47	22	23	18	30	53	43	8	30	27	33	22	5	8	42	5.48204	4.34783	4.7259	5.29301	2.45747	8.88469	4.15879	4.34783	3.40265	5.67108	10.0189	8.12854	1.51229	5.67108	5.10397	6.23819	4.15879	0.94518	1.51229	7.93951
sodium/glucose cotransporter 4 isoform 1 [Homo sapiens] (NP_001128653.1)	706	60	35	13	18	15	28	22	70	10	54	81	16	21	33	38	55	36	21	20	60	8.49858	4.95751	1.84136	2.54958	2.12465	3.96601	3.11615	9.91501	1.41643	7.64873	11.4731	2.26629	2.9745	4.67422	5.38244	7.79037	5.09915	2.9745	2.83286	8.49858
sodium/glucose cotransporter 4 isoform 2 [Homo sapiens] (NP_001011547.2)	681	60	29	13	17	15	28	21	65	8	53	81	15	20	33	37	51	35	21	20	59	8.81057	4.25844	1.90896	2.49633	2.20264	4.1116	3.0837	9.54479	1.17474	7.78267	11.8943	2.20264	2.93686	4.84581	5.43319	7.48899	5.1395	3.0837	2.93686	8.66373
protein FAM160B1 isoform b [Homo sapiens] (NP_001128523.1)	738	40	33	25	43	18	61	33	30	27	36	103	34	17	25	49	49	40	8	21	46	5.42005	4.47154	3.38753	5.82656	2.43902	8.26558	4.47154	4.06504	3.65854	4.87805	13.9566	4.60705	2.30352	3.38753	6.63957	6.63957	5.42005	1.08401	2.84553	6.23306
protein turtle homolog A isoform b precursor [Homo sapiens] (NP_065840.2)	1163	95	82	25	44	21	63	47	101	21	26	133	23	7	32	141	101	57	21	24	99	8.16853	7.05073	2.14961	3.78332	1.80567	5.41702	4.04127	8.68444	1.80567	2.2356	11.4359	1.97764	0.601892	2.7515	12.1238	8.68444	4.90112	1.80567	2.06363	8.51247
jun dimerization protein 2 isoform a [Homo sapiens] (NP_001128520.1)	163	8	16	6	4	2	22	8	8	2	6	22	15	5	2	12	8	9	0	1	7	4.90798	9.81595	3.68098	2.45399	1.22699	13.4969	4.90798	4.90798	1.22699	3.68098	13.4969	9.20245	3.06748	1.22699	7.36196	4.90798	5.52147	0	0.613497	4.29448
signal-regulatory protein beta-2 isoform 2 precursor [Homo sapiens] (NP_001128308.1)	244	23	7	8	9	5	13	13	22	2	7	29	10	5	8	19	22	18	4	4	16	9.42623	2.86885	3.27869	3.68852	2.04918	5.32787	5.32787	9.01639	0.819672	2.86885	11.8852	4.09836	2.04918	3.27869	7.78689	9.01639	7.37705	1.63934	1.63934	6.55738
kidney-associated antigen 1 [Homo sapiens] (NP_851854.1)	84	13	7	2	4	0	5	5	6	5	0	6	4	1	0	13	3	3	1	0	6	15.4762	8.33333	2.38095	4.7619	0	5.95238	5.95238	7.14286	5.95238	0	7.14286	4.7619	1.19048	0	15.4762	3.57143	3.57143	1.19048	0	7.14286
proline-rich protein 23B [Homo sapiens] (NP_001013672.1)	265	28	21	1	14	5	24	6	17	3	8	28	2	3	8	43	26	4	2	3	19	10.566	7.92453	0.377358	5.28302	1.88679	9.0566	2.26415	6.41509	1.13208	3.01887	10.566	0.754717	1.13208	3.01887	16.2264	9.81132	1.50943	0.754717	1.13208	7.16981
uncharacterized protein C10orf107 [Homo sapiens] (NP_775825.1)	208	9	3	6	14	1	24	13	8	3	22	18	14	8	11	9	15	12	2	6	10	4.32692	1.44231	2.88462	6.73077	0.480769	11.5385	6.25	3.84615	1.44231	10.5769	8.65385	6.73077	3.84615	5.28846	4.32692	7.21154	5.76923	0.961538	2.88462	4.80769
UPF0690 protein C1orf52 [Homo sapiens] (NP_932343.1)	182	14	9	8	13	1	25	2	8	2	5	9	22	2	4	22	14	8	3	6	5	7.69231	4.94505	4.3956	7.14286	0.549451	13.7363	1.0989	4.3956	1.0989	2.74725	4.94505	12.0879	1.0989	2.1978	12.0879	7.69231	4.3956	1.64835	3.2967	2.74725
RING finger protein 24 isoform 2 [Homo sapiens] (NP_001127810.1)	169	8	8	8	4	9	9	7	9	7	10	23	12	4	11	13	8	1	1	6	11	4.73373	4.73373	4.73373	2.36686	5.32544	5.32544	4.14201	5.32544	4.14201	5.91716	13.6095	7.10059	2.36686	6.50888	7.69231	4.73373	0.591716	0.591716	3.5503	6.50888
RING finger protein 24 isoform 1 [Homo sapiens] (NP_001127809.1)	148	7	7	7	4	9	8	7	6	7	10	20	11	3	10	11	4	1	1	5	10	4.72973	4.72973	4.72973	2.7027	6.08108	5.40541	4.72973	4.05405	4.72973	6.75676	13.5135	7.43243	2.02703	6.75676	7.43243	2.7027	0.675676	0.675676	3.37838	6.75676
RING finger protein 24 isoform 1 [Homo sapiens] (NP_009150.1)	148	7	7	7	4	9	8	7	6	7	10	20	11	3	10	11	4	1	1	5	10	4.72973	4.72973	4.72973	2.7027	6.08108	5.40541	4.72973	4.05405	4.72973	6.75676	13.5135	7.43243	2.02703	6.75676	7.43243	2.7027	0.675676	0.675676	3.37838	6.75676
transcriptional repressor scratch 2 [Homo sapiens] (NP_149120.1)	307	42	23	4	13	13	11	9	36	17	2	19	17	6	10	28	27	11	1	12	6	13.6808	7.49186	1.30293	4.23453	4.23453	3.58306	2.9316	11.7264	5.53746	0.651466	6.18893	5.53746	1.9544	3.25733	9.12052	8.79479	3.58306	0.325733	3.90879	1.9544
small proline-rich protein 2G [Homo sapiens] (NP_001014313.1)	73	0	0	0	1	11	3	10	0	1	0	1	7	1	0	29	2	1	0	4	2	0	0	0	1.36986	15.0685	4.10959	13.6986	0	1.36986	0	1.36986	9.58904	1.36986	0	39.726	2.73973	1.36986	0	5.47945	2.73973
trans-2,3-enoyl-CoA reductase-like [Homo sapiens] (NP_001010874.2)	363	21	17	14	8	11	9	13	14	18	30	37	22	9	25	20	28	25	7	18	17	5.78512	4.6832	3.85675	2.20386	3.0303	2.47934	3.58127	3.85675	4.95868	8.26446	10.1928	6.06061	2.47934	6.88705	5.50964	7.7135	6.88705	1.92837	4.95868	4.6832
RAD51-associated protein 1 isoform b [Homo sapiens] (NP_006470.1)	335	22	15	14	28	3	23	11	10	5	8	24	46	4	5	24	47	14	1	3	28	6.56716	4.47761	4.1791	8.35821	0.895522	6.86567	3.28358	2.98507	1.49254	2.38806	7.16418	13.7313	1.19403	1.49254	7.16418	14.0299	4.1791	0.298507	0.895522	8.35821
forkhead box protein I2 [Homo sapiens] (NP_997309.2)	318	48	17	10	12	5	10	11	37	5	4	31	10	4	12	37	29	11	4	12	9	15.0943	5.34591	3.14465	3.77358	1.57233	3.14465	3.45912	11.6352	1.57233	1.25786	9.74843	3.14465	1.25786	3.77358	11.6352	9.1195	3.45912	1.25786	3.77358	2.83019
kinesin-like protein KIF20A [Homo sapiens] (NP_005724.1)	890	48	48	35	40	18	75	74	45	19	42	111	62	15	25	39	85	44	7	15	43	5.39326	5.39326	3.93258	4.49438	2.02247	8.42697	8.31461	5.05618	2.13483	4.7191	12.4719	6.96629	1.68539	2.80899	4.38202	9.55056	4.94382	0.786517	1.68539	4.83146
transmembrane protein 144 [Homo sapiens] (NP_060812.2)	345	30	3	15	11	12	6	4	29	7	36	38	13	8	27	14	27	19	11	11	24	8.69565	0.869565	4.34783	3.18841	3.47826	1.73913	1.15942	8.4058	2.02899	10.4348	11.0145	3.76812	2.31884	7.82609	4.05797	7.82609	5.50725	3.18841	3.18841	6.95652
chondroadherin-like protein precursor [Homo sapiens] (NP_612490.1)	762	91	76	25	25	22	44	37	72	24	9	149	10	2	15	63	34	18	7	8	31	11.9423	9.97375	3.28084	3.28084	2.88714	5.77428	4.85564	9.44882	3.14961	1.1811	19.5538	1.31234	0.262467	1.9685	8.26772	4.46194	2.3622	0.918635	1.04987	4.06824
calcium homeostasis modulator protein 1 [Homo sapiens] (NP_001001412.3)	346	41	20	11	11	13	18	11	23	6	11	42	14	13	19	24	17	16	7	9	20	11.8497	5.78035	3.17919	3.17919	3.75723	5.20231	3.17919	6.6474	1.7341	3.17919	12.1387	4.04624	3.75723	5.49133	6.93642	4.91329	4.62428	2.02312	2.60116	5.78035
skin-specific protein 32 [Homo sapiens] (NP_001019850.1)	250	13	7	4	5	41	2	24	23	1	4	4	10	3	2	30	24	22	1	14	16	5.2	2.8	1.6	2	16.4	0.8	9.6	9.2	0.4	1.6	1.6	4	1.2	0.8	12	9.6	8.8	0.4	5.6	6.4
transcription factor AP-2-epsilon [Homo sapiens] (NP_848643.2)	442	68	24	7	17	9	22	15	41	13	8	60	20	7	11	46	31	14	1	11	17	15.3846	5.42986	1.58371	3.84615	2.0362	4.97738	3.39367	9.27602	2.94118	1.80995	13.5747	4.52489	1.58371	2.48869	10.4072	7.01357	3.16742	0.226244	2.48869	3.84615
uncharacterized protein C10orf67 [Homo sapiens] (NP_714925.2)	185	12	16	3	10	3	12	12	6	5	10	20	15	9	10	3	17	9	2	3	8	6.48649	8.64865	1.62162	5.40541	1.62162	6.48649	6.48649	3.24324	2.7027	5.40541	10.8108	8.10811	4.86486	5.40541	1.62162	9.18919	4.86486	1.08108	1.62162	4.32432
dynein heavy chain 6, axonemal [Homo sapiens] (NP_001361.1)	4158	252	204	187	232	70	322	207	182	71	269	463	283	106	197	189	252	225	54	135	258	6.06061	4.9062	4.49735	5.57961	1.6835	7.74411	4.97835	4.3771	1.70755	6.46946	11.1352	6.80616	2.5493	4.73785	4.54545	6.06061	5.41126	1.2987	3.24675	6.20491
proline-rich protein 20E [Homo sapiens] (NP_001123879.1)	221	23	19	1	9	3	16	17	29	4	6	10	3	3	5	38	9	8	1	4	13	10.4072	8.59729	0.452489	4.0724	1.35747	7.23982	7.69231	13.1222	1.80995	2.71493	4.52489	1.35747	1.35747	2.26244	17.1946	4.0724	3.61991	0.452489	1.80995	5.88235
proline-rich protein 20D [Homo sapiens] (NP_001123878.1)	221	23	19	1	9	3	16	17	29	4	6	10	3	3	5	38	9	8	1	4	13	10.4072	8.59729	0.452489	4.0724	1.35747	7.23982	7.69231	13.1222	1.80995	2.71493	4.52489	1.35747	1.35747	2.26244	17.1946	4.0724	3.61991	0.452489	1.80995	5.88235
proline-rich protein 20C [Homo sapiens] (NP_001123877.1)	221	23	19	1	9	3	16	17	29	4	6	10	3	3	5	38	9	8	1	4	13	10.4072	8.59729	0.452489	4.0724	1.35747	7.23982	7.69231	13.1222	1.80995	2.71493	4.52489	1.35747	1.35747	2.26244	17.1946	4.0724	3.61991	0.452489	1.80995	5.88235
proline-rich protein 20B [Homo sapiens] (NP_001123876.1)	221	23	19	1	9	3	16	17	29	4	6	10	3	3	5	38	9	8	1	4	13	10.4072	8.59729	0.452489	4.0724	1.35747	7.23982	7.69231	13.1222	1.80995	2.71493	4.52489	1.35747	1.35747	2.26244	17.1946	4.0724	3.61991	0.452489	1.80995	5.88235
proline-rich protein 20A [Homo sapiens] (NP_940843.1)	221	23	19	1	9	3	16	17	29	4	6	10	3	3	5	38	9	8	1	4	13	10.4072	8.59729	0.452489	4.0724	1.35747	7.23982	7.69231	13.1222	1.80995	2.71493	4.52489	1.35747	1.35747	2.26244	17.1946	4.0724	3.61991	0.452489	1.80995	5.88235
nucleolar protein 8 isoform a [Homo sapiens] (NP_060418.4)	1167	58	60	56	87	16	117	48	59	27	44	74	139	23	38	50	130	69	8	15	49	4.97001	5.14139	4.79863	7.45501	1.37104	10.0257	4.11311	5.0557	2.31362	3.77035	6.34105	11.9109	1.97087	3.25621	4.28449	11.1397	5.9126	0.685518	1.28535	4.1988
uncharacterized protein C1orf111 [Homo sapiens] (NP_872387.2)	261	21	15	8	13	12	15	15	13	5	13	21	14	5	10	17	34	10	4	10	6	8.04598	5.74713	3.06513	4.98084	4.5977	5.74713	5.74713	4.98084	1.91571	4.98084	8.04598	5.36398	1.91571	3.83142	6.51341	13.0268	3.83142	1.53257	3.83142	2.29885
centrosomal protein of 128 kDa [Homo sapiens] (NP_689659.2)	1094	56	94	34	66	11	149	90	34	36	33	137	102	18	19	12	95	56	6	13	33	5.11883	8.59232	3.10786	6.03291	1.00548	13.6197	8.22669	3.10786	3.29068	3.01645	12.5229	9.32358	1.64534	1.73675	1.09689	8.68373	5.11883	0.548446	1.1883	3.01645
histamine H3 receptor [Homo sapiens] (NP_009163.2)	445	50	29	11	9	12	17	10	38	9	15	54	13	8	24	28	42	20	13	16	27	11.236	6.51685	2.47191	2.02247	2.69663	3.82022	2.24719	8.53933	2.02247	3.37079	12.1348	2.92135	1.79775	5.39326	6.29213	9.4382	4.49438	2.92135	3.59551	6.06742
flap endonuclease GEN homolog 1 [Homo sapiens] (NP_872431.3)	908	34	38	45	44	33	67	47	40	33	45	98	78	19	26	48	93	43	9	22	46	3.74449	4.18502	4.95595	4.84581	3.63436	7.37885	5.17621	4.40529	3.63436	4.95595	10.793	8.59031	2.09251	2.86344	5.28634	10.2423	4.73568	0.991189	2.42291	5.06608
patched domain-containing protein 3 [Homo sapiens] (NP_001030014.2)	767	46	32	29	42	18	41	27	41	17	45	78	39	14	51	54	59	40	12	33	49	5.99739	4.1721	3.78096	5.47588	2.34681	5.3455	3.52021	5.3455	2.21643	5.86701	10.1695	5.08475	1.82529	6.64928	7.04042	7.69231	5.21512	1.56454	4.30248	6.38853
B-cell differentiation antigen CD72 [Homo sapiens] (NP_001773.1)	359	26	21	11	13	13	21	33	18	4	10	43	19	4	8	13	41	26	8	11	16	7.24234	5.84958	3.06407	3.62117	3.62117	5.84958	9.1922	5.01393	1.11421	2.78552	11.9777	5.29248	1.11421	2.22841	3.62117	11.4206	7.24234	2.22841	3.06407	4.45682
BEN domain-containing protein 2 isoform 1 [Homo sapiens] (NP_699177.2)	799	55	39	56	47	19	46	34	41	17	31	58	30	20	22	60	98	49	9	26	42	6.8836	4.8811	7.00876	5.88235	2.37797	5.7572	4.25532	5.13141	2.12766	3.87985	7.25907	3.75469	2.50313	2.75344	7.50939	12.2653	6.13267	1.12641	3.25407	5.25657
putative interleukin-17 receptor E-like [Homo sapiens] (NP_001001694.2)	336	25	27	3	10	18	14	27	17	11	5	36	5	4	9	26	33	20	9	8	29	7.44048	8.03571	0.892857	2.97619	5.35714	4.16667	8.03571	5.05952	3.27381	1.4881	10.7143	1.4881	1.19048	2.67857	7.7381	9.82143	5.95238	2.67857	2.38095	8.63095
calcium homeostasis modulator protein 3 [Homo sapiens] (NP_001123214.1)	344	31	29	7	16	15	14	13	19	9	8	53	11	7	18	19	30	10	5	8	22	9.01163	8.43023	2.03488	4.65116	4.36047	4.06977	3.77907	5.52326	2.61628	2.32558	15.407	3.19767	2.03488	5.23256	5.52326	8.72093	2.90698	1.45349	2.32558	6.39535
beta-1,3-galactosyl-O-glycosyl-glycoprotein beta-1,6-N-acetylglucosaminyltransferase 7 [Homo sapiens] (NP_542182.1)	430	27	23	20	15	12	27	19	20	19	31	33	29	6	22	29	26	20	7	16	29	6.27907	5.34884	4.65116	3.48837	2.7907	6.27907	4.4186	4.65116	4.4186	7.2093	7.67442	6.74419	1.39535	5.11628	6.74419	6.04651	4.65116	1.62791	3.72093	6.74419
mitogen-activated protein kinase-binding protein 1 isoform b [Homo sapiens] (NP_001122080.1)	1514	118	92	39	72	32	98	74	105	39	55	138	64	21	37	121	192	73	15	29	100	7.79392	6.07662	2.57596	4.75561	2.11361	6.47292	4.88771	6.93527	2.57596	3.63276	9.11493	4.22721	1.38705	2.44386	7.99207	12.6816	4.82166	0.990753	1.91546	6.60502
proteasome assembly chaperone 4 isoform a [Homo sapiens] (NP_001122064.1)	162	12	7	7	6	5	11	5	14	6	2	20	6	4	7	6	14	13	3	2	12	7.40741	4.32099	4.32099	3.7037	3.08642	6.79012	3.08642	8.64198	3.7037	1.23457	12.3457	3.7037	2.46914	4.32099	3.7037	8.64198	8.02469	1.85185	1.23457	7.40741
proteasome assembly chaperone 4 isoform b [Homo sapiens] (NP_001122063.1)	123	10	7	7	6	1	7	4	6	4	2	16	4	4	7	3	11	9	2	2	11	8.13008	5.69106	5.69106	4.87805	0.813008	5.69106	3.25203	4.87805	3.25203	1.62602	13.0081	3.25203	3.25203	5.69106	2.43902	8.94309	7.31707	1.62602	1.62602	8.94309
cytosolic carboxypeptidase 6 [Homo sapiens] (NP_116174.3)	503	22	33	27	28	11	26	21	30	13	22	36	28	14	32	33	35	23	4	32	33	4.37376	6.56064	5.36779	5.5666	2.18688	5.16899	4.17495	5.96421	2.58449	4.37376	7.15706	5.5666	2.7833	6.36183	6.56064	6.95825	4.57256	0.795229	6.36183	6.56064
laccase domain-containing protein 1 [Homo sapiens] (NP_001121775.1)	430	30	19	23	21	15	24	19	27	12	39	41	24	7	24	17	28	26	2	8	24	6.97674	4.4186	5.34884	4.88372	3.48837	5.5814	4.4186	6.27907	2.7907	9.06977	9.53488	5.5814	1.62791	5.5814	3.95349	6.51163	6.04651	0.465116	1.86047	5.5814
laccase domain-containing protein 1 [Homo sapiens] (NP_694950.2)	430	30	19	23	21	15	24	19	27	12	39	41	24	7	24	17	28	26	2	8	24	6.97674	4.4186	5.34884	4.88372	3.48837	5.5814	4.4186	6.27907	2.7907	9.06977	9.53488	5.5814	1.62791	5.5814	3.95349	6.51163	6.04651	0.465116	1.86047	5.5814
mesenteric estrogen-dependent adipogenesis protein [Homo sapiens] (NP_116238.2)	303	17	18	14	14	5	22	11	18	1	12	35	16	5	22	17	31	13	2	10	20	5.61056	5.94059	4.62046	4.62046	1.65017	7.26073	3.63036	5.94059	0.330033	3.9604	11.5512	5.28053	1.65017	7.26073	5.61056	10.231	4.29043	0.660066	3.30033	6.60066
lipase member M precursor [Homo sapiens] (NP_001121687.1)	423	27	18	25	16	5	23	22	28	12	27	42	19	21	18	18	26	22	12	15	27	6.38298	4.25532	5.91017	3.78251	1.18203	5.43735	5.20095	6.61939	2.83688	6.38298	9.92908	4.49173	4.96454	4.25532	4.25532	6.14657	5.20095	2.83688	3.5461	6.38298
kunitz-type protease inhibitor 3 precursor [Homo sapiens] (NP_006643.1)	89	4	4	5	2	7	8	3	6	0	2	13	6	3	9	3	4	6	1	2	1	4.49438	4.49438	5.61798	2.24719	7.86517	8.98876	3.37079	6.74157	0	2.24719	14.6067	6.74157	3.37079	10.1124	3.37079	4.49438	6.74157	1.1236	2.24719	1.1236
FYVE, RhoGEF and PH domain-containing protein 2 [Homo sapiens] (NP_775829.2)	655	50	52	19	33	13	54	46	32	12	23	66	32	17	25	39	46	26	11	18	41	7.63359	7.93893	2.90076	5.03817	1.98473	8.24427	7.0229	4.8855	1.83206	3.51145	10.0763	4.8855	2.59542	3.81679	5.9542	7.0229	3.96947	1.67939	2.74809	6.25954
KH domain-containing, RNA-binding, signal transduction-associated protein 2 [Homo sapiens] (NP_689901.2)	349	26	28	7	18	0	37	9	35	7	12	25	22	5	6	33	25	13	1	24	16	7.44986	8.02292	2.00573	5.15759	0	10.6017	2.5788	10.0287	2.00573	3.4384	7.16332	6.30372	1.43266	1.7192	9.45559	7.16332	3.72493	0.286533	6.87679	4.58453
histidine triad nucleotide-binding protein 3 [Homo sapiens] (NP_612638.3)	182	13	9	8	10	8	13	4	9	9	8	16	10	4	8	9	10	14	1	4	15	7.14286	4.94505	4.3956	5.49451	4.3956	7.14286	2.1978	4.94505	4.94505	4.3956	8.79121	5.49451	2.1978	4.3956	4.94505	5.49451	7.69231	0.549451	2.1978	8.24176
platelet-activating factor acetylhydrolase precursor [Homo sapiens] (NP_005075.3)	441	29	18	22	29	8	18	19	30	15	32	44	29	12	24	19	29	20	9	16	19	6.57596	4.08163	4.98866	6.57596	1.81406	4.08163	4.30839	6.80272	3.40136	7.25624	9.97732	6.57596	2.72109	5.44218	4.30839	6.57596	4.53515	2.04082	3.62812	4.30839
monoacylglycerol lipase ABHD6 [Homo sapiens] (NP_065727.4)	337	17	15	12	18	8	13	18	19	13	19	38	21	12	14	16	25	10	5	13	31	5.04451	4.45104	3.56083	5.34125	2.37389	3.85757	5.34125	5.63798	3.85757	5.63798	11.276	6.23145	3.56083	4.1543	4.74777	7.4184	2.96736	1.48368	3.85757	9.19881
ecto-NOX disulfide-thiol exchanger 1 [Homo sapiens] (NP_001121087.1)	643	46	36	33	28	9	69	44	30	15	33	60	41	26	22	30	39	34	8	9	31	7.15397	5.59876	5.13219	4.35459	1.39969	10.7309	6.84292	4.66563	2.33281	5.13219	9.33126	6.37636	4.04355	3.42146	4.66563	6.06532	5.28771	1.24417	1.39969	4.82115
G antigen 12B/C/D/E [Homo sapiens] (NP_001120817.1)	117	8	6	1	6	4	20	12	12	2	1	0	3	4	1	18	6	5	2	3	3	6.83761	5.12821	0.854701	5.12821	3.4188	17.094	10.2564	10.2564	1.7094	0.854701	0	2.5641	3.4188	0.854701	15.3846	5.12821	4.2735	1.7094	2.5641	2.5641
mediator of RNA polymerase II transcription subunit 18 [Homo sapiens] (NP_060108.2)	208	12	13	7	13	2	14	6	13	8	8	26	10	17	9	11	11	8	1	4	15	5.76923	6.25	3.36538	6.25	0.961538	6.73077	2.88462	6.25	3.84615	3.84615	12.5	4.80769	8.17308	4.32692	5.28846	5.28846	3.84615	0.480769	1.92308	7.21154
centrosomal protein of 55 kDa [Homo sapiens] (NP_001120654.1)	464	27	28	17	17	6	64	40	9	13	17	60	50	3	8	9	32	31	2	11	20	5.81897	6.03448	3.66379	3.66379	1.2931	13.7931	8.62069	1.93966	2.80172	3.66379	12.931	10.7759	0.646552	1.72414	1.93966	6.89655	6.68103	0.431034	2.37069	4.31034
protein FAM134A [Homo sapiens] (NP_077269.3)	543	51	19	8	24	6	57	22	46	12	10	86	12	7	12	51	52	24	7	8	29	9.39227	3.49908	1.4733	4.41989	1.10497	10.4972	4.05157	8.47145	2.20994	1.84162	15.8379	2.20994	1.28913	2.20994	9.39227	9.57643	4.41989	1.28913	1.4733	5.3407
uncharacterized protein C1orf194 [Homo sapiens] (NP_001116433.1)	157	8	12	8	7	0	8	7	7	6	10	11	11	2	8	15	12	16	2	6	1	5.09554	7.64331	5.09554	4.4586	0	5.09554	4.4586	4.4586	3.82166	6.36943	7.00637	7.00637	1.27389	5.09554	9.55414	7.64331	10.1911	1.27389	3.82166	0.636943
signal-regulatory protein beta-2 isoform 1 precursor [Homo sapiens] (NP_001116434.1)	342	23	12	11	14	9	20	17	30	6	12	35	15	10	11	22	31	26	5	8	25	6.72515	3.50877	3.21637	4.09357	2.63158	5.84795	4.97076	8.77193	1.75439	3.50877	10.2339	4.38596	2.92398	3.21637	6.43275	9.06433	7.60234	1.46199	2.33918	7.30994
doublesex- and mab-3-related transcription factor A1 [Homo sapiens] (NP_071443.2)	504	51	38	16	15	14	28	24	55	6	14	45	18	5	15	43	65	16	3	12	21	10.119	7.53968	3.1746	2.97619	2.77778	5.55556	4.7619	10.9127	1.19048	2.77778	8.92857	3.57143	0.992063	2.97619	8.53175	12.8968	3.1746	0.595238	2.38095	4.16667
interferon alpha-14 precursor [Homo sapiens] (NP_002163.2)	189	12	11	9	7	6	15	13	3	3	7	23	11	12	12	5	17	8	2	4	9	6.34921	5.82011	4.7619	3.7037	3.1746	7.93651	6.87831	1.5873	1.5873	3.7037	12.1693	5.82011	6.34921	6.34921	2.6455	8.99471	4.2328	1.0582	2.1164	4.7619
tumor necrosis factor receptor superfamily member 13C [Homo sapiens] (NP_443177.1)	184	25	15	0	8	4	9	5	19	2	3	23	4	1	2	28	11	11	2	0	12	13.587	8.15217	0	4.34783	2.17391	4.8913	2.71739	10.3261	1.08696	1.63043	12.5	2.17391	0.543478	1.08696	15.2174	5.97826	5.97826	1.08696	0	6.52174
D-dopachrome decarboxylase related protein [Homo sapiens] (NP_001138403.1)	123	14	6	6	3	3	8	3	9	3	4	13	5	1	5	9	12	7	0	3	9	11.3821	4.87805	4.87805	2.43902	2.43902	6.50407	2.43902	7.31707	2.43902	3.25203	10.5691	4.06504	0.813008	4.06504	7.31707	9.7561	5.69106	0	2.43902	7.31707
ankyrin repeat domain-containing protein 53 isoform a [Homo sapiens] (NP_001108588.1)	530	49	38	18	27	8	22	28	27	22	16	49	30	14	17	46	36	34	11	12	26	9.24528	7.16981	3.39623	5.09434	1.50943	4.15094	5.28302	5.09434	4.15094	3.01887	9.24528	5.66038	2.64151	3.20755	8.67925	6.79245	6.41509	2.07547	2.26415	4.90566
ankyrin repeat domain-containing protein 53 isoform b [Homo sapiens] (NP_079209.3)	343	37	19	11	20	9	14	20	19	10	11	36	19	8	14	21	26	20	8	8	13	10.7872	5.53936	3.207	5.8309	2.62391	4.08163	5.8309	5.53936	2.91545	3.207	10.4956	5.53936	2.33236	4.08163	6.12245	7.58017	5.8309	2.33236	2.33236	3.79009
transmembrane protein 240 [Homo sapiens] (NP_001108220.1)	173	11	13	7	10	7	6	3	12	12	8	19	4	10	6	7	10	4	5	6	13	6.35838	7.51445	4.04624	5.78035	4.04624	3.46821	1.7341	6.93642	6.93642	4.62428	10.9827	2.31214	5.78035	3.46821	4.04624	5.78035	2.31214	2.89017	3.46821	7.51445
zinc finger protein GLIS1 [Homo sapiens] (NP_671726.2)	620	43	29	9	24	25	29	29	61	31	12	68	25	5	17	77	68	30	2	16	20	6.93548	4.67742	1.45161	3.87097	4.03226	4.67742	4.67742	9.83871	5	1.93548	10.9677	4.03226	0.806452	2.74194	12.4194	10.9677	4.83871	0.322581	2.58065	3.22581
nuclear fragile X mental retardation-interacting protein 1 [Homo sapiens] (NP_036477.2)	495	31	26	19	27	7	35	21	19	17	14	33	50	12	20	53	50	25	9	12	15	6.26263	5.25253	3.83838	5.45455	1.41414	7.07071	4.24242	3.83838	3.43434	2.82828	6.66667	10.101	2.42424	4.0404	10.7071	10.101	5.05051	1.81818	2.42424	3.0303
solute carrier family 22 member 15 [Homo sapiens] (NP_060890.2)	547	44	20	16	13	10	32	17	45	8	32	82	15	10	40	16	53	25	9	25	35	8.04388	3.65631	2.92505	2.3766	1.82815	5.85009	3.10786	8.22669	1.46252	5.85009	14.9909	2.74223	1.82815	7.31261	2.92505	9.68921	4.57038	1.64534	4.57038	6.39854
claudin-22 [Homo sapiens] (NP_001104789.1)	220	16	9	9	8	7	12	9	19	8	5	40	5	5	11	6	15	9	9	2	16	7.27273	4.09091	4.09091	3.63636	3.18182	5.45455	4.09091	8.63636	3.63636	2.27273	18.1818	2.27273	2.27273	5	2.72727	6.81818	4.09091	4.09091	0.909091	7.27273
salivary acidic proline-rich phosphoprotein 1/2 precursor [Homo sapiens] (NP_001103683.1)	166	4	6	2	9	0	5	35	31	3	3	9	2	1	2	41	9	0	0	0	4	2.40964	3.61446	1.20482	5.42169	0	3.01205	21.0843	18.6747	1.80723	1.80723	5.42169	1.20482	0.60241	1.20482	24.6988	5.42169	0	0	0	2.40964
synapse differentiation-inducing gene protein 1-like [Homo sapiens] (NP_001099049.1)	238	23	10	4	10	5	22	13	20	5	4	28	5	3	8	20	22	14	3	9	10	9.66387	4.20168	1.68067	4.20168	2.10084	9.2437	5.46218	8.40336	2.10084	1.68067	11.7647	2.10084	1.2605	3.36134	8.40336	9.2437	5.88235	1.2605	3.78151	4.20168
complement C1q-like protein 2 precursor [Homo sapiens] (NP_872334.2)	287	26	9	9	17	4	10	9	48	6	7	22	12	7	9	32	17	13	1	12	17	9.05923	3.13589	3.13589	5.92334	1.39373	3.48432	3.13589	16.7247	2.09059	2.43902	7.66551	4.18118	2.43902	3.13589	11.1498	5.92334	4.52962	0.348432	4.18118	5.92334
zinc finger protein 251 [Homo sapiens] (NP_612376.1)	671	31	48	26	15	30	50	43	59	44	22	46	51	4	33	29	54	39	3	14	30	4.61997	7.1535	3.87481	2.23547	4.47094	7.45156	6.40835	8.79285	6.55738	3.27869	6.85544	7.6006	0.596125	4.91803	4.32191	8.04769	5.81222	0.447094	2.08644	4.47094
proto-oncogene DBL isoform a [Homo sapiens] (NP_001093325.1)	985	52	46	47	51	19	91	66	38	21	60	114	74	25	46	31	62	47	15	30	50	5.27919	4.67005	4.77157	5.17766	1.92893	9.23858	6.70051	3.85787	2.13198	6.09137	11.5736	7.51269	2.53807	4.67005	3.14721	6.29442	4.77157	1.52284	3.04569	5.07614
zinc/RING finger protein 4 precursor [Homo sapiens] (NP_859061.3)	429	42	31	8	20	21	17	16	19	18	14	47	11	5	11	43	36	20	7	7	36	9.79021	7.22611	1.8648	4.662	4.8951	3.9627	3.7296	4.4289	4.1958	3.2634	10.9557	2.5641	1.1655	2.5641	10.0233	8.39161	4.662	1.6317	1.6317	8.39161
SEC14-like protein 5 [Homo sapiens] (NP_055507.1)	696	38	52	17	31	14	58	31	48	26	27	78	24	13	20	40	59	29	16	22	53	5.45977	7.47126	2.44253	4.45402	2.01149	8.33333	4.45402	6.89655	3.73563	3.87931	11.2069	3.44828	1.86782	2.87356	5.74713	8.47701	4.16667	2.29885	3.16092	7.61494
probable inactive 1-aminocyclopropane-1-carboxylate synthase-like protein 2 [Homo sapiens] (NP_001027025.2)	568	31	37	20	30	17	42	26	28	17	28	75	26	13	26	26	40	26	5	24	31	5.45775	6.51408	3.52113	5.28169	2.99296	7.39437	4.57746	4.92958	2.99296	4.92958	13.2042	4.57746	2.28873	4.57746	4.57746	7.04225	4.57746	0.880282	4.22535	5.45775
tyrosine-protein kinase TXK [Homo sapiens] (NP_003319.2)	527	28	34	22	13	15	50	21	27	14	32	47	33	16	20	25	43	19	13	25	30	5.31309	6.45161	4.17457	2.46679	2.8463	9.48767	3.98482	5.12334	2.65655	6.07211	8.91841	6.26186	3.03605	3.79507	4.74383	8.15939	3.60531	2.46679	4.74383	5.6926
stearoyl-CoA desaturase 5 isoform b [Homo sapiens] (NP_079182.2)	256	25	21	8	10	6	14	8	18	16	12	33	12	5	11	11	13	8	6	4	15	9.76562	8.20312	3.125	3.90625	2.34375	5.46875	3.125	7.03125	6.25	4.6875	12.8906	4.6875	1.95312	4.29688	4.29688	5.07812	3.125	2.34375	1.5625	5.85938
coiled-coil domain-containing protein 102B [Homo sapiens] (NP_001087198.1)	513	26	36	36	24	7	72	36	15	12	20	62	47	13	10	11	35	18	10	6	17	5.06823	7.01754	7.01754	4.67836	1.36452	14.0351	7.01754	2.92398	2.33918	3.89864	12.0858	9.16179	2.53411	1.94932	2.14425	6.82261	3.50877	1.94932	1.16959	3.31384
leukemia NUP98 fusion partner 1 [Homo sapiens] (NP_001078920.1)	178	5	24	1	11	5	25	4	7	11	3	10	15	4	8	10	23	3	3	2	4	2.80899	13.4831	0.561798	6.17978	2.80899	14.0449	2.24719	3.93258	6.17978	1.68539	5.61798	8.42697	2.24719	4.49438	5.61798	12.9213	1.68539	1.68539	1.1236	2.24719
ARF GTPase-activating protein GIT1 isoform 2 [Homo sapiens] (NP_054749.2)	761	66	53	20	49	13	53	42	40	27	21	88	40	10	19	51	70	39	4	16	40	8.6728	6.96452	2.62812	6.4389	1.70828	6.96452	5.51905	5.25624	3.54796	2.75953	11.5637	5.25624	1.31406	2.49671	6.70171	9.19842	5.12484	0.525624	2.1025	5.25624
tudor and KH domain-containing protein isoform b [Homo sapiens] (NP_001077433.1)	516	38	26	12	37	5	49	16	32	10	31	52	28	11	12	28	47	31	8	13	30	7.36434	5.03876	2.32558	7.17054	0.968992	9.49612	3.10078	6.20155	1.93798	6.00775	10.0775	5.42636	2.13178	2.32558	5.42636	9.10853	6.00775	1.55039	2.51938	5.81395
protein FAM149A [Homo sapiens] (NP_056213.1)	482	38	41	10	22	6	28	23	33	20	11	45	22	7	15	36	47	37	6	7	28	7.88382	8.50622	2.07469	4.56432	1.24481	5.80913	4.77178	6.84647	4.14938	2.28216	9.3361	4.56432	1.45228	3.11203	7.46888	9.75104	7.67635	1.24481	1.45228	5.80913
rab11 family-interacting protein 5 [Homo sapiens] (NP_056285.1)	653	57	45	8	26	4	49	29	55	20	17	65	42	10	12	45	91	30	7	10	31	8.72894	6.89127	1.22511	3.98162	0.612557	7.50383	4.44104	8.42266	3.06279	2.60337	9.95406	6.43185	1.53139	1.83767	6.89127	13.9357	4.59418	1.07198	1.53139	4.74732
N-alpha-acetyltransferase 60 [Homo sapiens] (NP_079121.1)	242	13	10	8	14	5	9	5	14	13	20	25	13	3	9	9	25	14	4	15	14	5.3719	4.13223	3.30579	5.78512	2.06612	3.71901	2.06612	5.78512	5.3719	8.26446	10.3306	5.3719	1.23967	3.71901	3.71901	10.3306	5.78512	1.65289	6.19835	5.78512
N-alpha-acetyltransferase 60 [Homo sapiens] (NP_001077070.1)	242	13	10	8	14	5	9	5	14	13	20	25	13	3	9	9	25	14	4	15	14	5.3719	4.13223	3.30579	5.78512	2.06612	3.71901	2.06612	5.78512	5.3719	8.26446	10.3306	5.3719	1.23967	3.71901	3.71901	10.3306	5.78512	1.65289	6.19835	5.78512
N-alpha-acetyltransferase 60 [Homo sapiens] (NP_001077069.1)	242	13	10	8	14	5	9	5	14	13	20	25	13	3	9	9	25	14	4	15	14	5.3719	4.13223	3.30579	5.78512	2.06612	3.71901	2.06612	5.78512	5.3719	8.26446	10.3306	5.3719	1.23967	3.71901	3.71901	10.3306	5.78512	1.65289	6.19835	5.78512
zinc finger protein 318 [Homo sapiens] (NP_055160.2)	2279	129	151	69	122	29	206	82	131	55	83	187	169	31	54	216	291	109	11	38	116	5.66038	6.62571	3.02764	5.35323	1.27249	9.03905	3.59807	5.74814	2.41334	3.64195	8.20535	7.41553	1.36025	2.36946	9.47784	12.7688	4.7828	0.482668	1.6674	5.08995
glycogen [starch] synthase, liver [Homo sapiens] (NP_068776.2)	703	40	46	27	43	11	49	22	41	28	36	64	37	15	40	34	44	40	12	28	46	5.6899	6.54339	3.84068	6.11664	1.56472	6.97013	3.12945	5.83215	3.98293	5.12091	9.10384	5.26316	2.13371	5.6899	4.83642	6.25889	5.6899	1.70697	3.98293	6.54339
bicaudal D-related protein 1 [Homo sapiens] (NP_997194.2)	573	52	49	11	34	8	77	46	23	14	16	80	26	15	7	19	52	15	3	3	23	9.07504	8.55148	1.91972	5.93368	1.39616	13.438	8.02792	4.01396	2.44328	2.79232	13.9616	4.53752	2.6178	1.22164	3.31588	9.07504	2.6178	0.52356	0.52356	4.01396
RANBP2-like and GRIP domain-containing protein 5/6 isoform 2 [Homo sapiens] (NP_001032955.1)	904	60	45	37	46	18	72	41	42	29	40	117	69	14	25	38	75	36	16	38	46	6.63717	4.97788	4.09292	5.0885	1.99115	7.9646	4.5354	4.64602	3.20796	4.42478	12.9425	7.63274	1.54867	2.76549	4.20354	8.29646	3.9823	1.76991	4.20354	5.0885
uncharacterized protein C4orf45 [Homo sapiens] (NP_689756.2)	186	10	11	5	7	1	8	12	8	9	9	14	21	4	5	14	19	8	5	10	6	5.37634	5.91398	2.68817	3.76344	0.537634	4.30108	6.45161	4.30108	4.83871	4.83871	7.52688	11.2903	2.15054	2.68817	7.52688	10.2151	4.30108	2.68817	5.37634	3.22581
short-chain dehydrogenase/reductase family 42E member 1 [Homo sapiens] (NP_660151.2)	393	21	26	13	18	6	21	16	33	14	23	43	16	4	26	20	26	17	3	15	32	5.34351	6.61578	3.30789	4.58015	1.52672	5.34351	4.07125	8.39695	3.56234	5.85242	10.9415	4.07125	1.01781	6.61578	5.08906	6.61578	4.3257	0.763359	3.81679	8.14249
zinc finger protein 775 [Homo sapiens] (NP_775951.2)	537	49	61	10	7	28	32	38	56	33	11	39	24	4	15	51	35	19	12	4	9	9.12477	11.3594	1.8622	1.30354	5.21415	5.95903	7.07635	10.4283	6.14525	2.04842	7.26257	4.46927	0.744879	2.7933	9.49721	6.51769	3.53818	2.23464	0.744879	1.67598
cytosolic phospholipase A2 delta [Homo sapiens] (NP_828848.3)	818	59	49	21	42	13	64	43	49	19	20	112	32	15	36	52	67	47	13	24	41	7.21271	5.99022	2.56724	5.13447	1.58924	7.82396	5.25672	5.99022	2.32274	2.44499	13.6919	3.91198	1.83374	4.40098	6.35697	8.19071	5.74572	1.58924	2.93399	5.01222
homeobox protein DBX2 [Homo sapiens] (NP_001004329.2)	339	40	24	10	10	8	19	17	22	3	8	35	17	4	11	39	37	10	6	5	14	11.7994	7.07965	2.94985	2.94985	2.35988	5.60472	5.01475	6.48968	0.884956	2.35988	10.3245	5.01475	1.17994	3.24484	11.5044	10.9145	2.94985	1.76991	1.47493	4.12979
zinc finger MYM-type protein 6 [Homo sapiens] (NP_009098.3)	1325	70	39	60	46	66	87	64	56	30	69	124	119	30	64	62	150	76	9	33	71	5.28302	2.9434	4.5283	3.4717	4.98113	6.56604	4.83019	4.22642	2.26415	5.20755	9.35849	8.98113	2.26415	4.83019	4.67925	11.3208	5.73585	0.679245	2.49057	5.35849
nuclear pore-associated protein 1 [Homo sapiens] (NP_061831.2)	1156	97	51	35	38	16	41	45	84	21	45	92	41	23	37	168	148	98	5	16	55	8.391	4.41176	3.02768	3.2872	1.38408	3.54671	3.89273	7.26644	1.81661	3.89273	7.95848	3.54671	1.98962	3.20069	14.5329	12.8028	8.47751	0.432526	1.38408	4.75779
multidrug resistance protein 3 isoform B [Homo sapiens] (NP_061337.1)	1286	129	56	53	54	10	73	63	103	18	104	119	80	27	78	31	86	67	12	35	88	10.0311	4.35459	4.12131	4.19907	0.777605	5.67652	4.89891	8.00933	1.39969	8.08709	9.2535	6.22084	2.09953	6.06532	2.41058	6.6874	5.20995	0.933126	2.72162	6.84292
multidrug resistance protein 3 isoform A [Homo sapiens] (NP_000434.1)	1279	129	56	53	53	10	73	62	102	18	104	119	80	27	75	31	86	67	12	35	87	10.086	4.37842	4.14386	4.14386	0.781861	5.70758	4.84754	7.97498	1.40735	8.13135	9.30414	6.25489	2.11102	5.86396	2.42377	6.724	5.23847	0.938233	2.73651	6.80219
multidrug resistance protein 3 isoform C [Homo sapiens] (NP_061338.1)	1232	125	53	51	52	9	73	60	98	16	99	117	79	25	69	31	82	66	12	31	84	10.1461	4.30195	4.13961	4.22078	0.730519	5.92532	4.87013	7.95455	1.2987	8.03571	9.49675	6.41234	2.02922	5.60065	2.51623	6.65584	5.35714	0.974026	2.51623	6.81818
heterogeneous nuclear ribonucleoprotein C-like 1 [Homo sapiens] (NP_001013653.1)	293	22	13	15	28	1	28	14	24	3	10	15	30	8	8	10	31	6	0	7	20	7.50853	4.43686	5.11945	9.55631	0.341297	9.55631	4.77816	8.19113	1.02389	3.41297	5.11945	10.2389	2.73038	2.73038	3.41297	10.5802	2.04778	0	2.38908	6.82594
ankyrin repeat domain-containing protein 20A2 [Homo sapiens] (NP_001012421.1)	823	59	45	44	44	16	90	51	29	26	40	77	93	14	15	19	56	38	2	18	47	7.16889	5.4678	5.34629	5.34629	1.94411	10.9356	6.19684	3.52369	3.15917	4.86027	9.35601	11.3001	1.70109	1.8226	2.30863	6.80437	4.61725	0.243013	2.18712	5.71081
complement C1q-like protein 3 precursor [Homo sapiens] (NP_001010908.1)	255	23	8	10	13	4	9	7	37	6	11	18	12	7	8	25	14	15	1	13	14	9.01961	3.13725	3.92157	5.09804	1.56863	3.52941	2.7451	14.5098	2.35294	4.31373	7.05882	4.70588	2.7451	3.13725	9.80392	5.4902	5.88235	0.392157	5.09804	5.4902
olfactory receptor 4F21 [Homo sapiens] (NP_001005504.1)	312	18	10	8	10	9	5	6	15	10	21	43	13	11	30	13	29	17	3	11	30	5.76923	3.20513	2.5641	3.20513	2.88462	1.60256	1.92308	4.80769	3.20513	6.73077	13.7821	4.16667	3.52564	9.61538	4.16667	9.29487	5.44872	0.961538	3.52564	9.61538
SCAN domain-containing protein 3 [Homo sapiens] (NP_443155.1)	1325	69	62	64	60	33	123	66	46	37	75	143	107	30	54	49	127	65	15	32	68	5.20755	4.67925	4.83019	4.5283	2.49057	9.28302	4.98113	3.4717	2.79245	5.66038	10.7925	8.07547	2.26415	4.07547	3.69811	9.58491	4.90566	1.13208	2.41509	5.13208
uncharacterized protein C1orf112 [Homo sapiens] (NP_060656.2)	853	61	22	21	33	25	59	59	22	30	45	134	45	21	46	34	69	51	10	16	50	7.15123	2.57913	2.4619	3.8687	2.93083	6.91676	6.91676	2.57913	3.517	5.2755	15.7093	5.2755	2.4619	5.39273	3.98593	8.0891	5.9789	1.17233	1.87573	5.86166
traB domain-containing protein [Homo sapiens] (NP_079480.2)	376	27	30	7	19	6	28	20	20	7	10	42	19	15	12	24	26	13	4	7	40	7.18085	7.97872	1.8617	5.05319	1.59574	7.44681	5.31915	5.31915	1.8617	2.65957	11.1702	5.05319	3.98936	3.19149	6.38298	6.91489	3.45745	1.06383	1.8617	10.6383
B melanoma antigen 3 precursor [Homo sapiens] (NP_872287.1)	109	9	7	3	3	3	7	7	2	1	4	14	5	3	4	6	9	9	1	0	12	8.25688	6.42202	2.75229	2.75229	2.75229	6.42202	6.42202	1.83486	0.917431	3.66972	12.844	4.58716	2.75229	3.66972	5.50459	8.25688	8.25688	0.917431	0	11.0092
B melanoma antigen 5 precursor [Homo sapiens] (NP_872290.1)	43	7	2	0	1	1	4	2	2	0	1	7	1	2	3	2	3	1	1	0	3	16.2791	4.65116	0	2.32558	2.32558	9.30233	4.65116	4.65116	0	2.32558	16.2791	2.32558	4.65116	6.97674	4.65116	6.97674	2.32558	2.32558	0	6.97674
rhox homeobox family member 2 [Homo sapiens] (NP_115887.1)	288	23	14	8	14	2	30	20	26	5	5	24	8	13	15	31	19	9	4	3	15	7.98611	4.86111	2.77778	4.86111	0.694444	10.4167	6.94444	9.02778	1.73611	1.73611	8.33333	2.77778	4.51389	5.20833	10.7639	6.59722	3.125	1.38889	1.04167	5.20833
rhomboid domain-containing protein 3 [Homo sapiens] (NP_036397.1)	386	44	17	0	6	5	19	17	42	13	2	78	2	8	5	43	32	16	13	3	21	11.399	4.40415	0	1.5544	1.29534	4.92228	4.40415	10.8808	3.36788	0.518135	20.2073	0.518135	2.07254	1.29534	11.1399	8.29016	4.14508	3.36788	0.777202	5.44041
motile sperm domain-containing protein 1 [Homo sapiens] (NP_062456.1)	213	14	10	5	7	5	16	14	8	6	8	28	14	3	10	11	12	11	0	7	24	6.57277	4.69484	2.34742	3.28638	2.34742	7.51174	6.57277	3.75587	2.8169	3.75587	13.1455	6.57277	1.40845	4.69484	5.16432	5.6338	5.16432	0	3.28638	11.2676
killer cell immunoglobulin-like receptor 2DS1 precursor [Homo sapiens] (NP_055327.1)	304	16	15	11	14	6	18	9	23	15	9	29	10	7	13	21	36	17	5	9	21	5.26316	4.93421	3.61842	4.60526	1.97368	5.92105	2.96053	7.56579	4.93421	2.96053	9.53947	3.28947	2.30263	4.27632	6.90789	11.8421	5.59211	1.64474	2.96053	6.90789
39S ribosomal protein L45, mitochondrial isoform 1 [Homo sapiens] (NP_115727.5)	306	19	19	6	14	5	21	17	13	9	19	19	24	11	13	25	18	17	6	10	21	6.20915	6.20915	1.96078	4.57516	1.63399	6.86275	5.55556	4.24837	2.94118	6.20915	6.20915	7.84314	3.59477	4.24837	8.16993	5.88235	5.55556	1.96078	3.26797	6.86275
BDNF/NT-3 growth factors receptor isoform f precursor [Homo sapiens] (NP_001278866.1)	464	28	14	35	27	15	21	11	29	18	31	42	25	9	18	24	37	26	11	13	30	6.03448	3.01724	7.5431	5.81897	3.23276	4.52586	2.37069	6.25	3.87931	6.68103	9.05172	5.38793	1.93966	3.87931	5.17241	7.97414	5.60345	2.37069	2.80172	6.46552
BDNF/NT-3 growth factors receptor isoform c precursor [Homo sapiens] (NP_001018074.1)	822	48	30	52	45	22	44	28	53	32	54	75	42	21	30	45	59	46	16	25	55	5.83942	3.64964	6.32603	5.47445	2.6764	5.3528	3.40633	6.44769	3.89294	6.56934	9.12409	5.10949	2.55474	3.64964	5.47445	7.17762	5.59611	1.94647	3.04136	6.691
BDNF/NT-3 growth factors receptor isoform a precursor [Homo sapiens] (NP_006171.2)	838	48	31	52	46	22	44	29	56	32	54	75	44	21	33	45	61	46	17	25	57	5.72792	3.69928	6.20525	5.48926	2.6253	5.2506	3.46062	6.68258	3.81862	6.44391	8.94988	5.2506	2.50597	3.93795	5.36993	7.27924	5.48926	2.02864	2.98329	6.80191
proprotein convertase subtilisin/kexin type 5 isoform PC6A preproprotein [Homo sapiens] (NP_006191.2)	913	55	51	48	57	62	43	27	77	31	36	50	49	21	29	39	75	58	17	40	48	6.0241	5.58598	5.25739	6.24315	6.7908	4.70975	2.95728	8.43373	3.3954	3.94304	5.47645	5.36692	2.30011	3.17634	4.27163	8.21468	6.35268	1.86199	4.38116	5.25739
SEC14-like protein 2 isoform 4 [Homo sapiens] (NP_001278861.1)	349	13	15	10	20	9	25	17	27	8	19	34	31	10	14	20	16	16	5	16	24	3.72493	4.29799	2.86533	5.73066	2.5788	7.16332	4.87106	7.73639	2.29226	5.44413	9.74212	8.88252	2.86533	4.01146	5.73066	4.58453	4.58453	1.43266	4.58453	6.87679
SEC14-like protein 2 isoform 3 [Homo sapiens] (NP_001191133.1)	320	15	18	11	18	5	23	13	23	6	13	32	28	9	15	20	16	13	4	14	24	4.6875	5.625	3.4375	5.625	1.5625	7.1875	4.0625	7.1875	1.875	4.0625	10	8.75	2.8125	4.6875	6.25	5	4.0625	1.25	4.375	7.5
SEC14-like protein 2 isoform 1 [Homo sapiens] (NP_036561.1)	403	18	21	12	25	9	28	20	29	8	19	42	34	11	17	24	20	16	6	17	27	4.4665	5.21092	2.97767	6.20347	2.23325	6.94789	4.96278	7.19603	1.98511	4.71464	10.4218	8.43672	2.72953	4.21836	5.95533	4.96278	3.97022	1.48883	4.21836	6.69975
stAR-related lipid transfer protein 13 isoform 4 [Homo sapiens] (NP_001230405.1)	1078	57	67	47	64	22	74	54	65	36	32	114	61	23	33	71	100	52	14	19	73	5.28757	6.21521	4.35993	5.93692	2.04082	6.86456	5.00928	6.02968	3.33952	2.96846	10.5751	5.65863	2.13358	3.06122	6.58627	9.27644	4.82375	1.2987	1.76252	6.7718
uncharacterized protein C3orf14 isoform a [Homo sapiens] (NP_065736.1)	128	10	9	6	2	0	17	12	2	3	6	15	7	3	4	6	8	7	2	3	6	7.8125	7.03125	4.6875	1.5625	0	13.2812	9.375	1.5625	2.34375	4.6875	11.7188	5.46875	2.34375	3.125	4.6875	6.25	5.46875	1.5625	2.34375	4.6875
t-SNARE domain-containing protein 1 isoform b [Homo sapiens] (NP_001278860.1)	277	30	19	8	13	6	23	28	17	3	11	30	9	8	5	14	30	10	1	2	10	10.8303	6.85921	2.88809	4.69314	2.16606	8.30325	10.1083	6.13718	1.08303	3.97112	10.8303	3.2491	2.88809	1.80505	5.05415	10.8303	3.61011	0.361011	0.722022	3.61011
uncharacterized protein C3orf14 isoform a [Homo sapiens] (NP_001278871.1)	128	10	9	6	2	0	17	12	2	3	6	15	7	3	4	6	8	7	2	3	6	7.8125	7.03125	4.6875	1.5625	0	13.2812	9.375	1.5625	2.34375	4.6875	11.7188	5.46875	2.34375	3.125	4.6875	6.25	5.46875	1.5625	2.34375	4.6875
uncharacterized protein C3orf14 isoform b [Homo sapiens] (NP_001278872.1)	97	7	5	5	2	2	6	7	1	5	5	16	6	3	5	0	10	6	0	3	3	7.21649	5.15464	5.15464	2.06186	2.06186	6.18557	7.21649	1.03093	5.15464	5.15464	16.4948	6.18557	3.09278	5.15464	0	10.3093	6.18557	0	3.09278	3.09278
low-density lipoprotein receptor-related protein 5 isoform 2 [Homo sapiens] (NP_001278831.1)	1034	70	61	41	87	46	40	36	75	29	55	86	28	24	34	76	81	61	15	32	57	6.76983	5.89942	3.96518	8.41393	4.44874	3.86847	3.48162	7.25338	2.80464	5.31915	8.31721	2.70793	2.32108	3.2882	7.3501	7.83366	5.89942	1.45068	3.09478	5.51257
tyrosine-protein kinase SYK isoform Syk(L) [Homo sapiens] (NP_001167638.1)	635	45	31	30	27	9	48	28	50	19	26	60	49	19	19	33	38	23	11	34	36	7.08661	4.88189	4.72441	4.25197	1.41732	7.55906	4.40945	7.87402	2.99213	4.09449	9.44882	7.71654	2.99213	2.99213	5.19685	5.98425	3.62205	1.73228	5.35433	5.66929
tyrosine-protein kinase SYK isoform Syk(S) [Homo sapiens] (NP_001167639.1)	612	44	29	30	27	9	48	28	47	18	23	60	46	19	18	31	34	22	10	33	36	7.18954	4.73856	4.90196	4.41176	1.47059	7.84314	4.57516	7.67974	2.94118	3.75817	9.80392	7.51634	3.10458	2.94118	5.06536	5.55556	3.59477	1.63399	5.39216	5.88235
tyrosine-protein kinase SYK isoform Syk(S) [Homo sapiens] (NP_001128524.1)	612	44	29	30	27	9	48	28	47	18	23	60	46	19	18	31	34	22	10	33	36	7.18954	4.73856	4.90196	4.41176	1.47059	7.84314	4.57516	7.67974	2.94118	3.75817	9.80392	7.51634	3.10458	2.94118	5.06536	5.55556	3.59477	1.63399	5.39216	5.88235
insulin preproprotein [Homo sapiens] (NP_001278826.1)	110	10	5	3	2	6	8	7	12	2	2	20	2	2	3	6	5	3	2	4	6	9.09091	4.54545	2.72727	1.81818	5.45455	7.27273	6.36364	10.9091	1.81818	1.81818	18.1818	1.81818	1.81818	2.72727	5.45455	4.54545	2.72727	1.81818	3.63636	5.45455
insulin-like growth factor 2 mRNA-binding protein 2 isoform g [Homo sapiens] (NP_001278804.1)	463	38	23	16	10	2	41	30	37	17	42	28	32	6	18	33	32	25	0	8	25	8.20734	4.9676	3.45572	2.15983	0.431965	8.85529	6.47948	7.99136	3.67171	9.07127	6.04752	6.91145	1.2959	3.88769	7.12743	6.91145	5.39957	0	1.72786	5.39957
insulin-like growth factor 2 mRNA-binding protein 2 isoform e [Homo sapiens] (NP_001278802.1)	536	43	26	21	13	3	47	34	42	20	46	33	34	7	20	37	34	31	1	11	33	8.02239	4.85075	3.91791	2.42537	0.559701	8.76866	6.34328	7.83582	3.73134	8.58209	6.15672	6.34328	1.30597	3.73134	6.90299	6.34328	5.78358	0.186567	2.05224	6.15672
insulin-like growth factor 2 mRNA-binding protein 2 isoform f [Homo sapiens] (NP_001278803.1)	493	37	25	19	13	3	47	32	37	19	44	27	34	7	18	29	30	29	1	10	32	7.50507	5.07099	3.85396	2.63692	0.608519	9.53347	6.49087	7.50507	3.85396	8.92495	5.47667	6.89655	1.41988	3.65112	5.88235	6.08519	5.88235	0.20284	2.0284	6.49087
insulin-like growth factor 2 mRNA-binding protein 2 isoform d [Homo sapiens] (NP_001278801.1)	542	44	26	21	13	3	47	34	42	20	46	34	34	7	22	37	35	31	1	11	34	8.11808	4.79705	3.87454	2.39852	0.553506	8.67159	6.27306	7.74908	3.69004	8.48708	6.27306	6.27306	1.29151	4.05904	6.82657	6.45756	5.71956	0.184502	2.02952	6.27306
insulin-like growth factor 2 mRNA-binding protein 2 isoform c [Homo sapiens] (NP_001278798.1)	605	50	30	23	18	2	50	37	45	19	50	44	41	9	22	38	39	33	2	14	39	8.26446	4.95868	3.80165	2.97521	0.330579	8.26446	6.1157	7.43802	3.1405	8.26446	7.27273	6.77686	1.4876	3.63636	6.28099	6.44628	5.45455	0.330579	2.31405	6.44628
basement membrane-specific heparan sulfate proteoglycan core protein isoform a precursor [Homo sapiens] (NP_001278789.1)	4392	342	260	108	171	188	240	254	442	166	143	353	68	43	107	352	410	270	41	109	325	7.78689	5.91985	2.45902	3.89344	4.28051	5.46448	5.78324	10.0638	3.7796	3.25592	8.03734	1.54827	0.979053	2.43625	8.01457	9.33515	6.14754	0.933515	2.48179	7.39982
cytochrome P450 3A5 isoform 4 precursor [Homo sapiens] (NP_001278759.1)	492	19	23	17	26	5	29	17	27	6	29	62	40	14	31	33	31	31	4	16	32	3.86179	4.6748	3.45528	5.28455	1.01626	5.89431	3.45528	5.4878	1.21951	5.89431	12.6016	8.13008	2.84553	6.30081	6.70732	6.30081	6.30081	0.813008	3.25203	6.50407
cytochrome P450 3A5 isoform 3 [Homo sapiens] (NP_001278758.1)	389	18	17	15	23	3	25	14	16	5	25	44	34	11	26	26	28	23	2	10	24	4.62725	4.37018	3.85604	5.9126	0.771208	6.42674	3.59897	4.11311	1.28535	6.42674	11.3111	8.74036	2.82776	6.6838	6.6838	7.19794	5.9126	0.514139	2.57069	6.16967
cytochrome P450 3A5 isoform 2 [Homo sapiens] (NP_001177413.1)	140	5	6	3	4	4	4	5	10	3	6	23	7	4	4	9	6	14	4	7	12	3.57143	4.28571	2.14286	2.85714	2.85714	2.85714	3.57143	7.14286	2.14286	4.28571	16.4286	5	2.85714	2.85714	6.42857	4.28571	10	2.85714	5	8.57143
troponin T, slow skeletal muscle isoform c [Homo sapiens] (NP_001278703.1)	251	15	27	3	12	0	50	15	12	5	10	18	32	7	6	10	8	4	2	5	10	5.9761	10.757	1.19522	4.78088	0	19.9203	5.9761	4.78088	1.99203	3.98406	7.17131	12.749	2.78884	2.39044	3.98406	3.18725	1.59363	0.796813	1.99203	3.98406
troponin T, slow skeletal muscle isoform c [Homo sapiens] (NP_001119605.1)	251	15	27	3	12	0	50	15	12	5	10	18	32	7	6	10	8	4	2	5	10	5.9761	10.757	1.19522	4.78088	0	19.9203	5.9761	4.78088	1.99203	3.98406	7.17131	12.749	2.78884	2.39044	3.98406	3.18725	1.59363	0.796813	1.99203	3.98406
troponin T, slow skeletal muscle isoform b [Homo sapiens] (NP_001119604.1)	262	17	27	3	12	0	54	15	12	5	10	18	32	7	6	14	8	4	2	5	11	6.48855	10.3053	1.14504	4.58015	0	20.6107	5.72519	4.58015	1.9084	3.81679	6.87023	12.2137	2.67176	2.29008	5.34351	3.05344	1.52672	0.763359	1.9084	4.19847
troponin T, slow skeletal muscle isoform a [Homo sapiens] (NP_003274.3)	278	20	29	3	12	1	54	16	12	5	10	19	32	7	6	18	11	4	3	5	11	7.19424	10.4317	1.07914	4.31655	0.359712	19.4245	5.7554	4.31655	1.79856	3.59712	6.83453	11.5108	2.51799	2.15827	6.47482	3.95683	1.43885	1.07914	1.79856	3.95683
group 3 secretory phospholipase A2 precursor [Homo sapiens] (NP_056530.2)	509	41	47	14	18	22	24	39	43	18	11	50	16	7	17	41	35	23	15	10	18	8.05501	9.23379	2.75049	3.53635	4.3222	4.71513	7.66208	8.44794	3.53635	2.1611	9.82318	3.14342	1.37525	3.33988	8.05501	6.87623	4.51866	2.94695	1.96464	3.53635
nuclear receptor subfamily 2 group C member 2 isoform 1 [Homo sapiens] (NP_003289.2)	615	43	28	22	33	15	34	38	36	10	44	58	32	14	18	28	66	44	3	14	35	6.99187	4.55285	3.57724	5.36585	2.43902	5.52846	6.17886	5.85366	1.62602	7.15447	9.43089	5.20325	2.27642	2.92683	4.55285	10.7317	7.15447	0.487805	2.27642	5.69106
signal transducer CD24 isoform b [Homo sapiens] (NP_001278668.1)	129	17	6	4	1	3	5	2	15	1	1	9	3	1	3	12	20	13	2	4	7	13.1783	4.65116	3.10078	0.775194	2.32558	3.87597	1.55039	11.6279	0.775194	0.775194	6.97674	2.32558	0.775194	2.32558	9.30233	15.5039	10.0775	1.55039	3.10078	5.42636
signal transducer CD24 isoform a preproprotein [Homo sapiens] (NP_001278666.1)	80	9	2	4	0	0	1	3	7	1	1	16	1	2	1	3	14	10	0	2	3	11.25	2.5	5	0	0	1.25	3.75	8.75	1.25	1.25	20	1.25	2.5	1.25	3.75	17.5	12.5	0	2.5	3.75
estrogen receptor beta isoform 2 [Homo sapiens] (NP_001278652.1)	495	35	32	15	18	18	29	18	25	19	18	57	26	20	11	29	52	22	7	15	29	7.07071	6.46465	3.0303	3.63636	3.63636	5.85859	3.63636	5.05051	3.83838	3.63636	11.5152	5.25253	4.0404	2.22222	5.85859	10.5051	4.44444	1.41414	3.0303	5.85859
post-GPI attachment to proteins factor 3 isoform 1 precursor [Homo sapiens] (NP_219487.3)	320	27	16	8	14	13	11	10	15	12	8	48	8	7	20	12	23	12	12	12	32	8.4375	5	2.5	4.375	4.0625	3.4375	3.125	4.6875	3.75	2.5	15	2.5	2.1875	6.25	3.75	7.1875	3.75	3.75	3.75	10
mesencephalic astrocyte-derived neurotrophic factor precursor [Homo sapiens] (NP_006001.4)	185	16	14	4	14	8	13	4	8	2	13	19	22	4	3	7	9	8	2	7	8	8.64865	7.56757	2.16216	7.56757	4.32432	7.02703	2.16216	4.32432	1.08108	7.02703	10.2703	11.8919	2.16216	1.62162	3.78378	4.86486	4.32432	1.08108	3.78378	4.32432
leukocyte immunoglobulin-like receptor subfamily B member 2 isoform 5 precursor [Homo sapiens] (NP_001265335.2)	455	23	26	8	14	12	23	25	41	10	16	44	11	5	10	49	54	29	7	19	29	5.05495	5.71429	1.75824	3.07692	2.63736	5.05495	5.49451	9.01099	2.1978	3.51648	9.67033	2.41758	1.0989	2.1978	10.7692	11.8681	6.37363	1.53846	4.17582	6.37363
leukocyte immunoglobulin-like receptor subfamily B member 2 isoform 4 precursor [Homo sapiens] (NP_001265334.2)	510	25	31	8	14	12	22	27	45	13	19	60	14	6	11	53	57	32	8	19	34	4.90196	6.07843	1.56863	2.7451	2.35294	4.31373	5.29412	8.82353	2.54902	3.72549	11.7647	2.7451	1.17647	2.15686	10.3922	11.1765	6.27451	1.56863	3.72549	6.66667
leukocyte immunoglobulin-like receptor subfamily B member 2 isoform 3 [Homo sapiens] (NP_001265333.2)	482	37	28	8	19	9	25	28	41	14	13	52	11	5	11	52	50	27	5	17	30	7.67635	5.80913	1.65975	3.94191	1.86722	5.18672	5.80913	8.50622	2.90456	2.6971	10.7884	2.28216	1.03734	2.28216	10.7884	10.3734	5.60166	1.03734	3.52697	6.22407
leukocyte immunoglobulin-like receptor subfamily B member 2 isoform 2 precursor [Homo sapiens] (NP_001265332.2)	597	40	37	9	21	12	32	34	49	16	21	64	15	6	12	61	61	38	9	22	38	6.70017	6.19765	1.50754	3.51759	2.01005	5.36013	5.69514	8.20771	2.68007	3.51759	10.7203	2.51256	1.00503	2.01005	10.2178	10.2178	6.36516	1.50754	3.68509	6.36516
leukocyte immunoglobulin-like receptor subfamily B member 2 isoform 2 precursor [Homo sapiens] (NP_001074447.2)	597	40	37	9	21	12	32	34	49	16	21	64	15	6	12	61	61	38	9	22	38	6.70017	6.19765	1.50754	3.51759	2.01005	5.36013	5.69514	8.20771	2.68007	3.51759	10.7203	2.51256	1.00503	2.01005	10.2178	10.2178	6.36516	1.50754	3.68509	6.36516
leukocyte immunoglobulin-like receptor subfamily B member 2 isoform 1 precursor [Homo sapiens] (NP_005865.3)	598	41	37	9	21	12	32	34	49	16	21	64	15	6	12	61	61	38	9	22	38	6.85619	6.18729	1.50502	3.51171	2.00669	5.35117	5.68562	8.19398	2.67559	3.51171	10.7023	2.50836	1.00334	2.00669	10.2007	10.2007	6.35452	1.50502	3.67893	6.35452
ADP-ribosylation factor-binding protein GGA3 isoform 3 [Homo sapiens] (NP_001278571.1)	601	49	19	23	29	5	37	28	30	10	21	77	33	8	16	76	67	29	3	5	36	8.15308	3.1614	3.82696	4.82529	0.831947	6.15641	4.6589	4.99168	1.66389	3.49418	12.812	5.49085	1.33111	2.66223	12.6456	11.1481	4.82529	0.499168	0.831947	5.99002
ADP-ribosylation factor-binding protein GGA3 isoform 1 [Homo sapiens] (NP_001278570.1)	651	49	23	26	30	6	41	28	33	11	23	82	40	9	19	77	70	31	4	7	42	7.52688	3.53303	3.99386	4.60829	0.921659	6.298	4.30108	5.06912	1.68971	3.53303	12.596	6.14439	1.38249	2.91859	11.828	10.7527	4.7619	0.614439	1.07527	6.45161
ADP-ribosylation factor-binding protein GGA3 isoform 1 [Homo sapiens] (NP_001166174.1)	651	49	23	26	30	6	41	28	33	11	23	82	40	9	19	77	70	31	4	7	42	7.52688	3.53303	3.99386	4.60829	0.921659	6.298	4.30108	5.06912	1.68971	3.53303	12.596	6.14439	1.38249	2.91859	11.828	10.7527	4.7619	0.614439	1.07527	6.45161
ADP-ribosylation factor-binding protein GGA3 isoform 2 [Homo sapiens] (NP_001166175.1)	592	51	17	22	28	7	32	28	29	10	22	78	33	8	15	75	68	29	3	4	33	8.61486	2.87162	3.71622	4.72973	1.18243	5.40541	4.72973	4.89865	1.68919	3.71622	13.1757	5.57432	1.35135	2.53378	12.6689	11.4865	4.89865	0.506757	0.675676	5.57432
ADP-ribosylation factor-binding protein GGA3 isoform short [Homo sapiens] (NP_054720.1)	690	56	22	27	32	6	49	34	34	11	27	87	39	9	17	79	73	33	7	8	40	8.11594	3.18841	3.91304	4.63768	0.869565	7.10145	4.92754	4.92754	1.5942	3.91304	12.6087	5.65217	1.30435	2.46377	11.4493	10.5797	4.78261	1.01449	1.15942	5.7971
ADP-ribosylation factor-binding protein GGA3 isoform long [Homo sapiens] (NP_619525.1)	723	57	25	30	32	8	52	34	36	12	28	90	43	10	20	80	74	33	7	8	44	7.88382	3.45781	4.14938	4.426	1.1065	7.19225	4.70263	4.97925	1.65975	3.87275	12.4481	5.94744	1.38313	2.76625	11.065	10.2351	4.56432	0.968188	1.1065	6.08575
inward rectifier potassium channel 16 isoform a [Homo sapiens] (NP_001278551.1)	453	29	29	15	21	10	27	16	21	15	32	41	21	11	23	16	36	31	7	20	32	6.40177	6.40177	3.31126	4.63576	2.20751	5.96026	3.53201	4.63576	3.31126	7.06402	9.05077	4.63576	2.42826	5.07726	3.53201	7.94702	6.84327	1.54525	4.41501	7.06402
dynein light chain Tctex-type 1 isoform 3 [Homo sapiens] (NP_001278532.1)	82	6	0	4	2	0	9	6	4	2	5	7	6	1	3	1	6	6	3	4	7	7.31707	0	4.87805	2.43902	0	10.9756	7.31707	4.87805	2.43902	6.09756	8.53659	7.31707	1.21951	3.65854	1.21951	7.31707	7.31707	3.65854	4.87805	8.53659
dynein light chain Tctex-type 1 isoform 2 [Homo sapiens] (NP_001278531.1)	99	8	1	5	3	4	6	6	7	2	6	5	6	3	3	1	10	9	3	4	7	8.08081	1.0101	5.05051	3.0303	4.0404	6.06061	6.06061	7.07071	2.0202	6.06061	5.05051	6.06061	3.0303	3.0303	1.0101	10.101	9.09091	3.0303	4.0404	7.07071
dynein light chain Tctex-type 1 isoform 1 [Homo sapiens] (NP_006510.1)	113	9	1	6	4	4	8	6	7	2	7	5	7	3	4	1	11	10	3	4	11	7.9646	0.884956	5.30973	3.53982	3.53982	7.07965	5.30973	6.19469	1.76991	6.19469	4.42478	6.19469	2.65487	3.53982	0.884956	9.73451	8.84956	2.65487	3.53982	9.73451
ephrin type-B receptor 6 isoform a precursor [Homo sapiens] (NP_004436.4)	1022	97	65	17	38	28	60	64	95	31	25	105	20	14	36	71	88	49	18	25	76	9.49119	6.36008	1.66341	3.7182	2.73973	5.87084	6.26223	9.2955	3.03327	2.44618	10.274	1.95695	1.36986	3.5225	6.94716	8.61057	4.79452	1.76125	2.44618	7.4364
next to BRCA1 gene 1 protein isoform c [Homo sapiens] (NP_001278501.1)	837	48	30	30	39	19	92	47	44	25	33	81	49	17	22	69	69	42	9	11	61	5.73477	3.58423	3.58423	4.6595	2.27001	10.9916	5.61529	5.25687	2.98686	3.94265	9.67742	5.85424	2.03106	2.62843	8.24373	8.24373	5.01792	1.07527	1.31422	7.28793
next to BRCA1 gene 1 protein isoform b [Homo sapiens] (NP_001278500.1)	937	58	33	31	42	20	98	50	53	30	36	93	57	17	28	73	82	44	11	14	67	6.18997	3.52188	3.30843	4.48239	2.13447	10.4589	5.33618	5.65635	3.20171	3.84205	9.92529	6.08324	1.8143	2.98826	7.79082	8.75133	4.69584	1.17396	1.49413	7.15048
zinc finger protein 2 isoform e [Homo sapiens] (NP_001278534.1)	438	16	36	8	19	24	36	24	27	24	13	26	32	5	21	21	46	25	4	10	21	3.65297	8.21918	1.82648	4.3379	5.47945	8.21918	5.47945	6.16438	5.47945	2.96804	5.93607	7.30594	1.14155	4.79452	4.79452	10.5023	5.70776	0.913242	2.28311	4.79452
zinc finger protein 2 isoform d [Homo sapiens] (NP_001278533.1)	345	12	31	7	13	21	26	19	24	23	10	19	28	3	16	13	40	21	1	9	9	3.47826	8.98551	2.02899	3.76812	6.08696	7.53623	5.50725	6.95652	6.66667	2.89855	5.50725	8.11594	0.869565	4.63768	3.76812	11.5942	6.08696	0.289855	2.6087	2.6087
probable ATP-dependent DNA helicase HFM1 [Homo sapiens] (NP_001017975.4)	1435	78	57	74	81	21	104	61	62	33	95	134	122	34	71	56	126	91	13	36	86	5.43554	3.97213	5.15679	5.6446	1.46341	7.24739	4.25087	4.32056	2.29965	6.62021	9.33798	8.50174	2.36934	4.94774	3.90244	8.78049	6.34146	0.905923	2.50871	5.99303
next to BRCA1 gene 1 protein isoform a [Homo sapiens] (NP_114068.1)	966	58	36	37	45	20	100	55	52	31	39	97	56	19	25	73	81	46	10	17	69	6.00414	3.72671	3.83023	4.65839	2.07039	10.352	5.69358	5.38302	3.20911	4.03727	10.0414	5.7971	1.96687	2.58799	7.55694	8.38509	4.7619	1.0352	1.75983	7.14286
next to BRCA1 gene 1 protein isoform a [Homo sapiens] (NP_005890.2)	966	58	36	37	45	20	100	55	52	31	39	97	56	19	25	73	81	46	10	17	69	6.00414	3.72671	3.83023	4.65839	2.07039	10.352	5.69358	5.38302	3.20911	4.03727	10.0414	5.7971	1.96687	2.58799	7.55694	8.38509	4.7619	1.0352	1.75983	7.14286
cyclin-dependent kinase inhibitor 1 isoform 2 [Homo sapiens] (NP_001278478.1)	198	10	23	4	12	8	12	10	23	4	2	16	6	4	9	16	17	10	3	2	7	5.05051	11.6162	2.0202	6.06061	4.0404	6.06061	5.05051	11.6162	2.0202	1.0101	8.08081	3.0303	2.0202	4.54545	8.08081	8.58586	5.05051	1.51515	1.0101	3.53535
sperm protein associated with the nucleus on the X chromosome N3 [Homo sapiens] (NP_001009609.2)	141	1	2	12	12	2	23	9	10	0	5	9	12	2	1	8	21	5	0	3	4	0.70922	1.41844	8.51064	8.51064	1.41844	16.3121	6.38298	7.0922	0	3.5461	6.38298	8.51064	1.41844	0.70922	5.67376	14.8936	3.5461	0	2.12766	2.83688
cancer/testis antigen family 45 member A4/A6 [Homo sapiens] (NP_001017438.2)	189	13	15	3	12	4	13	9	13	2	9	11	23	9	8	9	16	8	0	2	10	6.87831	7.93651	1.5873	6.34921	2.1164	6.87831	4.7619	6.87831	1.0582	4.7619	5.82011	12.1693	4.7619	4.2328	4.7619	8.46561	4.2328	0	1.0582	5.29101
leukocyte-associated immunoglobulin-like receptor 1 isoform f [Homo sapiens] (NP_001275955.2)	280	23	19	6	16	5	22	17	15	8	9	25	10	3	6	21	28	18	2	8	19	8.21429	6.78571	2.14286	5.71429	1.78571	7.85714	6.07143	5.35714	2.85714	3.21429	8.92857	3.57143	1.07143	2.14286	7.5	10	6.42857	0.714286	2.85714	6.78571
leukocyte-associated immunoglobulin-like receptor 1 isoform b precursor [Homo sapiens] (NP_068352.2)	270	23	18	6	14	5	19	17	13	9	9	28	10	2	6	20	24	18	2	8	19	8.51852	6.66667	2.22222	5.18519	1.85185	7.03704	6.2963	4.81481	3.33333	3.33333	10.3704	3.7037	0.740741	2.22222	7.40741	8.88889	6.66667	0.740741	2.96296	7.03704
leukocyte-associated immunoglobulin-like receptor 1 isoform a precursor [Homo sapiens] (NP_002278.2)	287	24	18	6	16	5	21	17	16	9	9	28	10	2	6	23	29	19	2	8	19	8.36237	6.27178	2.09059	5.57491	1.74216	7.31707	5.92334	5.57491	3.13589	3.13589	9.7561	3.48432	0.696864	2.09059	8.01394	10.1045	6.62021	0.696864	2.78746	6.62021
integrin alpha-8 Isoform 1 preproprotein [Homo sapiens] (NP_003629.2)	1063	81	46	56	59	22	62	49	75	22	68	93	48	17	47	68	72	49	12	36	81	7.61994	4.32738	5.26811	5.55033	2.06961	5.83255	4.6096	7.0555	2.06961	6.39699	8.74882	4.51552	1.59925	4.42145	6.39699	6.77328	4.6096	1.12888	3.38664	7.61994
probable ATP-dependent RNA helicase DDX52 isoform 1 [Homo sapiens] (NP_008941.3)	599	42	34	20	29	6	40	34	37	13	41	53	65	10	31	23	41	31	4	8	37	7.01169	5.67613	3.3389	4.8414	1.00167	6.6778	5.67613	6.17696	2.17028	6.84474	8.84808	10.8514	1.66945	5.17529	3.83973	6.84474	5.17529	0.66778	1.33556	6.17696
carcinoembryonic antigen-related cell adhesion molecule 7 preproprotein [Homo sapiens] (NP_008821.2)	265	15	9	27	7	4	15	11	15	5	16	27	7	3	5	18	20	18	5	12	26	5.66038	3.39623	10.1887	2.64151	1.50943	5.66038	4.15094	5.66038	1.88679	6.03774	10.1887	2.64151	1.13208	1.88679	6.79245	7.54717	6.79245	1.88679	4.5283	9.81132
A-kinase anchor protein 8-like isoform 1 [Homo sapiens] (NP_055186.3)	646	42	41	19	46	8	64	35	76	9	15	33	40	25	19	34	48	38	6	28	20	6.50155	6.34675	2.94118	7.12074	1.23839	9.90712	5.41796	11.7647	1.39319	2.32198	5.10836	6.19195	3.86997	2.94118	5.26316	7.43034	5.88235	0.928793	4.33437	3.09598
carcinoembryonic antigen-related cell adhesion molecule 6 preproprotein [Homo sapiens] (NP_002474.4)	344	25	10	30	8	5	16	16	22	5	17	32	9	4	8	29	31	30	6	13	28	7.26744	2.90698	8.72093	2.32558	1.45349	4.65116	4.65116	6.39535	1.45349	4.94186	9.30233	2.61628	1.16279	2.32558	8.43023	9.01163	8.72093	1.74419	3.77907	8.13953
carcinoembryonic antigen-related cell adhesion molecule 5 preproprotein [Homo sapiens] (NP_001278413.1)	702	42	25	66	26	13	28	34	37	12	40	62	16	2	16	56	75	62	13	28	49	5.98291	3.56125	9.40171	3.7037	1.85185	3.9886	4.8433	5.27066	1.7094	5.69801	8.83191	2.2792	0.2849	2.2792	7.97721	10.6838	8.83191	1.85185	3.9886	6.98006
CD164 sialomucin-like 2 protein precursor [Homo sapiens] (NP_997280.2)	173	20	8	3	3	13	12	7	18	7	4	16	6	1	6	12	10	7	2	3	15	11.5607	4.62428	1.7341	1.7341	7.51445	6.93642	4.04624	10.4046	4.04624	2.31214	9.24855	3.46821	0.578035	3.46821	6.93642	5.78035	4.04624	1.15607	1.7341	8.67052
leukocyte receptor cluster member 1 [Homo sapiens] (NP_077292.2)	264	23	37	7	11	0	36	21	19	6	4	24	21	2	3	21	11	5	2	4	7	8.71212	14.0152	2.65152	4.16667	0	13.6364	7.95455	7.19697	2.27273	1.51515	9.09091	7.95455	0.757576	1.13636	7.95455	4.16667	1.89394	0.757576	1.51515	2.65152
carcinoembryonic antigen-related cell adhesion molecule 5 preproprotein [Homo sapiens] (NP_004354.3)	702	42	25	66	26	13	28	34	37	12	40	62	16	2	16	56	75	62	13	28	49	5.98291	3.56125	9.40171	3.7037	1.85185	3.9886	4.8433	5.27066	1.7094	5.69801	8.83191	2.2792	0.2849	2.2792	7.97721	10.6838	8.83191	1.85185	3.9886	6.98006
olfactory receptor 4E2 [Homo sapiens] (NP_001001912.2)	313	15	13	11	10	11	8	7	11	7	26	41	9	12	27	12	24	28	1	13	27	4.79233	4.15335	3.51438	3.19489	3.51438	2.55591	2.23642	3.51438	2.23642	8.30671	13.099	2.8754	3.83387	8.6262	3.83387	7.66773	8.94569	0.319489	4.15335	8.6262
olfactory receptor 10G2 [Homo sapiens] (NP_001005466.2)	310	25	14	10	13	11	2	7	18	4	22	49	8	8	18	16	16	23	3	15	28	8.06452	4.51613	3.22581	4.19355	3.54839	0.645161	2.25806	5.80645	1.29032	7.09677	15.8065	2.58065	2.58065	5.80645	5.16129	5.16129	7.41935	0.967742	4.83871	9.03226
RNA-binding protein 20 [Homo sapiens] (NP_001127835.2)	1227	99	68	42	65	20	108	65	90	32	30	84	69	23	32	128	115	58	10	31	58	8.06846	5.54197	3.42298	5.29747	1.62999	8.80196	5.29747	7.33496	2.60799	2.44499	6.84597	5.62347	1.87449	2.60799	10.4319	9.37245	4.72698	0.814996	2.52649	4.72698
leukocyte immunoglobulin-like receptor subfamily B member 1 isoform 6 precursor [Homo sapiens] (NP_001265328.2)	456	26	21	8	18	11	23	30	44	8	13	44	13	3	10	44	52	32	9	21	26	5.70175	4.60526	1.75439	3.94737	2.41228	5.04386	6.57895	9.64912	1.75439	2.85088	9.64912	2.85088	0.657895	2.19298	9.64912	11.4035	7.01754	1.97368	4.60526	5.70175
leukocyte immunoglobulin-like receptor subfamily B member 1 isoform 5 precursor [Homo sapiens] (NP_001265327.2)	634	48	36	9	30	11	38	42	50	17	19	66	18	6	13	58	60	40	11	25	37	7.57098	5.67823	1.41956	4.73186	1.73502	5.99369	6.62461	7.88644	2.68139	2.99685	10.4101	2.83912	0.946372	2.05047	9.14826	9.46372	6.30915	1.73502	3.94322	5.83596
leukocyte immunoglobulin-like receptor subfamily B member 1 isoform 4 precursor [Homo sapiens] (NP_001075108.2)	651	47	36	9	30	11	38	43	54	17	19	66	18	6	13	62	65	44	11	25	37	7.21966	5.52995	1.38249	4.60829	1.68971	5.83717	6.60522	8.29493	2.61137	2.91859	10.1382	2.76498	0.921659	1.99693	9.52381	9.98464	6.75883	1.68971	3.84025	5.68356
leukocyte immunoglobulin-like receptor subfamily B member 1 isoform 3 precursor [Homo sapiens] (NP_001075107.2)	651	48	36	9	30	11	38	42	54	17	19	66	18	6	13	62	65	44	11	25	37	7.37327	5.52995	1.38249	4.60829	1.68971	5.83717	6.45161	8.29493	2.61137	2.91859	10.1382	2.76498	0.921659	1.99693	9.52381	9.98464	6.75883	1.68971	3.84025	5.68356
leukocyte immunoglobulin-like receptor subfamily B member 1 isoform 2 precursor [Homo sapiens] (NP_001075106.2)	652	48	36	9	30	11	38	43	54	17	19	66	18	6	13	62	65	44	11	25	37	7.36196	5.52147	1.38037	4.60123	1.68712	5.82822	6.59509	8.28221	2.60736	2.91411	10.1227	2.76074	0.920245	1.99387	9.5092	9.96933	6.74847	1.68712	3.83436	5.67485
leukocyte immunoglobulin-like receptor subfamily B member 1 isoform 1 precursor [Homo sapiens] (NP_006660.4)	650	47	36	9	30	11	38	42	54	17	19	66	18	6	13	62	65	44	11	25	37	7.23077	5.53846	1.38462	4.61538	1.69231	5.84615	6.46154	8.30769	2.61538	2.92308	10.1538	2.76923	0.923077	2	9.53846	10	6.76923	1.69231	3.84615	5.69231
centrosomal protein of 19 kDa [Homo sapiens] (NP_116287.2)	167	7	10	6	13	4	17	12	6	1	11	14	16	7	9	7	11	6	1	5	4	4.19162	5.98802	3.59281	7.78443	2.39521	10.1796	7.18563	3.59281	0.598802	6.58683	8.38323	9.58084	4.19162	5.38922	4.19162	6.58683	3.59281	0.598802	2.99401	2.39521
taste receptor type 2 member 42 [Homo sapiens] (NP_852094.2)	314	14	10	15	9	5	6	5	9	10	29	63	15	12	30	6	29	20	7	6	14	4.4586	3.18471	4.77707	2.86624	1.59236	1.91083	1.59236	2.86624	3.18471	9.23567	20.0637	4.77707	3.82166	9.55414	1.91083	9.23567	6.36943	2.2293	1.91083	4.4586
collagen alpha-1(XIX) chain precursor [Homo sapiens] (NP_001849.2)	1142	52	47	30	49	14	67	46	261	16	57	71	77	18	25	173	53	30	7	16	33	4.55342	4.11559	2.62697	4.29072	1.22592	5.8669	4.02802	22.8546	1.40105	4.99124	6.21716	6.74256	1.57618	2.18914	15.1489	4.64098	2.62697	0.61296	1.40105	2.88967
sialidase-4 isoform 1 [Homo sapiens] (NP_542779.2)	496	45	42	7	20	13	22	14	57	12	9	47	3	6	18	57	44	24	12	10	34	9.07258	8.46774	1.41129	4.03226	2.62097	4.43548	2.82258	11.4919	2.41935	1.81452	9.47581	0.604839	1.20968	3.62903	11.4919	8.87097	4.83871	2.41935	2.01613	6.85484
sialidase-4 isoform 3 [Homo sapiens] (NP_001161074.1)	484	43	41	7	20	13	22	14	57	12	9	46	3	4	17	56	41	24	11	10	34	8.8843	8.47107	1.44628	4.13223	2.68595	4.54545	2.89256	11.7769	2.47934	1.8595	9.50413	0.619835	0.826446	3.5124	11.5702	8.47107	4.95868	2.27273	2.06612	7.02479
sialidase-4 isoform 2 [Homo sapiens] (NP_001161071.1)	497	45	42	7	20	13	22	15	57	12	9	47	3	6	18	57	44	24	12	10	34	9.05433	8.4507	1.40845	4.02414	2.61569	4.42656	3.01811	11.4688	2.41449	1.81087	9.45674	0.603622	1.20724	3.62173	11.4688	8.85312	4.82897	2.41449	2.01207	6.84105
sialidase-4 isoform 3 [Homo sapiens] (NP_001161073.1)	484	43	41	7	20	13	22	14	57	12	9	46	3	4	17	56	41	24	11	10	34	8.8843	8.47107	1.44628	4.13223	2.68595	4.54545	2.89256	11.7769	2.47934	1.8595	9.50413	0.619835	0.826446	3.5124	11.5702	8.47107	4.95868	2.27273	2.06612	7.02479
sialidase-4 isoform 3 [Homo sapiens] (NP_001161072.1)	484	43	41	7	20	13	22	14	57	12	9	46	3	4	17	56	41	24	11	10	34	8.8843	8.47107	1.44628	4.13223	2.68595	4.54545	2.89256	11.7769	2.47934	1.8595	9.50413	0.619835	0.826446	3.5124	11.5702	8.47107	4.95868	2.27273	2.06612	7.02479
transcriptional regulator ERG isoform 7 [Homo sapiens] (NP_001278320.1)	325	19	18	13	19	6	19	13	13	11	15	32	17	11	7	32	25	24	5	8	18	5.84615	5.53846	4	5.84615	1.84615	5.84615	4	4	3.38462	4.61538	9.84615	5.23077	3.38462	2.15385	9.84615	7.69231	7.38462	1.53846	2.46154	5.53846
transcriptional regulator ERG isoform 6 [Homo sapiens] (NP_001230361.1)	317	20	16	13	19	4	16	18	16	10	10	23	14	11	5	35	28	26	6	10	17	6.30915	5.04732	4.10095	5.99369	1.26183	5.04732	5.67823	5.04732	3.15457	3.15457	7.25552	4.4164	3.47003	1.57729	11.041	8.83281	8.20189	1.89274	3.15457	5.36278
amphiregulin preproprotein [Homo sapiens] (NP_001648.1)	252	19	14	12	11	6	24	9	17	6	12	14	21	6	6	14	27	8	0	10	16	7.53968	5.55556	4.7619	4.36508	2.38095	9.52381	3.57143	6.74603	2.38095	4.7619	5.55556	8.33333	2.38095	2.38095	5.55556	10.7143	3.1746	0	3.96825	6.34921
beta-defensin 103 precursor [Homo sapiens] (NP_061131.1)	67	2	8	1	0	6	2	2	7	2	4	9	6	1	3	3	2	2	0	3	4	2.98507	11.9403	1.49254	0	8.95522	2.98507	2.98507	10.4478	2.98507	5.97015	13.4328	8.95522	1.49254	4.47761	4.47761	2.98507	2.98507	0	4.47761	5.97015
cytochrome P450 3A7 [Homo sapiens] (NP_000756.3)	503	20	23	19	24	6	29	15	24	7	33	58	42	15	30	35	29	32	5	17	40	3.97614	4.57256	3.77734	4.77137	1.19284	5.76541	2.98211	4.77137	1.39165	6.56064	11.5308	8.3499	2.98211	5.96421	6.95825	5.76541	6.36183	0.994036	3.37972	7.95229
sperm protein associated with the nucleus on the X chromosome A [Homo sapiens] (NP_038481.2)	97	5	7	6	5	1	13	3	3	1	4	4	7	7	2	9	9	5	0	1	5	5.15464	7.21649	6.18557	5.15464	1.03093	13.4021	3.09278	3.09278	1.03093	4.12371	4.12371	7.21649	7.21649	2.06186	9.27835	9.27835	5.15464	0	1.03093	5.15464
sperm protein associated with the nucleus on the X chromosome A [Homo sapiens] (NP_663695.1)	97	5	7	6	5	1	13	3	3	1	4	4	7	7	2	9	9	5	0	1	5	5.15464	7.21649	6.18557	5.15464	1.03093	13.4021	3.09278	3.09278	1.03093	4.12371	4.12371	7.21649	7.21649	2.06186	9.27835	9.27835	5.15464	0	1.03093	5.15464
PRAME family member 7 [Homo sapiens] (NP_001012277.2)	474	25	30	12	21	23	32	26	20	10	18	82	17	15	22	26	36	24	5	5	25	5.27426	6.32911	2.53165	4.43038	4.85232	6.75105	5.48523	4.21941	2.1097	3.79747	17.2996	3.5865	3.16456	4.64135	5.48523	7.59494	5.06329	1.05485	1.05485	5.27426
40S ribosomal protein S17 [Homo sapiens] (NP_001012.1)	135	5	13	6	6	1	11	5	8	2	11	10	13	4	3	7	5	9	0	4	12	3.7037	9.62963	4.44444	4.44444	0.740741	8.14815	3.7037	5.92593	1.48148	8.14815	7.40741	9.62963	2.96296	2.22222	5.18519	3.7037	6.66667	0	2.96296	8.88889
dual specificity protein phosphatase 10 [Homo sapiens] (NP_009138.1)	482	30	20	30	20	14	25	23	30	11	29	47	27	12	13	33	45	32	0	13	28	6.22407	4.14938	6.22407	4.14938	2.90456	5.18672	4.77178	6.22407	2.28216	6.0166	9.75104	5.60166	2.48963	2.6971	6.84647	9.3361	6.639	0	2.6971	5.80913
cyclin-dependent kinase 11B isoform 6 [Homo sapiens] (NP_277025.1)	565	25	29	15	29	3	89	16	40	11	20	53	39	13	19	35	52	27	6	16	28	4.42478	5.13274	2.65487	5.13274	0.530973	15.7522	2.83186	7.07965	1.9469	3.53982	9.38053	6.90265	2.30088	3.36283	6.19469	9.20354	4.77876	1.06195	2.83186	4.95575
cyclin-dependent kinase 11B isoform 10 [Homo sapiens] (NP_001278274.1)	772	34	75	17	44	3	132	27	43	20	25	61	67	19	19	38	62	30	8	17	31	4.40415	9.71503	2.20207	5.69948	0.388601	17.0984	3.49741	5.56995	2.59067	3.23834	7.90155	8.67876	2.46114	2.46114	4.92228	8.03109	3.88601	1.03627	2.20207	4.01554
cyclin-dependent kinase 11B isoform 3 [Homo sapiens] (NP_277022.1)	526	24	23	15	26	3	84	16	38	10	20	52	34	12	18	30	48	27	5	15	26	4.56274	4.37262	2.85171	4.94297	0.570342	15.9696	3.04183	7.22433	1.90114	3.80228	9.88593	6.46388	2.28137	3.42205	5.70342	9.12548	5.13308	0.95057	2.85171	4.94297
phospholipase D3 [Homo sapiens] (NP_036400.2)	490	46	25	22	23	8	25	23	29	13	15	58	16	12	17	32	34	29	13	18	32	9.38776	5.10204	4.4898	4.69388	1.63265	5.10204	4.69388	5.91837	2.65306	3.06122	11.8367	3.26531	2.44898	3.46939	6.53061	6.93878	5.91837	2.65306	3.67347	6.53061
ADP-ribosylation factor-related protein 1 isoform e [Homo sapiens] (NP_001254475.1)	154	9	9	3	10	7	11	6	11	2	9	13	10	3	3	4	10	12	3	3	16	5.84416	5.84416	1.94805	6.49351	4.54545	7.14286	3.8961	7.14286	1.2987	5.84416	8.44156	6.49351	1.94805	1.94805	2.5974	6.49351	7.79221	1.94805	1.94805	10.3896
scavenger receptor class F member 2 isoform 2 precursor [Homo sapiens] (NP_878315.2)	866	92	80	16	29	80	52	28	91	26	8	53	31	5	12	105	61	44	12	10	31	10.6236	9.23788	1.84758	3.34873	9.23788	6.00462	3.23326	10.5081	3.00231	0.923788	6.12009	3.57968	0.577367	1.38568	12.1247	7.04388	5.08083	1.38568	1.15473	3.57968
proprotein convertase subtilisin/kexin type 6 isoform i preproprotein [Homo sapiens] (NP_001278238.1)	895	74	56	35	44	55	51	30	78	29	29	62	41	11	24	57	69	52	15	35	48	8.26816	6.25698	3.91061	4.9162	6.14525	5.69832	3.35196	8.71508	3.24022	3.24022	6.92737	4.58101	1.22905	2.68156	6.36872	7.7095	5.81006	1.67598	3.91061	5.36313
proprotein convertase subtilisin/kexin type 6 isoform PACE4B preproprotein [Homo sapiens] (NP_612195.1)	487	55	31	24	29	9	15	14	51	12	19	30	21	6	9	34	33	25	16	25	29	11.2936	6.3655	4.92813	5.95483	1.84805	3.08008	2.87474	10.4723	2.46407	3.90144	6.16016	4.31211	1.23203	1.84805	6.98152	6.77618	5.13347	3.28542	5.13347	5.95483
NADH dehydrogenase [ubiquinone] 1 alpha subcomplex subunit 5 isoform 6 [Homo sapiens] (NP_001278233.1)	182	10	11	8	6	3	14	11	10	4	10	23	14	3	5	9	9	8	8	5	11	5.49451	6.04396	4.3956	3.2967	1.64835	7.69231	6.04396	5.49451	2.1978	5.49451	12.6374	7.69231	1.64835	2.74725	4.94505	4.94505	4.3956	4.3956	2.74725	6.04396
NADH dehydrogenase [ubiquinone] 1 alpha subcomplex subunit 5 isoform 4 [Homo sapiens] (NP_001269350.1)	113	8	6	4	4	1	15	6	4	2	6	15	10	3	0	8	0	6	4	4	7	7.07965	5.30973	3.53982	3.53982	0.884956	13.2743	5.30973	3.53982	1.76991	5.30973	13.2743	8.84956	2.65487	0	7.07965	0	5.30973	3.53982	3.53982	6.19469
NADH dehydrogenase [ubiquinone] 1 alpha subcomplex subunit 5 isoform 3 [Homo sapiens] (NP_001269349.1)	116	8	6	4	4	1	15	7	5	2	6	15	10	3	0	8	0	6	4	4	8	6.89655	5.17241	3.44828	3.44828	0.862069	12.931	6.03448	4.31034	1.72414	5.17241	12.931	8.62069	2.58621	0	6.89655	0	5.17241	3.44828	3.44828	6.89655
NADH dehydrogenase [ubiquinone] 1 alpha subcomplex subunit 5 isoform 1 [Homo sapiens] (NP_004991.1)	116	9	5	4	4	1	15	6	5	2	6	16	12	3	0	7	0	6	4	3	8	7.75862	4.31034	3.44828	3.44828	0.862069	12.931	5.17241	4.31034	1.72414	5.17241	13.7931	10.3448	2.58621	0	6.03448	0	5.17241	3.44828	2.58621	6.89655
kaptin isoform 1 [Homo sapiens] (NP_008990.2)	436	30	25	13	25	7	30	27	36	11	13	61	13	5	17	22	35	14	3	13	36	6.88073	5.73394	2.98165	5.73394	1.6055	6.88073	6.19266	8.25688	2.52294	2.98165	13.9908	2.98165	1.14679	3.89908	5.04587	8.02752	3.21101	0.688073	2.98165	8.25688
protamine-3 [Homo sapiens] (NP_067070.2)	103	5	4	3	2	2	22	6	11	5	0	8	7	3	1	7	12	3	0	0	2	4.85437	3.8835	2.91262	1.94175	1.94175	21.3592	5.82524	10.6796	4.85437	0	7.76699	6.79612	2.91262	0.970874	6.79612	11.6505	2.91262	0	0	1.94175
killer cell immunoglobulin-like receptor 2DS4 isoform 1 precursor [Homo sapiens] (NP_036446.3)	304	17	13	12	13	6	17	10	23	15	11	28	9	9	14	24	34	14	5	9	21	5.59211	4.27632	3.94737	4.27632	1.97368	5.59211	3.28947	7.56579	4.93421	3.61842	9.21053	2.96053	2.96053	4.60526	7.89474	11.1842	4.60526	1.64474	2.96053	6.90789
zonadhesin isoform 6 precursor [Homo sapiens] (NP_775082.2)	2721	146	105	88	105	150	183	114	212	58	113	210	130	44	78	255	232	235	38	66	159	5.36567	3.85888	3.23411	3.85888	5.51268	6.72547	4.18964	7.79125	2.13157	4.15288	7.71775	4.77766	1.61705	2.86659	9.37155	8.52628	8.63653	1.39655	2.42558	5.84344
estrogen receptor isoform 3 [Homo sapiens] (NP_001278170.1)	594	47	35	25	24	13	36	25	46	22	19	73	29	27	15	35	45	25	5	23	25	7.91246	5.89226	4.20875	4.0404	2.18855	6.06061	4.20875	7.74411	3.7037	3.19865	12.2896	4.88215	4.54545	2.52525	5.89226	7.57576	4.20875	0.841751	3.87205	4.20875
hematopoietic SH2 domain-containing protein isoform 2 [Homo sapiens] (NP_001278203.1)	295	19	22	5	14	10	21	21	15	8	5	23	18	7	5	31	31	16	2	5	17	6.44068	7.45763	1.69492	4.74576	3.38983	7.11864	7.11864	5.08475	2.71186	1.69492	7.79661	6.10169	2.37288	1.69492	10.5085	10.5085	5.42373	0.677966	1.69492	5.76271
leucine-rich repeat transmembrane neuronal protein 3 precursor [Homo sapiens] (NP_821079.3)	581	25	35	38	18	14	32	27	29	15	35	82	33	11	21	26	59	32	8	16	25	4.30293	6.0241	6.54045	3.09811	2.40964	5.50775	4.64716	4.99139	2.58176	6.0241	14.1136	5.67986	1.89329	3.61446	4.47504	10.1549	5.50775	1.37694	2.75387	4.30293
TBC1 domain family member 20 [Homo sapiens] (NP_653229.1)	403	36	29	11	27	3	23	23	18	13	18	52	17	12	19	24	19	17	5	9	28	8.933	7.19603	2.72953	6.69975	0.744417	5.7072	5.7072	4.4665	3.22581	4.4665	12.9032	4.21836	2.97767	4.71464	5.95533	4.71464	4.21836	1.24069	2.23325	6.94789
estrogen receptor isoform 2 [Homo sapiens] (NP_001278159.1)	597	47	36	26	24	13	36	25	47	22	19	73	29	27	15	35	45	25	5	23	25	7.8727	6.03015	4.35511	4.0201	2.17755	6.03015	4.1876	7.8727	3.68509	3.18258	12.2278	4.85762	4.52261	2.51256	5.86265	7.53769	4.1876	0.837521	3.8526	4.1876
ubiquitin domain-containing protein 1 [Homo sapiens] (NP_079230.1)	227	17	20	6	13	4	20	13	13	5	9	24	14	2	6	22	11	10	5	5	8	7.48899	8.81057	2.64317	5.72687	1.76211	8.81057	5.72687	5.72687	2.20264	3.96476	10.5727	6.1674	0.881057	2.64317	9.69163	4.84581	4.40529	2.20264	2.20264	3.52423
ankyrin repeat domain-containing protein 2 isoform a [Homo sapiens] (NP_065082.2)	360	40	24	9	25	3	35	17	26	15	12	43	24	9	5	17	11	18	4	2	21	11.1111	6.66667	2.5	6.94444	0.833333	9.72222	4.72222	7.22222	4.16667	3.33333	11.9444	6.66667	2.5	1.38889	4.72222	3.05556	5	1.11111	0.555556	5.83333
voltage-dependent L-type calcium channel subunit alpha-1C isoform 1 [Homo sapiens] (NP_955630.3)	2221	171	123	108	92	44	148	82	135	42	155	227	102	54	130	111	159	115	28	59	136	7.69923	5.53805	4.86267	4.14228	1.98109	6.66367	3.69203	6.07834	1.89104	6.97884	10.2206	4.59253	2.43134	5.85322	4.99775	7.15894	5.17785	1.26069	2.65646	6.12337
voltage-dependent L-type calcium channel subunit alpha-1C isoform 4 [Homo sapiens] (NP_001123302.2)	2173	170	123	106	88	44	146	82	133	42	145	223	101	54	123	110	156	111	27	57	132	7.82329	5.66038	4.87805	4.0497	2.02485	6.71882	3.77358	6.12057	1.93281	6.6728	10.2623	4.64795	2.48504	5.66038	5.06213	7.17902	5.10815	1.24252	2.6231	6.07455
matrix extracellular phosphoglycoprotein isoform a precursor [Homo sapiens] (NP_001171623.1)	525	23	30	42	32	2	44	26	47	18	25	24	50	8	15	28	57	24	2	12	16	4.38095	5.71429	8	6.09524	0.380952	8.38095	4.95238	8.95238	3.42857	4.7619	4.57143	9.52381	1.52381	2.85714	5.33333	10.8571	4.57143	0.380952	2.28571	3.04762
voltage-dependent L-type calcium channel subunit alpha-1C isoform 22 [Homo sapiens] (NP_001161096.2)	2173	167	122	104	87	43	147	83	133	41	144	224	101	56	127	111	158	110	26	58	131	7.68523	5.61436	4.78601	4.00368	1.97883	6.76484	3.8196	6.12057	1.88679	6.62678	10.3083	4.64795	2.57708	5.84445	5.10815	7.27105	5.06213	1.1965	2.66912	6.02853
catenin alpha-3 isoform a [Homo sapiens] (NP_001120856.1)	895	90	48	41	53	18	75	41	24	19	66	91	65	27	16	31	64	51	4	13	58	10.0559	5.36313	4.58101	5.92179	2.01117	8.37989	4.58101	2.68156	2.12291	7.3743	10.1676	7.26257	3.01676	1.78771	3.46369	7.15084	5.69832	0.446927	1.45251	6.48045
catenin alpha-3 isoform b [Homo sapiens] (NP_001278062.1)	388	37	20	19	19	10	36	23	10	4	22	55	26	6	7	14	32	22	2	3	21	9.53608	5.15464	4.89691	4.89691	2.57732	9.27835	5.92784	2.57732	1.03093	5.6701	14.1753	6.70103	1.54639	1.80412	3.60825	8.24742	5.6701	0.515464	0.773196	5.41237
catenin alpha-3 isoform a [Homo sapiens] (NP_037398.2)	895	90	48	41	53	18	75	41	24	19	66	91	65	27	16	31	64	51	4	13	58	10.0559	5.36313	4.58101	5.92179	2.01117	8.37989	4.58101	2.68156	2.12291	7.3743	10.1676	7.26257	3.01676	1.78771	3.46369	7.15084	5.69832	0.446927	1.45251	6.48045
somatostatin receptor type 3 [Homo sapiens] (NP_001265616.1)	418	37	31	12	7	10	24	12	27	4	13	43	7	12	17	32	37	19	8	13	53	8.85167	7.41627	2.87081	1.67464	2.39234	5.74163	2.87081	6.45933	0.956938	3.11005	10.2871	1.67464	2.87081	4.06699	7.6555	8.85167	4.54545	1.91388	3.11005	12.6794
somatostatin receptor type 3 [Homo sapiens] (NP_001042.1)	418	37	31	12	7	10	24	12	27	4	13	43	7	12	17	32	37	19	8	13	53	8.85167	7.41627	2.87081	1.67464	2.39234	5.74163	2.87081	6.45933	0.956938	3.11005	10.2871	1.67464	2.87081	4.06699	7.6555	8.85167	4.54545	1.91388	3.11005	12.6794
TBC1 domain family member 3 [Homo sapiens] (NP_001116863.3)	549	37	47	10	30	13	33	31	42	15	21	48	32	12	17	47	38	23	15	13	25	6.73953	8.56102	1.82149	5.46448	2.36794	6.01093	5.64663	7.65027	2.73224	3.82514	8.74317	5.82878	2.18579	3.09654	8.56102	6.92168	4.18944	2.73224	2.36794	4.55373
RING1 and YY1-binding protein [Homo sapiens] (NP_036366.3)	228	15	11	11	13	4	14	13	8	1	7	4	30	3	5	15	35	24	1	1	13	6.57895	4.82456	4.82456	5.70175	1.75439	6.14035	5.70175	3.50877	0.438596	3.07018	1.75439	13.1579	1.31579	2.19298	6.57895	15.3509	10.5263	0.438596	0.438596	5.70175
CUGBP Elav-like family member 3 isoform 5 [Homo sapiens] (NP_001278036.1)	464	60	17	11	18	6	16	50	29	11	20	31	23	15	23	44	26	25	0	14	25	12.931	3.66379	2.37069	3.87931	1.2931	3.44828	10.7759	6.25	2.37069	4.31034	6.68103	4.9569	3.23276	4.9569	9.48276	5.60345	5.38793	0	3.01724	5.38793
CUGBP Elav-like family member 3 isoform 4 [Homo sapiens] (NP_001278035.1)	464	59	17	11	18	6	17	50	29	11	20	31	23	15	23	44	26	25	0	14	25	12.7155	3.66379	2.37069	3.87931	1.2931	3.66379	10.7759	6.25	2.37069	4.31034	6.68103	4.9569	3.23276	4.9569	9.48276	5.60345	5.38793	0	3.01724	5.38793
CUGBP Elav-like family member 3 isoform 3 [Homo sapiens] (NP_001166120.1)	415	52	17	9	17	6	17	48	24	10	18	29	23	15	23	32	23	20	0	11	21	12.5301	4.09639	2.16867	4.09639	1.44578	4.09639	11.5663	5.78313	2.40964	4.33735	6.98795	5.54217	3.61446	5.54217	7.71084	5.54217	4.81928	0	2.6506	5.06024
CUGBP Elav-like family member 3 isoform 2 [Homo sapiens] (NP_001166119.1)	418	59	15	11	15	6	12	48	26	9	15	26	16	15	19	41	26	23	0	13	23	14.1148	3.58852	2.63158	3.58852	1.43541	2.87081	11.4833	6.2201	2.15311	3.58852	6.2201	3.82775	3.58852	4.54545	9.80861	6.2201	5.50239	0	3.11005	5.50239
CUGBP Elav-like family member 3 isoform 1 [Homo sapiens] (NP_009116.3)	465	60	17	11	18	6	17	50	29	11	20	31	23	15	23	44	26	25	0	14	25	12.9032	3.65591	2.36559	3.87097	1.29032	3.65591	10.7527	6.23656	2.36559	4.30108	6.66667	4.94624	3.22581	4.94624	9.46237	5.5914	5.37634	0	3.01075	5.37634
zinc finger MYM-type protein 2 [Homo sapiens] (NP_001177894.1)	1377	47	49	79	81	63	88	76	68	28	49	100	102	36	54	86	132	100	11	46	82	3.41322	3.55846	5.73711	5.88235	4.57516	6.3907	5.51924	4.93827	2.03341	3.55846	7.26216	7.40741	2.61438	3.92157	6.24546	9.58606	7.26216	0.798838	3.3406	5.95497
zinc finger MYM-type protein 2 [Homo sapiens] (NP_001177893.1)	1377	47	49	79	81	63	88	76	68	28	49	100	102	36	54	86	132	100	11	46	82	3.41322	3.55846	5.73711	5.88235	4.57516	6.3907	5.51924	4.93827	2.03341	3.55846	7.26216	7.40741	2.61438	3.92157	6.24546	9.58606	7.26216	0.798838	3.3406	5.95497
zinc finger MYM-type protein 2 [Homo sapiens] (NP_932072.1)	1377	47	49	79	81	63	88	76	68	28	49	100	102	36	54	86	132	100	11	46	82	3.41322	3.55846	5.73711	5.88235	4.57516	6.3907	5.51924	4.93827	2.03341	3.55846	7.26216	7.40741	2.61438	3.92157	6.24546	9.58606	7.26216	0.798838	3.3406	5.95497
voltage-dependent calcium channel subunit alpha-2/delta-2 isoform b precursor [Homo sapiens] (NP_006021.2)	1143	83	65	69	69	21	70	59	69	20	40	120	51	19	49	69	61	61	20	44	84	7.26159	5.68679	6.03675	6.03675	1.83727	6.12423	5.16185	6.03675	1.74978	3.49956	10.4987	4.46194	1.66229	4.28696	6.03675	5.33683	5.33683	1.74978	3.84952	7.34908
voltage-dependent calcium channel subunit alpha-2/delta-2 isoform d [Homo sapiens] (NP_001278030.1)	1076	75	58	69	69	20	70	57	61	18	40	112	51	18	48	54	56	56	18	43	83	6.97026	5.39033	6.41264	6.41264	1.85874	6.50558	5.2974	5.66914	1.67286	3.71747	10.4089	4.73978	1.67286	4.46097	5.01859	5.20446	5.20446	1.67286	3.99628	7.71375
voltage-dependent calcium channel subunit alpha-2/delta-2 isoform a precursor [Homo sapiens] (NP_001005505.1)	1145	84	65	69	69	22	70	59	69	20	40	120	51	19	49	70	60	61	20	44	84	7.33624	5.67686	6.0262	6.0262	1.9214	6.11354	5.15284	6.0262	1.74672	3.49345	10.4803	4.45415	1.65939	4.27948	6.11354	5.24017	5.32751	1.74672	3.84279	7.33624
voltage-dependent calcium channel subunit alpha-2/delta-2 isoform c precursor [Homo sapiens] (NP_001167522.1)	1150	83	65	69	70	21	70	59	69	20	41	122	53	19	49	70	62	61	20	43	84	7.21739	5.65217	6	6.08696	1.82609	6.08696	5.13043	6	1.73913	3.56522	10.6087	4.6087	1.65217	4.26087	6.08696	5.3913	5.30435	1.73913	3.73913	7.30435
metaxin-1 isoform 1 [Homo sapiens] (NP_002446.3)	466	43	43	6	12	4	31	17	42	12	11	51	16	10	15	45	37	26	10	13	22	9.22747	9.22747	1.28755	2.57511	0.858369	6.65236	3.64807	9.01288	2.57511	2.36052	10.9442	3.43348	2.14592	3.21888	9.65665	7.93991	5.5794	2.14592	2.7897	4.72103
DNA-directed RNA polymerase III subunit RPC10 [Homo sapiens] (NP_057394.3)	108	8	8	6	5	10	7	4	7	4	2	6	6	3	4	6	3	7	2	4	6	7.40741	7.40741	5.55556	4.62963	9.25926	6.48148	3.7037	6.48148	3.7037	1.85185	5.55556	5.55556	2.77778	3.7037	5.55556	2.77778	6.48148	1.85185	3.7037	5.55556
probable G-protein coupled receptor 123 isoform 1 [Homo sapiens] (NP_001077378.1)	560	55	31	11	18	24	22	23	52	25	17	58	14	9	25	52	29	42	8	19	26	9.82143	5.53571	1.96429	3.21429	4.28571	3.92857	4.10714	9.28571	4.46429	3.03571	10.3571	2.5	1.60714	4.46429	9.28571	5.17857	7.5	1.42857	3.39286	4.64286
MAGUK p55 subfamily member 2 isoform 8 [Homo sapiens] (NP_001265305.2)	569	43	43	17	26	6	52	26	44	13	24	64	24	12	16	31	39	26	5	15	43	7.55712	7.55712	2.9877	4.56942	1.05448	9.13884	4.56942	7.73286	2.28471	4.21793	11.2478	4.21793	2.10896	2.81195	5.44815	6.85413	4.56942	0.878735	2.6362	7.55712
Usher syndrome type-1G protein isoform 1 [Homo sapiens] (NP_775748.2)	461	36	44	11	35	7	34	13	37	16	8	65	21	13	11	20	43	20	5	9	13	7.80911	9.54447	2.38612	7.59219	1.51844	7.37527	2.81996	8.02603	3.47072	1.73536	14.0998	4.55531	2.81996	2.38612	4.33839	9.32755	4.33839	1.0846	1.95228	2.81996
Usher syndrome type-1G protein isoform 2 [Homo sapiens] (NP_001269418.1)	358	27	39	4	25	4	29	12	29	10	5	50	18	11	9	15	38	15	2	5	11	7.5419	10.8939	1.11732	6.98324	1.11732	8.10056	3.35196	8.10056	2.7933	1.39665	13.9665	5.02793	3.07263	2.51397	4.18994	10.6145	4.18994	0.558659	1.39665	3.07263
transcription factor 4 isoform c [Homo sapiens] (NP_001230155.2)	773	41	41	40	42	9	33	35	70	32	22	58	32	26	19	64	120	36	5	20	28	5.30401	5.30401	5.17464	5.43338	1.16429	4.26908	4.52781	9.05563	4.13972	2.84605	7.50323	4.13972	3.36352	2.45796	8.27943	15.5239	4.65718	0.646831	2.58732	3.62225
retinal rod rhodopsin-sensitive cGMP 3',5'-cyclic phosphodiesterase subunit delta isoform 2 [Homo sapiens] (NP_001277947.1)	93	5	7	3	3	2	11	4	6	1	3	10	10	3	4	2	6	4	2	1	6	5.37634	7.52688	3.22581	3.22581	2.15054	11.828	4.30108	6.45161	1.07527	3.22581	10.7527	10.7527	3.22581	4.30108	2.15054	6.45161	4.30108	2.15054	1.07527	6.45161
retinal rod rhodopsin-sensitive cGMP 3',5'-cyclic phosphodiesterase subunit delta isoform 1 [Homo sapiens] (NP_002592.1)	150	8	9	6	6	2	16	6	7	1	7	14	11	5	11	5	11	8	4	2	11	5.33333	6	4	4	1.33333	10.6667	4	4.66667	0.666667	4.66667	9.33333	7.33333	3.33333	7.33333	3.33333	7.33333	5.33333	2.66667	1.33333	7.33333
DEP domain-containing protein 5 isoform 1 [Homo sapiens] (NP_055477.1)	1572	96	95	55	86	29	99	79	90	45	60	131	73	45	76	83	153	96	25	56	100	6.10687	6.04326	3.49873	5.47074	1.84478	6.29771	5.02545	5.72519	2.8626	3.81679	8.33333	4.64377	2.8626	4.83461	5.2799	9.73282	6.10687	1.59033	3.56234	6.36132
endothelin-converting enzyme-like 1 isoform 2 [Homo sapiens] (NP_001277716.1)	773	75	56	22	41	14	53	40	56	24	30	88	33	16	31	38	40	22	15	33	46	9.70246	7.2445	2.84605	5.30401	1.81113	6.8564	5.17464	7.2445	3.10479	3.88098	11.3842	4.26908	2.06986	4.01035	4.91591	5.17464	2.84605	1.94049	4.26908	5.95084
endothelin-converting enzyme-like 1 isoform 1 [Homo sapiens] (NP_004817.2)	775	75	56	22	41	14	53	40	56	24	30	88	33	16	31	38	41	23	15	33	46	9.67742	7.22581	2.83871	5.29032	1.80645	6.83871	5.16129	7.22581	3.09677	3.87097	11.3548	4.25806	2.06452	4	4.90323	5.29032	2.96774	1.93548	4.25806	5.93548
TBC domain-containing protein kinase-like protein isoform a [Homo sapiens] (NP_001156908.1)	893	51	39	32	57	24	52	24	44	30	65	114	55	12	46	62	66	42	9	26	43	5.71109	4.3673	3.58343	6.38298	2.68757	5.82307	2.68757	4.92721	3.35946	7.27884	12.766	6.15901	1.34378	5.15118	6.94289	7.39082	4.70325	1.00784	2.91153	4.81523
zinc finger protein 154 [Homo sapiens] (NP_001078853.1)	437	15	34	10	8	25	36	21	34	36	9	30	30	2	20	12	52	27	3	14	19	3.43249	7.78032	2.28833	1.83066	5.72082	8.23799	4.80549	7.78032	8.23799	2.0595	6.86499	6.86499	0.457666	4.57666	2.746	11.8993	6.17849	0.686499	3.20366	4.34783
cyclic AMP-dependent transcription factor ATF-5 [Homo sapiens] (NP_001277675.1)	282	24	18	3	14	3	24	13	19	1	3	44	11	5	5	53	15	9	2	7	9	8.51064	6.38298	1.06383	4.96454	1.06383	8.51064	4.60993	6.73759	0.35461	1.06383	15.6028	3.90071	1.77305	1.77305	18.7943	5.31915	3.19149	0.70922	2.48227	3.19149
adiponectin receptor protein 1 [Homo sapiens] (NP_001277558.1)	375	26	17	7	10	7	24	12	29	14	18	40	14	13	30	21	20	18	9	14	32	6.93333	4.53333	1.86667	2.66667	1.86667	6.4	3.2	7.73333	3.73333	4.8	10.6667	3.73333	3.46667	8	5.6	5.33333	4.8	2.4	3.73333	8.53333
FERM domain-containing protein 4B [Homo sapiens] (NP_055938.1)	1034	51	66	30	54	15	73	61	52	28	41	98	75	13	34	52	118	62	12	49	50	4.9323	6.38298	2.90135	5.22244	1.45068	7.05996	5.89942	5.02901	2.70793	3.96518	9.47776	7.25338	1.25725	3.2882	5.02901	11.412	5.99613	1.16054	4.73888	4.83559
zinc finger protein 337 [Homo sapiens] (NP_056470.1)	751	22	68	20	14	41	56	44	61	48	19	50	69	5	43	28	68	38	8	18	31	2.92943	9.05459	2.66312	1.86418	5.45939	7.45672	5.85885	8.1225	6.39148	2.52996	6.65779	9.18775	0.665779	5.7257	3.72836	9.05459	5.05992	1.06525	2.3968	4.12783
adiponectin receptor protein 1 [Homo sapiens] (NP_057083.2)	375	26	17	7	10	7	24	12	29	14	18	40	14	13	30	21	20	18	9	14	32	6.93333	4.53333	1.86667	2.66667	1.86667	6.4	3.2	7.73333	3.73333	4.8	10.6667	3.73333	3.46667	8	5.6	5.33333	4.8	2.4	3.73333	8.53333
pepsin A-5 preproprotein [Homo sapiens] (NP_055039.1)	388	19	8	18	22	7	17	16	36	2	27	34	9	7	17	21	44	29	7	18	30	4.89691	2.06186	4.63918	5.6701	1.80412	4.38144	4.12371	9.27835	0.515464	6.95876	8.76289	2.31959	1.80412	4.38144	5.41237	11.3402	7.47423	1.80412	4.63918	7.73196
synaptotagmin-8 isoform 4 [Homo sapiens] (NP_001277263.1)	400	37	34	4	14	10	17	22	33	17	6	53	14	6	12	36	19	22	8	5	31	9.25	8.5	1	3.5	2.5	4.25	5.5	8.25	4.25	1.5	13.25	3.5	1.5	3	9	4.75	5.5	2	1.25	7.75
synaptotagmin-8 isoform 3 [Homo sapiens] (NP_001277262.1)	401	40	34	4	14	10	17	21	33	15	6	51	15	5	12	38	19	21	9	5	32	9.97506	8.4788	0.997506	3.49127	2.49377	4.2394	5.23691	8.22943	3.74065	1.49626	12.7182	3.74065	1.24688	2.99252	9.47631	4.73815	5.23691	2.24439	1.24688	7.98005
synaptotagmin-8 isoform 2 [Homo sapiens] (NP_612634.3)	401	37	34	4	14	10	17	23	33	17	6	53	14	6	12	36	19	22	8	5	31	9.22693	8.4788	0.997506	3.49127	2.49377	4.2394	5.73566	8.22943	4.2394	1.49626	13.217	3.49127	1.49626	2.99252	8.97756	4.73815	5.48628	1.99501	1.24688	7.73067
synaptotagmin-8 isoform 1 [Homo sapiens] (NP_001277261.1)	402	40	34	4	14	10	17	22	33	15	6	51	15	5	12	38	19	21	9	5	32	9.95025	8.45771	0.995025	3.48259	2.48756	4.22886	5.47264	8.20896	3.73134	1.49254	12.6866	3.73134	1.24378	2.98507	9.45274	4.72637	5.22388	2.23881	1.24378	7.9602
dihydrofolate reductase isoform 3 [Homo sapiens] (NP_001277286.1)	129	4	8	8	4	2	7	5	10	1	7	14	10	5	4	9	11	5	3	2	10	3.10078	6.20155	6.20155	3.10078	1.55039	5.42636	3.87597	7.75194	0.775194	5.42636	10.8527	7.75194	3.87597	3.10078	6.97674	8.52713	3.87597	2.32558	1.55039	7.75194
dihydrofolate reductase isoform 2 [Homo sapiens] (NP_001277283.1)	135	4	5	5	8	0	14	4	8	3	6	15	15	4	7	9	8	4	2	5	9	2.96296	3.7037	3.7037	5.92593	0	10.3704	2.96296	5.92593	2.22222	4.44444	11.1111	11.1111	2.96296	5.18519	6.66667	5.92593	2.96296	1.48148	3.7037	6.66667
1-phosphatidylinositol 4,5-bisphosphate phosphodiesterase gamma-2 [Homo sapiens] (NP_002652.2)	1265	58	82	53	81	21	108	56	49	29	66	111	94	32	64	55	95	67	20	53	71	4.58498	6.48221	4.18972	6.40316	1.66008	8.53755	4.42688	3.87352	2.29249	5.21739	8.7747	7.43083	2.52964	5.05929	4.34783	7.50988	5.29644	1.58103	4.18972	5.61265
paraplegin isoform 2 precursor [Homo sapiens] (NP_955399.1)	489	43	41	12	17	6	35	17	50	6	12	60	28	17	20	29	25	20	6	10	35	8.79346	8.38446	2.45399	3.47648	1.22699	7.15746	3.47648	10.2249	1.22699	2.45399	12.2699	5.72597	3.47648	4.08998	5.93047	5.11247	4.08998	1.22699	2.04499	7.15746
paraplegin isoform 1 precursor [Homo sapiens] (NP_003110.1)	795	75	58	21	31	4	66	36	70	17	29	90	45	28	33	44	37	36	8	15	52	9.43396	7.2956	2.64151	3.89937	0.503145	8.30189	4.5283	8.80503	2.13836	3.6478	11.3208	5.66038	3.52201	4.15094	5.53459	4.65409	4.5283	1.00629	1.88679	6.54088
transcription factor COE1 isoform 1 [Homo sapiens] (NP_001277289.1)	592	44	31	40	18	11	27	28	43	15	30	37	24	19	26	41	60	37	3	15	43	7.43243	5.23649	6.75676	3.04054	1.85811	4.56081	4.72973	7.26351	2.53378	5.06757	6.25	4.05405	3.20946	4.39189	6.92568	10.1351	6.25	0.506757	2.53378	7.26351
hepatocyte nuclear factor 1-beta isoform 2 [Homo sapiens] (NP_001159395.1)	531	36	22	27	16	4	28	51	30	23	13	51	24	17	9	38	68	28	5	11	30	6.77966	4.14313	5.08475	3.01318	0.753296	5.27307	9.60452	5.64972	4.33145	2.44821	9.60452	4.51977	3.20151	1.69492	7.15631	12.806	5.27307	0.94162	2.07156	5.64972
potassium voltage-gated channel subfamily E member 1 [Homo sapiens] (NP_001257332.1)	129	7	6	6	4	1	9	6	7	3	5	14	7	4	6	7	12	8	2	6	9	5.42636	4.65116	4.65116	3.10078	0.775194	6.97674	4.65116	5.42636	2.32558	3.87597	10.8527	5.42636	3.10078	4.65116	5.42636	9.30233	6.20155	1.55039	4.65116	6.97674
potassium voltage-gated channel subfamily E member 1 [Homo sapiens] (NP_001257334.1)	129	7	6	6	4	1	9	6	7	3	5	14	7	4	6	7	12	8	2	6	9	5.42636	4.65116	4.65116	3.10078	0.775194	6.97674	4.65116	5.42636	2.32558	3.87597	10.8527	5.42636	3.10078	4.65116	5.42636	9.30233	6.20155	1.55039	4.65116	6.97674
potassium voltage-gated channel subfamily E member 1 [Homo sapiens] (NP_001257333.1)	129	7	6	6	4	1	9	6	7	3	5	14	7	4	6	7	12	8	2	6	9	5.42636	4.65116	4.65116	3.10078	0.775194	6.97674	4.65116	5.42636	2.32558	3.87597	10.8527	5.42636	3.10078	4.65116	5.42636	9.30233	6.20155	1.55039	4.65116	6.97674
dual specificity protein phosphatase 14 [Homo sapiens] (NP_008957.1)	198	15	14	7	6	4	7	6	14	8	15	16	8	7	7	12	14	10	4	8	16	7.57576	7.07071	3.53535	3.0303	2.0202	3.53535	3.0303	7.07071	4.0404	7.57576	8.08081	4.0404	3.53535	3.53535	6.06061	7.07071	5.05051	2.0202	4.0404	8.08081
potassium voltage-gated channel subfamily E member 1 [Homo sapiens] (NP_000210.2)	129	7	6	6	4	1	9	6	7	3	5	14	7	4	6	7	12	8	2	6	9	5.42636	4.65116	4.65116	3.10078	0.775194	6.97674	4.65116	5.42636	2.32558	3.87597	10.8527	5.42636	3.10078	4.65116	5.42636	9.30233	6.20155	1.55039	4.65116	6.97674
potassium voltage-gated channel subfamily E member 1 [Homo sapiens] (NP_001257331.1)	129	7	6	6	4	1	9	6	7	3	5	14	7	4	6	7	12	8	2	6	9	5.42636	4.65116	4.65116	3.10078	0.775194	6.97674	4.65116	5.42636	2.32558	3.87597	10.8527	5.42636	3.10078	4.65116	5.42636	9.30233	6.20155	1.55039	4.65116	6.97674
transcription factor COE1 isoform 3 [Homo sapiens] (NP_874367.1)	560	43	29	38	15	8	25	28	41	14	28	36	22	19	26	38	56	35	3	14	42	7.67857	5.17857	6.78571	2.67857	1.42857	4.46429	5	7.32143	2.5	5	6.42857	3.92857	3.39286	4.64286	6.78571	10	6.25	0.535714	2.5	7.5
potassium voltage-gated channel subfamily E member 1 [Homo sapiens] (NP_001121141.1)	129	7	6	6	4	1	9	6	7	3	5	14	7	4	6	7	12	8	2	6	9	5.42636	4.65116	4.65116	3.10078	0.775194	6.97674	4.65116	5.42636	2.32558	3.87597	10.8527	5.42636	3.10078	4.65116	5.42636	9.30233	6.20155	1.55039	4.65116	6.97674
potassium voltage-gated channel subfamily E member 1 [Homo sapiens] (NP_001121140.1)	129	7	6	6	4	1	9	6	7	3	5	14	7	4	6	7	12	8	2	6	9	5.42636	4.65116	4.65116	3.10078	0.775194	6.97674	4.65116	5.42636	2.32558	3.87597	10.8527	5.42636	3.10078	4.65116	5.42636	9.30233	6.20155	1.55039	4.65116	6.97674
potassium voltage-gated channel subfamily E member 1 [Homo sapiens] (NP_001121142.1)	129	7	6	6	4	1	9	6	7	3	5	14	7	4	6	7	12	8	2	6	9	5.42636	4.65116	4.65116	3.10078	0.775194	6.97674	4.65116	5.42636	2.32558	3.87597	10.8527	5.42636	3.10078	4.65116	5.42636	9.30233	6.20155	1.55039	4.65116	6.97674
sorbin and SH3 domain-containing protein 1 isoform 6 [Homo sapiens] (NP_079267.1)	781	45	55	24	56	3	53	38	42	12	36	54	56	11	20	61	99	43	6	27	40	5.76184	7.04225	3.07298	7.17029	0.384123	6.78617	4.86556	5.37772	1.53649	4.60948	6.91421	7.17029	1.40845	2.56082	7.8105	12.6761	5.50576	0.768246	3.45711	5.12164
epimerase family protein SDR39U1 isoform 2 [Homo sapiens] (NP_001277221.1)	211	25	13	4	6	1	10	9	25	7	8	22	3	5	10	14	16	11	3	5	14	11.8483	6.16114	1.89573	2.8436	0.473934	4.73934	4.2654	11.8483	3.31754	3.79147	10.4265	1.4218	2.36967	4.73934	6.63507	7.58294	5.21327	1.4218	2.36967	6.63507
catenin alpha-1 isoform 4 precursor [Homo sapiens] (NP_001277239.1)	783	94	43	33	58	11	57	50	31	10	42	75	60	26	14	20	53	28	3	15	60	12.0051	5.4917	4.21456	7.40741	1.40485	7.27969	6.3857	3.95913	1.27714	5.36398	9.57854	7.66284	3.32056	1.78799	2.55428	6.76884	3.57599	0.383142	1.91571	7.66284
ubiquitin carboxyl-terminal hydrolase 38 isoform 3 [Homo sapiens] (NP_001277255.1)	587	35	24	31	28	13	41	28	30	11	20	63	31	10	27	34	70	37	4	19	31	5.96252	4.08859	5.28109	4.77002	2.21465	6.98467	4.77002	5.11073	1.87394	3.40716	10.7325	5.28109	1.70358	4.59966	5.79216	11.925	6.30324	0.681431	3.2368	5.28109
catenin alpha-1 isoform 3 [Homo sapiens] (NP_001277238.1)	803	98	44	34	60	12	58	50	33	10	42	75	62	27	15	21	55	28	3	15	61	12.2042	5.47945	4.23412	7.47198	1.4944	7.22291	6.22665	4.10959	1.24533	5.23039	9.33998	7.72105	3.36239	1.868	2.61519	6.84932	3.48692	0.373599	1.868	7.59651
ubiquitin carboxyl-terminal hydrolase 38 isoform 2 [Homo sapiens] (NP_001277254.1)	1004	55	38	41	44	22	65	51	35	28	47	133	55	20	44	53	107	58	12	30	66	5.47809	3.78486	4.08367	4.38247	2.19124	6.4741	5.07968	3.48606	2.78884	4.68127	13.247	5.47809	1.99203	4.38247	5.27888	10.6574	5.77689	1.19522	2.98805	6.57371
catenin alpha-1 isoform 1 [Homo sapiens] (NP_001894.2)	906	108	49	40	64	12	68	54	38	12	45	86	74	28	18	24	61	35	4	15	71	11.9205	5.40839	4.41501	7.06402	1.3245	7.50552	5.96026	4.19426	1.3245	4.96689	9.49227	8.16777	3.09051	1.98675	2.64901	6.73289	3.86313	0.441501	1.65563	7.83664
catenin alpha-1 isoform 2 [Homo sapiens] (NP_001277236.1)	841	98	47	37	62	16	64	47	41	11	42	84	60	23	17	26	51	34	6	13	62	11.6528	5.58859	4.39952	7.37218	1.9025	7.60999	5.58859	4.87515	1.30797	4.99405	9.98811	7.13436	2.73484	2.0214	3.09156	6.06421	4.04281	0.713436	1.54578	7.37218
dnaJ homolog subfamily B member 11 precursor [Homo sapiens] (NP_057390.1)	358	14	23	14	26	5	29	19	34	9	21	30	25	6	18	19	14	14	1	11	26	3.91061	6.42458	3.91061	7.26257	1.39665	8.10056	5.30726	9.49721	2.51397	5.86592	8.37989	6.98324	1.67598	5.02793	5.30726	3.91061	3.91061	0.27933	3.07263	7.26257
eukaryotic translation initiation factor 2-alpha kinase 4 [Homo sapiens] (NP_001013725.2)	1649	96	93	56	98	26	136	88	89	50	96	175	107	27	59	83	128	71	11	55	105	5.82171	5.63978	3.396	5.943	1.57671	8.24742	5.33657	5.39721	3.03214	5.82171	10.6125	6.48878	1.63736	3.57793	5.03335	7.76228	4.30564	0.667071	3.33535	6.3675
ankyrin repeat and LEM domain-containing protein 2 [Homo sapiens] (NP_055929.1)	938	82	69	33	52	15	76	29	60	22	25	93	55	13	28	74	81	42	11	27	51	8.742	7.35608	3.51812	5.54371	1.59915	8.10235	3.09168	6.39659	2.34542	2.66525	9.91471	5.86354	1.38593	2.98507	7.88913	8.63539	4.47761	1.17271	2.87846	5.4371
DNA excision repair protein ERCC-8 isoform 4 [Homo sapiens] (NP_001277214.1)	243	12	9	14	14	10	11	9	20	6	9	20	14	3	7	7	27	17	5	11	18	4.93827	3.7037	5.76132	5.76132	4.11523	4.52675	3.7037	8.23045	2.46914	3.7037	8.23045	5.76132	1.23457	2.88066	2.88066	11.1111	6.99588	2.05761	4.52675	7.40741
DNA excision repair protein ERCC-8 isoform 3 [Homo sapiens] (NP_001007235.1)	205	6	15	6	13	5	10	7	16	8	8	20	11	4	8	6	19	17	2	8	16	2.92683	7.31707	2.92683	6.34146	2.43902	4.87805	3.41463	7.80488	3.90244	3.90244	9.7561	5.36585	1.95122	3.90244	2.92683	9.26829	8.29268	0.97561	3.90244	7.80488
DNA excision repair protein ERCC-8 isoform 2 [Homo sapiens] (NP_001007234.1)	338	15	12	17	22	13	15	12	24	12	9	26	17	5	11	10	40	26	7	15	30	4.43787	3.5503	5.02959	6.50888	3.84615	4.43787	3.5503	7.10059	3.5503	2.66272	7.69231	5.02959	1.47929	3.25444	2.95858	11.8343	7.69231	2.07101	4.43787	8.87574
leukocyte immunoglobulin-like receptor subfamily A member 2 isoform b precursor [Homo sapiens] (NP_006857.2)	466	26	23	12	14	10	22	30	38	19	13	53	10	4	12	40	55	20	9	20	36	5.5794	4.93562	2.57511	3.00429	2.14592	4.72103	6.43777	8.15451	4.07725	2.7897	11.3734	2.14592	0.858369	2.57511	8.58369	11.8026	4.29185	1.93133	4.29185	7.72532
protein FAM65C isoform 2 [Homo sapiens] (NP_001277197.1)	950	71	74	14	42	24	77	56	68	21	29	123	45	15	36	50	83	49	9	16	48	7.47368	7.78947	1.47368	4.42105	2.52632	8.10526	5.89474	7.15789	2.21053	3.05263	12.9474	4.73684	1.57895	3.78947	5.26316	8.73684	5.15789	0.947368	1.68421	5.05263
solute carrier family 35 member E2B [Homo sapiens] (NP_001104251.1)	405	31	12	11	11	6	15	12	27	6	16	57	18	12	23	19	42	31	4	10	42	7.65432	2.96296	2.71605	2.71605	1.48148	3.7037	2.96296	6.66667	1.48148	3.95062	14.0741	4.44444	2.96296	5.67901	4.69136	10.3704	7.65432	0.987654	2.46914	10.3704
PHD finger protein 3 isoform 2 [Homo sapiens] (NP_001277188.1)	1951	89	106	97	111	36	190	101	85	62	78	127	194	36	53	133	197	107	10	22	117	4.56176	5.43311	4.97181	5.68939	1.84521	9.7386	5.17683	4.35674	3.17786	3.99795	6.50948	9.94362	1.84521	2.71656	6.81702	10.0974	5.48437	0.512558	1.12763	5.99692
mitogen-activated protein kinase 11 [Homo sapiens] (NP_002742.3)	364	28	23	9	19	4	31	18	19	10	18	42	17	9	10	23	25	13	5	16	25	7.69231	6.31868	2.47253	5.21978	1.0989	8.51648	4.94505	5.21978	2.74725	4.94505	11.5385	4.67033	2.47253	2.74725	6.31868	6.86813	3.57143	1.37363	4.3956	6.86813
solute carrier family 22 member 24 isoform 2 [Homo sapiens] (NP_775857.2)	322	11	12	11	17	13	9	13	19	8	24	47	6	9	19	15	31	23	7	6	22	3.41615	3.72671	3.41615	5.2795	4.03727	2.79503	4.03727	5.90062	2.48447	7.45342	14.5963	1.86335	2.79503	5.90062	4.65839	9.62733	7.14286	2.17391	1.86335	6.8323
protein FAM71F2 isoform b [Homo sapiens] (NP_001122398.1)	300	12	13	16	8	4	20	12	15	8	18	38	13	4	10	27	28	19	6	6	23	4	4.33333	5.33333	2.66667	1.33333	6.66667	4	5	2.66667	6	12.6667	4.33333	1.33333	3.33333	9	9.33333	6.33333	2	2	7.66667
von Willebrand factor A domain-containing protein 3A precursor [Homo sapiens] (NP_775886.3)	1184	68	62	36	58	28	75	67	60	34	59	138	88	30	38	54	112	66	21	29	61	5.74324	5.23649	3.04054	4.89865	2.36486	6.33446	5.65878	5.06757	2.87162	4.98311	11.6554	7.43243	2.53378	3.20946	4.56081	9.45946	5.57432	1.77365	2.44932	5.15203
midasin [Homo sapiens] (NP_055426.1)	5596	352	295	185	301	98	492	331	327	163	224	723	318	130	207	240	428	252	92	107	331	6.29021	5.27162	3.30593	5.37884	1.75125	8.79199	5.91494	5.84346	2.91279	4.00286	12.9199	5.68263	2.32309	3.69907	4.28878	7.64832	4.50322	1.64403	1.91208	5.91494
protein KHNYN isoform 2 [Homo sapiens] (NP_001277185.1)	719	59	55	13	39	13	53	40	83	21	19	68	29	12	26	53	54	21	18	8	35	8.20584	7.64951	1.80807	5.4242	1.80807	7.37135	5.56328	11.5438	2.92072	2.64256	9.45758	4.03338	1.66898	3.61613	7.37135	7.51043	2.92072	2.50348	1.11266	4.86787
olfactory receptor 11A1 [Homo sapiens] (NP_039225.1)	315	24	13	6	8	9	9	9	15	7	23	45	6	11	25	13	19	22	1	15	35	7.61905	4.12698	1.90476	2.53968	2.85714	2.85714	2.85714	4.7619	2.22222	7.30159	14.2857	1.90476	3.49206	7.93651	4.12698	6.03175	6.98413	0.31746	4.7619	11.1111
proton-associated sugar transporter A [Homo sapiens] (NP_001073866.2)	782	52	46	19	35	19	25	23	75	14	35	101	17	15	40	67	80	41	7	27	44	6.64962	5.88235	2.42967	4.4757	2.42967	3.19693	2.94118	9.59079	1.79028	4.4757	12.9156	2.17391	1.91816	5.11509	8.56777	10.2302	5.24297	0.895141	3.45269	5.6266
uncharacterized protein C15orf41 isoform 3 [Homo sapiens] (NP_001277162.1)	286	20	12	8	16	10	16	18	15	14	19	29	16	4	9	14	26	10	4	11	15	6.99301	4.1958	2.7972	5.59441	3.4965	5.59441	6.29371	5.24476	4.8951	6.64336	10.1399	5.59441	1.3986	3.14685	4.8951	9.09091	3.4965	1.3986	3.84615	5.24476
uncharacterized protein C15orf41 isoform 2 [Homo sapiens] (NP_115888.1)	183	9	8	7	12	8	13	8	10	10	16	21	7	2	8	9	10	4	4	7	10	4.91803	4.37158	3.82514	6.55738	4.37158	7.10383	4.37158	5.46448	5.46448	8.74317	11.4754	3.82514	1.0929	4.37158	4.91803	5.46448	2.18579	2.18579	3.82514	5.46448
uncharacterized protein C15orf41 isoform 1 [Homo sapiens] (NP_001123482.1)	281	18	13	10	15	9	18	17	12	14	21	32	14	3	10	14	19	9	4	13	16	6.40569	4.62633	3.55872	5.33808	3.20285	6.40569	6.04982	4.27046	4.98221	7.47331	11.3879	4.98221	1.06762	3.55872	4.98221	6.76157	3.20285	1.42349	4.62633	5.69395
cyclin-dependent kinase 2 isoform 3 [Homo sapiens] (NP_001277159.1)	238	15	14	6	15	1	11	9	13	9	10	32	18	4	15	16	10	13	2	7	18	6.30252	5.88235	2.52101	6.30252	0.420168	4.62185	3.78151	5.46218	3.78151	4.20168	13.4454	7.56303	1.68067	6.30252	6.72269	4.20168	5.46218	0.840336	2.94118	7.56303
cyclin-dependent kinase 2 isoform 2 [Homo sapiens] (NP_439892.2)	264	16	15	8	15	1	15	9	14	10	13	35	20	4	15	18	12	15	2	7	20	6.06061	5.68182	3.0303	5.68182	0.378788	5.68182	3.40909	5.30303	3.78788	4.92424	13.2576	7.57576	1.51515	5.68182	6.81818	4.54545	5.68182	0.757576	2.65152	7.57576
cyclin-dependent kinase 2 isoform 1 [Homo sapiens] (NP_001789.2)	298	19	16	8	16	3	17	9	16	10	16	39	21	5	16	19	14	17	4	10	23	6.37584	5.36913	2.68456	5.36913	1.00671	5.7047	3.02013	5.36913	3.3557	5.36913	13.0872	7.04698	1.67785	5.36913	6.37584	4.69799	5.7047	1.34228	3.3557	7.71812
phosphatidylserine synthase 1 isoform 1 [Homo sapiens] (NP_055569.1)	473	22	25	14	18	12	20	13	28	18	34	46	20	13	41	15	30	32	20	20	32	4.65116	5.28541	2.95983	3.8055	2.537	4.22833	2.74841	5.91966	3.8055	7.18816	9.72516	4.22833	2.74841	8.66808	3.17125	6.34249	6.76533	4.22833	4.22833	6.76533
putative tyrosine-protein phosphatase TPTE isoform delta [Homo sapiens] (NP_001277153.1)	413	13	35	19	27	6	20	13	11	15	34	43	26	8	28	13	23	20	4	22	33	3.1477	8.47458	4.60048	6.53753	1.45278	4.84262	3.1477	2.66344	3.63196	8.23245	10.4116	6.2954	1.93705	6.77966	3.1477	5.56901	4.84262	0.968523	5.32688	7.99031
ribosyldihydronicotinamide dehydrogenase [quinone] isoform 1 [Homo sapiens] (NP_000895.2)	231	18	8	6	11	4	15	12	18	6	10	21	14	5	13	11	14	15	6	8	16	7.79221	3.4632	2.5974	4.7619	1.7316	6.49351	5.19481	7.79221	2.5974	4.329	9.09091	6.06061	2.1645	5.62771	4.7619	6.06061	6.49351	2.5974	3.4632	6.92641
zinc finger protein 223 [Homo sapiens] (NP_037493.3)	482	14	33	14	23	29	34	27	34	31	20	36	46	9	26	15	39	21	3	12	16	2.90456	6.84647	2.90456	4.77178	6.0166	7.05394	5.60166	7.05394	6.43154	4.14938	7.46888	9.54357	1.86722	5.39419	3.11203	8.09129	4.35685	0.622407	2.48963	3.3195
olfactory receptor 4N2 [Homo sapiens] (NP_001004723.1)	307	18	13	11	9	9	7	8	17	6	30	44	11	11	31	15	16	15	1	10	25	5.86319	4.23453	3.58306	2.9316	2.9316	2.28013	2.60586	5.53746	1.9544	9.77199	14.3322	3.58306	3.58306	10.0977	4.88599	5.21173	4.88599	0.325733	3.25733	8.14332
phosphoinositide 3-kinase regulatory subunit 6 isoform 2 [Homo sapiens] (NP_001277140.1)	618	49	46	12	29	12	42	31	37	16	25	77	24	10	20	50	45	33	6	14	40	7.9288	7.44337	1.94175	4.69256	1.94175	6.79612	5.01618	5.98706	2.589	4.04531	12.4595	3.8835	1.61812	3.23625	8.09061	7.28155	5.33981	0.970874	2.26537	6.47249
polymerase delta-interacting protein 2 isoform 2 [Homo sapiens] (NP_001277074.1)	350	29	32	9	16	4	25	14	21	15	10	26	12	4	13	22	29	23	10	12	24	8.28571	9.14286	2.57143	4.57143	1.14286	7.14286	4	6	4.28571	2.85714	7.42857	3.42857	1.14286	3.71429	6.28571	8.28571	6.57143	2.85714	3.42857	6.85714
protein O-linked-mannose beta-1,2-N-acetylglucosaminyltransferase 1 isoform 4 [Homo sapiens] (NP_001277059.1)	517	33	30	16	32	9	39	11	31	17	17	50	30	12	25	38	35	22	13	17	40	6.38298	5.80271	3.09478	6.18956	1.74081	7.54352	2.12766	5.99613	3.2882	3.2882	9.67118	5.80271	2.32108	4.83559	7.3501	6.76983	4.25532	2.51451	3.2882	7.73694
protein O-linked-mannose beta-1,2-N-acetylglucosaminyltransferase 1 isoform 3 [Homo sapiens] (NP_001277058.1)	638	40	43	20	39	9	52	15	40	20	25	60	34	13	26	43	41	29	14	20	55	6.26959	6.73981	3.1348	6.11285	1.41066	8.15047	2.3511	6.26959	3.1348	3.9185	9.40439	5.32915	2.03762	4.07524	6.73981	6.42633	4.54545	2.19436	3.1348	8.62069
isocitrate dehydrogenase [NADP], mitochondrial isoform 1 precursor [Homo sapiens] (NP_002159.2)	452	34	25	15	32	8	21	18	35	13	29	31	36	12	20	19	22	31	9	14	28	7.52212	5.53097	3.31858	7.07965	1.76991	4.64602	3.9823	7.74336	2.87611	6.41593	6.85841	7.9646	2.65487	4.42478	4.20354	4.86726	6.85841	1.99115	3.09735	6.19469
huntingtin [Homo sapiens] (NP_002102.4)	3144	236	154	90	139	70	203	182	139	89	149	418	124	66	95	188	306	170	32	62	232	7.50636	4.89822	2.8626	4.42112	2.22646	6.45674	5.7888	4.42112	2.83079	4.73919	13.2952	3.94402	2.09924	3.02163	5.97964	9.73282	5.40712	1.01781	1.97201	7.37913
transmembrane protein 114 isoform d [Homo sapiens] (NP_001277027.1)	103	10	8	3	3	2	5	4	9	2	4	15	0	2	4	6	10	8	2	1	5	9.70874	7.76699	2.91262	2.91262	1.94175	4.85437	3.8835	8.73786	1.94175	3.8835	14.5631	0	1.94175	3.8835	5.82524	9.70874	7.76699	1.94175	0.970874	4.85437
transmembrane protein 114 isoform c [Homo sapiens] (NP_001277026.1)	142	17	7	2	3	1	7	5	10	1	9	31	1	5	11	2	11	7	2	3	7	11.9718	4.92958	1.40845	2.11268	0.704225	4.92958	3.52113	7.04225	0.704225	6.33803	21.831	0.704225	3.52113	7.74648	1.40845	7.74648	4.92958	1.40845	2.11268	4.92958
transmembrane protein 114 isoform b [Homo sapiens] (NP_001277024.1)	177	24	13	3	6	3	10	7	13	2	10	28	1	3	7	6	16	10	4	3	8	13.5593	7.34463	1.69492	3.38983	1.69492	5.64972	3.9548	7.34463	1.12994	5.64972	15.8192	0.564972	1.69492	3.9548	3.38983	9.03955	5.64972	2.25989	1.69492	4.51977
ectonucleotide pyrophosphatase/phosphodiesterase family member 5 isoform 1 precursor [Homo sapiens] (NP_067547.1)	477	28	10	22	31	2	21	18	23	25	36	49	28	15	24	30	30	25	10	23	27	5.87002	2.09644	4.61216	6.49895	0.419287	4.40252	3.77358	4.8218	5.24109	7.54717	10.2725	5.87002	3.14465	5.03145	6.28931	6.28931	5.24109	2.09644	4.8218	5.66038
roundabout homolog 2 isoform ROBO2a [Homo sapiens] (NP_001122401.1)	1394	82	83	59	83	14	71	84	107	21	65	95	62	25	33	122	120	110	24	36	98	5.88235	5.95409	4.23242	5.95409	1.0043	5.09326	6.02582	7.67575	1.50646	4.66284	6.81492	4.44763	1.7934	2.36729	8.75179	8.60832	7.89096	1.72166	2.5825	7.03013
cat eye syndrome critical region protein 2 isoform 2 [Homo sapiens] (NP_001276975.1)	1300	70	82	37	44	18	102	84	117	45	21	88	65	43	33	173	127	57	12	34	48	5.38462	6.30769	2.84615	3.38462	1.38462	7.84615	6.46154	9	3.46154	1.61538	6.76923	5	3.30769	2.53846	13.3077	9.76923	4.38462	0.923077	2.61538	3.69231
SH2B adapter protein 2 [Homo sapiens] (NP_066189.3)	675	94	49	13	35	14	47	22	46	21	11	52	15	9	24	62	66	31	10	11	43	13.9259	7.25926	1.92593	5.18519	2.07407	6.96296	3.25926	6.81481	3.11111	1.62963	7.7037	2.22222	1.33333	3.55556	9.18519	9.77778	4.59259	1.48148	1.62963	6.37037
antigen peptide transporter 2 isoform 3 [Homo sapiens] (NP_001276972.1)	686	56	43	16	27	10	31	45	57	12	19	117	18	15	24	32	47	31	12	19	55	8.16327	6.26822	2.33236	3.93586	1.45773	4.51895	6.55977	8.30904	1.74927	2.76968	17.0554	2.62391	2.18659	3.49854	4.66472	6.85131	4.51895	1.74927	2.76968	8.01749
small proline-rich protein 2E [Homo sapiens] (NP_001019380.2)	72	0	0	0	0	13	2	12	0	0	0	0	8	1	0	28	3	2	0	1	2	0	0	0	0	18.0556	2.77778	16.6667	0	0	0	0	11.1111	1.38889	0	38.8889	4.16667	2.77778	0	1.38889	2.77778
alpha-actinin-3 isoform 2 [Homo sapiens] (NP_001245300.2)	944	89	74	39	50	17	85	55	46	21	53	96	48	24	31	40	48	46	16	20	46	9.42797	7.83898	4.13136	5.29661	1.80085	9.00424	5.82627	4.87288	2.22458	5.61441	10.1695	5.08475	2.54237	3.2839	4.23729	5.08475	4.87288	1.69492	2.11864	4.87288
receptor tyrosine-protein kinase erbB-2 isoform d precursor [Homo sapiens] (NP_001276866.1)	1055	65	64	37	52	58	62	54	79	33	44	121	34	23	29	71	59	56	14	28	72	6.16114	6.06635	3.50711	4.92891	5.49763	5.87678	5.11848	7.48815	3.12796	4.17062	11.4692	3.22275	2.18009	2.74882	6.72986	5.59242	5.30806	1.32701	2.65403	6.82464
platelet glycoprotein 4 isoform 3 [Homo sapiens] (NP_001276838.1)	412	23	14	28	19	10	23	15	26	3	32	33	28	9	23	19	27	21	4	16	39	5.58252	3.39806	6.79612	4.61165	2.42718	5.58252	3.64078	6.31068	0.728155	7.76699	8.00971	6.79612	2.18447	5.58252	4.61165	6.5534	5.09709	0.970874	3.8835	9.46602
platelet glycoprotein 4 isoform 2 [Homo sapiens] (NP_001276837.1)	433	23	16	29	17	8	22	17	27	3	33	39	29	10	23	21	27	24	4	19	42	5.31178	3.69515	6.69746	3.9261	1.84758	5.08083	3.9261	6.23557	0.692841	7.62125	9.00693	6.69746	2.30947	5.31178	4.84988	6.23557	5.54273	0.923788	4.38799	9.69977
period circadian protein homolog 3 isoform 5 [Homo sapiens] (NP_001276793.1)	890	58	33	32	28	19	58	55	52	22	35	59	45	19	23	88	128	65	6	25	40	6.51685	3.70787	3.59551	3.14607	2.13483	6.51685	6.17978	5.8427	2.47191	3.93258	6.62921	5.05618	2.13483	2.58427	9.88764	14.382	7.30337	0.674157	2.80899	4.49438
period circadian protein homolog 3 isoform 4 [Homo sapiens] (NP_058515.1)	1201	82	56	41	41	26	84	70	63	36	49	88	59	24	38	110	153	78	9	34	60	6.82764	4.66278	3.41382	3.41382	2.16486	6.99417	5.82848	5.24563	2.9975	4.07993	7.32723	4.91257	1.99833	3.16403	9.15903	12.7394	6.49459	0.749376	2.83097	4.99584
period circadian protein homolog 3 isoform 3 [Homo sapiens] (NP_001276792.1)	1184	81	56	40	41	26	84	70	62	35	49	87	58	23	38	106	149	76	9	34	60	6.84122	4.72973	3.37838	3.46284	2.19595	7.09459	5.91216	5.23649	2.95608	4.13851	7.34797	4.89865	1.94257	3.20946	8.9527	12.5845	6.41892	0.760135	2.87162	5.06757
period circadian protein homolog 3 isoform 2 [Homo sapiens] (NP_001276790.1)	1191	82	56	41	41	26	85	70	65	35	49	87	58	23	38	106	150	76	9	34	60	6.88497	4.70193	3.44249	3.44249	2.18304	7.13686	5.87741	5.4576	2.93871	4.11419	7.30479	4.86986	1.93115	3.1906	8.90008	12.5945	6.38119	0.755668	2.85474	5.03778
pterin-4-alpha-carbinolamine dehydratase isoform 3 [Homo sapiens] (NP_001276726.1)	55	5	2	3	2	1	5	2	1	4	3	5	2	2	2	1	4	4	1	1	5	9.09091	3.63636	5.45455	3.63636	1.81818	9.09091	3.63636	1.81818	7.27273	5.45455	9.09091	3.63636	3.63636	3.63636	1.81818	7.27273	7.27273	1.81818	1.81818	9.09091
pterin-4-alpha-carbinolamine dehydratase isoform 1 [Homo sapiens] (NP_000272.1)	104	11	7	6	5	1	9	4	5	6	4	10	5	3	8	2	5	4	2	1	6	10.5769	6.73077	5.76923	4.80769	0.961538	8.65385	3.84615	4.80769	5.76923	3.84615	9.61538	4.80769	2.88462	7.69231	1.92308	4.80769	3.84615	1.92308	0.961538	5.76923
dihydrolipoyl dehydrogenase, mitochondrial isoform 1 precursor [Homo sapiens] (NP_000099.2)	509	48	17	21	22	10	31	15	58	14	38	36	38	11	16	17	28	30	3	11	45	9.43026	3.33988	4.12574	4.3222	1.96464	6.09037	2.94695	11.3949	2.75049	7.46562	7.07269	7.46562	2.1611	3.14342	3.33988	5.50098	5.89391	0.589391	2.1611	8.84086
lysyl oxidase homolog 3 isoform 1 precursor [Homo sapiens] (NP_115992.1)	753	55	52	24	35	38	50	32	80	35	29	57	23	9	20	31	56	38	23	18	48	7.30412	6.90571	3.18725	4.64807	5.04648	6.64011	4.24967	10.6242	4.64807	3.85126	7.56972	3.05445	1.19522	2.65604	4.11687	7.43692	5.04648	3.05445	2.39044	6.3745
rho GDP-dissociation inhibitor 2 [Homo sapiens] (NP_001166.3)	201	7	6	5	18	1	21	4	11	5	6	18	23	5	5	14	10	15	3	8	16	3.48259	2.98507	2.48756	8.95522	0.497512	10.4478	1.99005	5.47264	2.48756	2.98507	8.95522	11.4428	2.48756	2.48756	6.96517	4.97512	7.46269	1.49254	3.9801	7.9602
doublesex- and mab-3-related transcription factor C2 [Homo sapiens] (NP_001035373.1)	367	30	22	5	7	14	14	23	29	15	8	39	10	5	7	64	31	19	6	2	17	8.17439	5.99455	1.3624	1.90736	3.81471	3.81471	6.26703	7.90191	4.08719	2.17984	10.6267	2.7248	1.3624	1.90736	17.4387	8.44687	5.17711	1.63488	0.544959	4.63215
ubiquitin-conjugating enzyme E2 variant 1 isoform h [Homo sapiens] (NP_001269507.1)	91	3	5	8	1	2	6	4	4	0	6	6	7	5	2	8	8	2	1	5	8	3.2967	5.49451	8.79121	1.0989	2.1978	6.59341	4.3956	4.3956	0	6.59341	6.59341	7.69231	5.49451	2.1978	8.79121	8.79121	2.1978	1.0989	5.49451	8.79121
rho GTPase-activating protein 31 [Homo sapiens] (NP_065805.2)	1444	87	71	45	55	24	132	75	94	31	48	128	82	22	37	150	179	78	14	15	77	6.02493	4.9169	3.11634	3.80886	1.66205	9.14127	5.19391	6.5097	2.14681	3.3241	8.86427	5.67867	1.52355	2.56233	10.3878	12.3961	5.40166	0.969529	1.03878	5.33241
ubiquitin-conjugating enzyme E2 variant 1 isoform h [Homo sapiens] (NP_001269506.1)	91	3	5	8	1	2	6	4	4	0	6	6	7	5	2	8	8	2	1	5	8	3.2967	5.49451	8.79121	1.0989	2.1978	6.59341	4.3956	4.3956	0	6.59341	6.59341	7.69231	5.49451	2.1978	8.79121	8.79121	2.1978	1.0989	5.49451	8.79121
nuclear factor 1 X-type isoform 2 [Homo sapiens] (NP_002492.2)	441	26	24	10	26	9	19	23	28	16	17	36	27	5	20	38	50	26	5	12	24	5.89569	5.44218	2.26757	5.89569	2.04082	4.30839	5.21542	6.34921	3.62812	3.85488	8.16327	6.12245	1.13379	4.53515	8.61678	11.3379	5.89569	1.13379	2.72109	5.44218
protein SCO1 homolog, mitochondrial [Homo sapiens] (NP_004580.1)	301	20	22	2	16	4	21	9	28	6	16	28	21	7	11	26	14	18	6	11	15	6.64452	7.30897	0.664452	5.31561	1.3289	6.97674	2.99003	9.30233	1.99336	5.31561	9.30233	6.97674	2.32558	3.65449	8.63787	4.65116	5.98007	1.99336	3.65449	4.98339
pituitary-specific positive transcription factor 1 isoform alpha [Homo sapiens] (NP_000297.1)	291	25	18	14	8	8	27	12	11	11	12	27	20	7	13	14	25	17	2	6	14	8.59107	6.18557	4.811	2.74914	2.74914	9.27835	4.12371	3.78007	3.78007	4.12371	9.27835	6.87285	2.4055	4.46735	4.811	8.59107	5.84192	0.687285	2.06186	4.811
ubiquitin-conjugating enzyme E2 variant 1 isoform h [Homo sapiens] (NP_001269504.1)	91	3	5	8	1	2	6	4	4	0	6	6	7	5	2	8	8	2	1	5	8	3.2967	5.49451	8.79121	1.0989	2.1978	6.59341	4.3956	4.3956	0	6.59341	6.59341	7.69231	5.49451	2.1978	8.79121	8.79121	2.1978	1.0989	5.49451	8.79121
sodium/myo-inositol cotransporter 2 isoform 2 [Homo sapiens] (NP_001245340.1)	640	54	16	13	22	12	25	25	46	9	42	84	24	23	32	37	56	30	15	19	56	8.4375	2.5	2.03125	3.4375	1.875	3.90625	3.90625	7.1875	1.40625	6.5625	13.125	3.75	3.59375	5	5.78125	8.75	4.6875	2.34375	2.96875	8.75
E3 ubiquitin-protein ligase TRIM13 isoform 1 [Homo sapiens] (NP_005789.2)	407	16	13	17	23	15	30	18	14	5	24	50	35	9	31	19	28	24	7	8	21	3.9312	3.1941	4.1769	5.65111	3.6855	7.37101	4.4226	3.4398	1.2285	5.89681	12.285	8.59951	2.2113	7.61671	4.6683	6.87961	5.89681	1.7199	1.9656	5.15971
protein kinase C-binding protein 1 isoform o [Homo sapiens] (NP_001268710.1)	1088	71	37	38	62	28	96	54	41	25	44	67	104	27	24	72	134	81	14	20	49	6.52574	3.40074	3.49265	5.69853	2.57353	8.82353	4.96324	3.76838	2.29779	4.04412	6.15809	9.55882	2.48162	2.20588	6.61765	12.3162	7.44485	1.28676	1.83824	4.50368
26S proteasome non-ATPase regulatory subunit 9 isoform 2 [Homo sapiens] (NP_001248329.1)	118	5	8	6	5	1	11	10	11	3	7	10	5	2	2	3	10	4	1	1	13	4.23729	6.77966	5.08475	4.23729	0.847458	9.32203	8.47458	9.32203	2.54237	5.9322	8.47458	4.23729	1.69492	1.69492	2.54237	8.47458	3.38983	0.847458	0.847458	11.0169
protein-cysteine N-palmitoyltransferase HHAT isoform 1 [Homo sapiens] (NP_001116306.1)	493	32	21	8	10	14	23	19	32	14	13	81	11	17	30	16	34	29	26	29	34	6.49087	4.25963	1.62272	2.0284	2.83976	4.66531	3.85396	6.49087	2.83976	2.63692	16.43	2.23124	3.44828	6.08519	3.24544	6.89655	5.88235	5.27383	5.88235	6.89655
E3 ubiquitin-protein ligase TRIM13 isoform 1 [Homo sapiens] (NP_434698.1)	407	16	13	17	23	15	30	18	14	5	24	50	35	9	31	19	28	24	7	8	21	3.9312	3.1941	4.1769	5.65111	3.6855	7.37101	4.4226	3.4398	1.2285	5.89681	12.285	8.59951	2.2113	7.61671	4.6683	6.87961	5.89681	1.7199	1.9656	5.15971
coiled-coil domain-containing protein 51 isoform 2 [Homo sapiens] (NP_001243894.1)	302	29	28	5	14	3	28	19	17	8	5	42	12	7	5	8	27	13	1	6	25	9.60265	9.27152	1.65563	4.63576	0.993377	9.27152	6.29139	5.62914	2.64901	1.65563	13.9073	3.97351	2.31788	1.65563	2.64901	8.9404	4.30464	0.331126	1.98675	8.27815
plexin-B1 precursor [Homo sapiens] (NP_001123554.1)	2135	175	131	42	114	57	132	102	165	51	55	236	50	32	59	190	157	129	26	60	172	8.19672	6.13583	1.96721	5.33958	2.66979	6.18267	4.77752	7.72834	2.38876	2.57611	11.0539	2.34192	1.49883	2.76347	8.8993	7.35363	6.04215	1.2178	2.8103	8.05621
dual specificity protein phosphatase 9 [Homo sapiens] (NP_001386.1)	384	32	30	13	15	9	28	14	33	6	9	56	8	5	15	31	39	10	3	10	18	8.33333	7.8125	3.38542	3.90625	2.34375	7.29167	3.64583	8.59375	1.5625	2.34375	14.5833	2.08333	1.30208	3.90625	8.07292	10.1562	2.60417	0.78125	2.60417	4.6875
protein-cysteine N-palmitoyltransferase HHAT isoform 1 [Homo sapiens] (NP_001164051.1)	493	32	21	8	10	14	23	19	32	14	13	81	11	17	30	16	34	29	26	29	34	6.49087	4.25963	1.62272	2.0284	2.83976	4.66531	3.85396	6.49087	2.83976	2.63692	16.43	2.23124	3.44828	6.08519	3.24544	6.89655	5.88235	5.27383	5.88235	6.89655
protein kinase C-binding protein 1 isoform a [Homo sapiens] (NP_898868.1)	1188	78	39	41	66	29	97	61	46	28	46	74	112	28	26	86	145	94	14	25	53	6.56566	3.28283	3.45118	5.55556	2.44108	8.16498	5.13468	3.87205	2.3569	3.87205	6.22896	9.42761	2.3569	2.18855	7.23906	12.2054	7.91246	1.17845	2.10438	4.46128
sodium/myo-inositol cotransporter 2 isoform 4 [Homo sapiens] (NP_001245342.1)	611	51	18	13	17	12	24	22	41	9	48	79	22	23	31	33	53	29	14	20	52	8.34697	2.94599	2.12766	2.78232	1.96399	3.92799	3.60065	6.71031	1.473	7.85597	12.9296	3.60065	3.76432	5.07365	5.40098	8.6743	4.74632	2.29133	3.27332	8.51064
E3 ubiquitin-protein ligase TRIM13 isoform 2 [Homo sapiens] (NP_001007279.1)	410	16	13	17	24	15	30	18	14	5	24	50	35	10	31	19	28	24	7	8	22	3.90244	3.17073	4.14634	5.85366	3.65854	7.31707	4.39024	3.41463	1.21951	5.85366	12.1951	8.53659	2.43902	7.56098	4.63415	6.82927	5.85366	1.70732	1.95122	5.36585
sorting nexin-21 isoform c [Homo sapiens] (NP_001036097.1)	152	15	9	3	17	0	17	8	13	3	0	16	3	2	4	13	17	7	2	0	3	9.86842	5.92105	1.97368	11.1842	0	11.1842	5.26316	8.55263	1.97368	0	10.5263	1.97368	1.31579	2.63158	8.55263	11.1842	4.60526	1.31579	0	1.97368
protein kinase C-binding protein 1 isoform b [Homo sapiens] (NP_036540.3)	1160	75	38	40	65	28	97	58	46	26	46	74	109	28	26	81	144	91	14	22	52	6.46552	3.27586	3.44828	5.60345	2.41379	8.36207	5	3.96552	2.24138	3.96552	6.37931	9.39655	2.41379	2.24138	6.98276	12.4138	7.84483	1.2069	1.89655	4.48276
ATP-binding cassette sub-family C member 9 isoform SUR2A [Homo sapiens] (NP_005682.2)	1549	107	69	75	66	25	84	54	85	34	114	205	79	44	74	50	110	105	25	46	98	6.90768	4.45449	4.84183	4.26081	1.61394	5.42285	3.48612	5.48741	2.19496	7.35959	13.2343	5.10006	2.84054	4.77728	3.22789	7.10136	6.77857	1.61394	2.96966	6.32666
centrosome-associated protein CEP250 [Homo sapiens] (NP_009117.2)	2442	235	198	41	88	16	390	340	77	54	43	369	136	40	10	26	151	95	18	8	107	9.62326	8.10811	1.67895	3.6036	0.655201	15.9705	13.923	3.15315	2.2113	1.76085	15.1106	5.56921	1.638	0.4095	1.0647	6.18346	3.89025	0.737101	0.3276	4.38165
coiled-coil domain-containing protein 51 isoform 2 [Homo sapiens] (NP_001243896.1)	302	29	28	5	14	3	28	19	17	8	5	42	12	7	5	8	27	13	1	6	25	9.60265	9.27152	1.65563	4.63576	0.993377	9.27152	6.29139	5.62914	2.64901	1.65563	13.9073	3.97351	2.31788	1.65563	2.64901	8.9404	4.30464	0.331126	1.98675	8.27815
humanin-like protein 6 [Homo sapiens] (NP_001177416.1)	24	0	3	0	1	1	1	0	1	0	0	4	1	1	1	3	2	4	0	0	1	0	12.5	0	4.16667	4.16667	4.16667	0	4.16667	0	0	16.6667	4.16667	4.16667	4.16667	12.5	8.33333	16.6667	0	0	4.16667
caprin-2 isoform 3 [Homo sapiens] (NP_115532.3)	960	46	34	40	28	11	84	85	45	15	26	82	81	17	29	80	120	55	12	26	44	4.79167	3.54167	4.16667	2.91667	1.14583	8.75	8.85417	4.6875	1.5625	2.70833	8.54167	8.4375	1.77083	3.02083	8.33333	12.5	5.72917	1.25	2.70833	4.58333
protein kinase C-binding protein 1 isoform h [Homo sapiens] (NP_001268703.1)	1168	77	39	41	66	29	91	59	45	27	45	73	111	27	26	85	144	93	14	25	51	6.59247	3.33904	3.51027	5.65068	2.48288	7.7911	5.05137	3.85274	2.31164	3.85274	6.25	9.50342	2.31164	2.22603	7.2774	12.3288	7.96233	1.19863	2.14041	4.36644
UDP-GalNAc:beta-1,3-N-acetylgalactosaminyltransferase 2 isoform 1 precursor [Homo sapiens] (NP_689703.1)	500	29	28	23	27	13	34	19	33	13	24	57	19	5	19	27	33	21	16	17	43	5.8	5.6	4.6	5.4	2.6	6.8	3.8	6.6	2.6	4.8	11.4	3.8	1	3.8	5.4	6.6	4.2	3.2	3.4	8.6
cytochrome P450 1A2 [Homo sapiens] (NP_000752.2)	516	31	33	18	23	7	26	24	29	13	26	61	26	10	33	35	40	29	9	10	33	6.00775	6.39535	3.48837	4.45736	1.35659	5.03876	4.65116	5.62016	2.51938	5.03876	11.8217	5.03876	1.93798	6.39535	6.78295	7.75194	5.62016	1.74419	1.93798	6.39535
sodium/myo-inositol cotransporter 2 isoform 1 [Homo sapiens] (NP_443176.2)	675	55	19	13	22	12	26	25	48	9	49	88	26	24	35	39	57	33	15	22	58	8.14815	2.81481	1.92593	3.25926	1.77778	3.85185	3.7037	7.11111	1.33333	7.25926	13.037	3.85185	3.55556	5.18519	5.77778	8.44444	4.88889	2.22222	3.25926	8.59259
protein kinase C-binding protein 1 isoform e [Homo sapiens] (NP_001268700.1)	1054	65	34	39	63	28	94	53	41	24	46	69	104	27	25	66	131	73	13	20	39	6.16698	3.22581	3.70019	5.97723	2.65655	8.91841	5.02846	3.88994	2.27704	4.36433	6.54649	9.86717	2.56167	2.37192	6.26186	12.4288	6.926	1.2334	1.89753	3.70019
PNMA-like protein 2 [Homo sapiens] (NP_065760.1)	635	79	61	13	45	4	70	24	61	5	11	53	40	10	5	37	43	29	8	4	33	12.4409	9.6063	2.04724	7.08661	0.629921	11.0236	3.77953	9.6063	0.787402	1.73228	8.34646	6.29921	1.5748	0.787402	5.82677	6.77165	4.56693	1.25984	0.629921	5.19685
protein kinase C-binding protein 1 isoform j [Homo sapiens] (NP_001268705.1)	1107	68	36	40	66	29	95	58	42	27	46	71	108	28	26	75	133	78	13	25	43	6.14273	3.25203	3.61337	5.96206	2.61969	8.58175	5.23939	3.79404	2.43902	4.15537	6.41373	9.7561	2.52936	2.34869	6.77507	12.0145	7.04607	1.17435	2.25836	3.88437
CD70 antigen [Homo sapiens] (NP_001243.1)	193	13	16	3	6	8	6	14	17	7	9	26	1	2	5	13	14	14	3	3	13	6.73575	8.29016	1.5544	3.10881	4.14508	3.10881	7.25389	8.80829	3.62694	4.66321	13.4715	0.518135	1.03627	2.59067	6.73575	7.25389	7.25389	1.5544	1.5544	6.73575
trafficking protein particle complex subunit 9 isoform b [Homo sapiens] (NP_001153844.1)	1148	63	61	38	51	24	82	55	74	34	51	130	57	17	52	68	97	57	10	37	90	5.4878	5.31359	3.3101	4.44251	2.09059	7.14286	4.79094	6.44599	2.96167	4.44251	11.324	4.96516	1.48084	4.52962	5.92334	8.44948	4.96516	0.87108	3.223	7.83972
protein kinase C-binding protein 1 isoform q [Homo sapiens] (NP_001268712.1)	1206	77	41	41	65	28	97	78	47	27	46	74	113	30	27	82	149	93	15	23	53	6.38474	3.39967	3.39967	5.38972	2.32172	8.04312	6.46766	3.89718	2.23881	3.81426	6.13599	9.36982	2.48756	2.23881	6.79934	12.3549	7.71144	1.24378	1.90713	4.39469
cardiomyopathy-associated protein 5 [Homo sapiens] (NP_705838.3)	4069	250	113	114	191	32	558	166	161	92	173	308	324	57	115	298	524	250	17	73	253	6.14402	2.7771	2.80167	4.69403	0.786434	13.7134	4.07963	3.95675	2.261	4.25166	7.56943	7.96264	1.40084	2.82625	7.32367	12.8779	6.14402	0.417793	1.79405	6.21774
proteasome subunit beta type-5 isoform 1 [Homo sapiens] (NP_002788.1)	263	29	18	7	14	3	13	6	32	4	11	25	8	8	6	9	21	10	4	17	18	11.0266	6.84411	2.6616	5.32319	1.14068	4.94297	2.28137	12.1673	1.52091	4.18251	9.5057	3.04183	3.04183	2.28137	3.42205	7.98479	3.80228	1.52091	6.46388	6.84411
guanine nucleotide-binding protein subunit alpha-11 [Homo sapiens] (NP_002058.2)	359	20	25	14	25	5	31	16	12	5	27	36	24	11	18	8	19	21	3	17	22	5.57103	6.96379	3.89972	6.96379	1.39276	8.6351	4.45682	3.34262	1.39276	7.52089	10.0279	6.68524	3.06407	5.01393	2.22841	5.29248	5.84958	0.835655	4.73538	6.12813
brain-specific angiogenesis inhibitor 1-associated protein 2-like protein 2 [Homo sapiens] (NP_079321.3)	529	39	48	20	16	2	38	23	35	13	10	52	17	21	17	47	64	23	5	16	23	7.3724	9.07372	3.78072	3.02457	0.378072	7.18336	4.34783	6.61626	2.45747	1.89036	9.82987	3.21361	3.96975	3.21361	8.88469	12.0983	4.34783	0.94518	3.02457	4.34783
pituitary-specific positive transcription factor 1 isoform beta [Homo sapiens] (NP_001116229.1)	317	25	18	15	8	10	27	13	12	12	14	31	21	7	14	16	28	22	2	6	16	7.88644	5.67823	4.73186	2.52366	3.15457	8.51735	4.10095	3.78549	3.78549	4.4164	9.77918	6.62461	2.2082	4.4164	5.04732	8.83281	6.94006	0.630915	1.89274	5.04732
probable ATP-dependent RNA helicase DDX6 [Homo sapiens] (NP_004388.2)	483	21	25	25	26	7	26	31	33	11	39	51	34	15	15	21	27	33	2	13	28	4.34783	5.17598	5.17598	5.38302	1.44928	5.38302	6.41822	6.8323	2.27743	8.07453	10.559	7.03934	3.10559	3.10559	4.34783	5.59006	6.8323	0.414079	2.69151	5.7971
sodium/myo-inositol cotransporter 2 isoform 3 [Homo sapiens] (NP_001245341.1)	605	48	16	11	22	12	24	25	39	8	40	81	24	23	30	37	50	29	15	18	53	7.93388	2.64463	1.81818	3.63636	1.98347	3.96694	4.13223	6.44628	1.32231	6.61157	13.3884	3.96694	3.80165	4.95868	6.1157	8.26446	4.79339	2.47934	2.97521	8.76033
sorting nexin-21 isoform d [Homo sapiens] (NP_001036098.1)	158	15	9	3	17	0	17	8	13	3	0	17	4	2	4	13	18	8	2	1	4	9.49367	5.6962	1.89873	10.7595	0	10.7595	5.06329	8.22785	1.89873	0	10.7595	2.53165	1.26582	2.53165	8.22785	11.3924	5.06329	1.26582	0.632911	2.53165
leucine zipper putative tumor suppressor 1 [Homo sapiens] (NP_066300.1)	596	36	37	12	25	7	62	50	43	16	14	75	47	11	14	30	66	18	2	11	20	6.04027	6.20805	2.01342	4.19463	1.1745	10.4027	8.38926	7.21477	2.68456	2.34899	12.5839	7.88591	1.84564	2.34899	5.03356	11.0738	3.02013	0.33557	1.84564	3.3557
E3 ubiquitin-protein ligase TRIM13 isoform 1 [Homo sapiens] (NP_998755.1)	407	16	13	17	23	15	30	18	14	5	24	50	35	9	31	19	28	24	7	8	21	3.9312	3.1941	4.1769	5.65111	3.6855	7.37101	4.4226	3.4398	1.2285	5.89681	12.285	8.59951	2.2113	7.61671	4.6683	6.87961	5.89681	1.7199	1.9656	5.15971
protein kinase C-binding protein 1 isoform c [Homo sapiens] (NP_898869.1)	1135	75	37	40	63	28	96	56	45	25	46	72	108	27	25	77	143	89	14	20	49	6.60793	3.25991	3.52423	5.55066	2.46696	8.45815	4.93392	3.96476	2.20264	4.05286	6.34361	9.51542	2.37885	2.20264	6.78414	12.5991	7.84141	1.23348	1.76211	4.31718
paired mesoderm homeobox protein 1 isoform pmx-1a [Homo sapiens] (NP_008833.1)	217	18	22	13	12	2	15	12	13	5	1	23	9	3	7	12	20	11	2	5	12	8.29493	10.1382	5.99078	5.52995	0.921659	6.91244	5.52995	5.99078	2.30415	0.460829	10.5991	4.14747	1.38249	3.22581	5.52995	9.21659	5.06912	0.921659	2.30415	5.52995
protein kinase C-binding protein 1 isoform g [Homo sapiens] (NP_001268702.1)	1214	79	42	42	66	29	91	79	46	28	45	73	115	29	27	86	149	95	15	26	52	6.50741	3.45964	3.45964	5.43657	2.3888	7.49588	6.50741	3.78913	2.30643	3.70675	6.01318	9.47282	2.3888	2.22405	7.08402	12.2735	7.82537	1.23558	2.14168	4.28336
caprin-2 isoform 2 [Homo sapiens] (NP_076414.2)	1077	52	39	49	40	11	89	88	53	20	27	97	81	18	35	83	127	62	15	34	57	4.82823	3.62117	4.54968	3.71402	1.02136	8.2637	8.17084	4.92108	1.85701	2.50696	9.0065	7.52089	1.67131	3.24977	7.70659	11.792	5.75673	1.39276	3.15692	5.29248
NADPH:adrenodoxin oxidoreductase, mitochondrial isoform 7 [Homo sapiens] (NP_001244945.1)	439	36	37	7	25	5	31	17	40	8	14	48	17	7	12	37	21	22	6	7	42	8.20046	8.42825	1.59453	5.69476	1.13895	7.0615	3.87244	9.11162	1.82232	3.18907	10.9339	3.87244	1.59453	2.73349	8.42825	4.7836	5.01139	1.36674	1.59453	9.5672
caprin-2 isoform 1 [Homo sapiens] (NP_001002259.1)	1127	60	39	51	40	11	90	93	56	20	29	98	83	20	37	92	136	65	15	34	58	5.32387	3.46051	4.52529	3.54925	0.976043	7.9858	8.252	4.96894	1.77462	2.5732	8.69565	7.36469	1.77462	3.28305	8.16327	12.0674	5.76752	1.33097	3.01686	5.14641
ATP-binding cassette sub-family C member 9 isoform SUR2B [Homo sapiens] (NP_064693.2)	1549	109	71	74	67	24	85	55	84	34	115	203	78	44	74	50	108	105	25	47	97	7.0368	4.5836	4.77728	4.32537	1.54939	5.48741	3.55068	5.42285	2.19496	7.42414	13.1052	5.03551	2.84054	4.77728	3.22789	6.97224	6.77857	1.61394	3.03422	6.2621
protein kinase C-binding protein 1 isoform k [Homo sapiens] (NP_001268706.1)	1163	78	38	41	64	29	96	59	45	27	46	72	111	27	25	82	144	92	14	23	50	6.70679	3.26741	3.52537	5.50301	2.49355	8.25451	5.07309	3.8693	2.32158	3.95529	6.19089	9.54428	2.32158	2.14961	7.05073	12.3818	7.91058	1.20378	1.97764	4.29923
rRNA methyltransferase 1, mitochondrial precursor [Homo sapiens] (NP_079140.2)	353	26	32	5	14	8	24	23	31	7	8	51	8	9	8	25	30	16	5	1	22	7.36544	9.06516	1.41643	3.96601	2.26629	6.79887	6.51558	8.78187	1.983	2.26629	14.4476	2.26629	2.54958	2.26629	7.08215	8.49858	4.53258	1.41643	0.283286	6.23229
protein kinase C-binding protein 1 isoform m [Homo sapiens] (NP_001268708.1)	920	64	31	32	54	16	73	46	34	17	32	55	86	20	18	66	130	78	11	16	41	6.95652	3.36957	3.47826	5.86957	1.73913	7.93478	5	3.69565	1.84783	3.47826	5.97826	9.34783	2.17391	1.95652	7.17391	14.1304	8.47826	1.19565	1.73913	4.45652
trafficking protein particle complex subunit 9 isoform a [Homo sapiens] (NP_113654.4)	1246	76	77	38	57	25	86	59	85	39	51	134	61	18	55	76	104	61	13	38	93	6.09952	6.17978	3.04976	4.57464	2.00642	6.90209	4.73515	6.82183	3.13002	4.0931	10.7544	4.89567	1.44462	4.41413	6.09952	8.34671	4.89567	1.04334	3.04976	7.46388
protein-cysteine N-palmitoyltransferase HHAT isoform 3 [Homo sapiens] (NP_001164059.1)	428	29	18	8	10	10	21	16	28	12	11	67	10	14	28	14	30	24	22	28	28	6.7757	4.20561	1.86916	2.33645	2.33645	4.90654	3.73832	6.54206	2.80374	2.57009	15.6542	2.33645	3.27103	6.54206	3.27103	7.00935	5.60748	5.14019	6.54206	6.54206
protein CASP isoform b [Homo sapiens] (NP_001904.2)	678	69	45	23	32	4	83	56	18	9	27	86	52	9	22	17	52	33	4	13	24	10.177	6.63717	3.39233	4.71976	0.589971	12.2419	8.25959	2.65487	1.32743	3.9823	12.6844	7.66962	1.32743	3.24484	2.50737	7.66962	4.86726	0.589971	1.9174	3.53982
protein kinase C-binding protein 1 isoform i [Homo sapiens] (NP_001268704.1)	1234	80	42	42	66	29	97	81	47	29	46	74	116	30	27	87	150	96	15	26	54	6.48298	3.40357	3.40357	5.34846	2.35008	7.86062	6.56402	3.80875	2.35008	3.72771	5.99676	9.40032	2.43112	2.18801	7.05024	12.1556	7.77958	1.21556	2.10697	4.37601
transient receptor potential cation channel subfamily V member 5 [Homo sapiens] (NP_062815.2)	729	51	45	26	32	14	44	34	46	20	41	102	20	22	40	30	41	41	11	21	48	6.99588	6.17284	3.56653	4.38957	1.92044	6.03567	4.66392	6.31001	2.74348	5.62414	13.9918	2.74348	3.01783	5.48697	4.11523	5.62414	5.62414	1.50892	2.88066	6.58436
sterile alpha motif domain-containing protein 3 isoform 1 [Homo sapiens] (NP_001245204.1)	520	25	33	18	32	11	45	31	14	12	25	55	42	18	28	23	27	23	6	17	35	4.80769	6.34615	3.46154	6.15385	2.11538	8.65385	5.96154	2.69231	2.30769	4.80769	10.5769	8.07692	3.46154	5.38462	4.42308	5.19231	4.42308	1.15385	3.26923	6.73077
protein kinase C-binding protein 1 isoform n [Homo sapiens] (NP_001268709.1)	892	61	30	31	53	15	73	43	34	15	32	55	83	20	18	61	129	75	11	13	40	6.83857	3.36323	3.47534	5.9417	1.68161	8.18386	4.82063	3.81166	1.68161	3.58744	6.16592	9.30493	2.24215	2.01794	6.83857	14.4619	8.40807	1.23318	1.4574	4.4843
ectodysplasin-A isoform 6 [Homo sapiens] (NP_001005613.1)	148	10	10	1	6	6	11	7	23	4	3	22	1	1	6	11	16	5	0	4	1	6.75676	6.75676	0.675676	4.05405	4.05405	7.43243	4.72973	15.5405	2.7027	2.02703	14.8649	0.675676	0.675676	4.05405	7.43243	10.8108	3.37838	0	2.7027	0.675676
protein kinase C-binding protein 1 isoform l [Homo sapiens] (NP_001268707.1)	1181	77	40	41	63	28	96	76	46	26	46	72	112	29	26	78	148	91	15	21	50	6.5199	3.38696	3.47163	5.33446	2.37087	8.1287	6.43522	3.895	2.20152	3.895	6.09653	9.48349	2.45555	2.20152	6.60457	12.5318	7.70533	1.27011	1.77815	4.2337
[truncated: 36,757 more rows]
