# Supplementary material for: The High-Risk Human Papillomavirus E6 Oncogene Exacerbates the Negative Effect of Tryptophan Starvation on the Development of Chlamydia trachomatis
Source: PLoS One. 2016 Sep 22;11(9):e0163174. doi: 10.1371/journal.pone.0163174 (PMC5033384; doi:10.1371/journal.pone.0163174)
Supplement: S2 Spreadsheet — A Microsoft Excel spreadsheet containing the amino acid composition of all proteins currently known to be degraded in a manner dependent on high-risk HPV E6 and/or the ubiquitin ligase E6AP. Citations are included for each protein as a PMID adjacent to the accession number for that protein. (XLSX) [file pone.0163174.s004.xlsx]

## Sheet: E6 degradome
E6 Degraded Protein (Acc. No.)	Pubmed ID	Length	A	R	N	D	C	E	Q	G	H	I	L	K	M	F	P	S	T	W	Y	V	Per-A	Per-R	Per-N	Per-D	Per-C	Per-E	Per-Q	Per-G	Per-H	Per-I	Per-L	Per-K	Per-M	Per-F	Per-P	Per-S	Per-T	Per-W	Per-Y	Per-V
membrane-associated guanylate kinase, WW and PDZ domain-containing protein 1 isoform c [Homo sapiens] (NP_001028229.1)	19640984	1462	80	117	57	77	16	122	86	128	44	56	96	82	14	34	111	125	84	8	29	96	5.47196	8.00274	3.89877	5.26676	1.09439	8.34473	5.88235	8.75513	3.00958	3.83037	6.56635	5.60876	0.957592	2.32558	7.59234	8.54993	5.74555	0.547196	1.98358	6.56635
membrane-associated guanylate kinase, WW and PDZ domain-containing protein 1 isoform a [Homo sapiens] (NP_056335.1)	21123374	1287	71	61	56	61	17	102	80	118	36	59	89	73	18	37	96	102	82	7	27	95	5.51671	4.7397	4.3512	4.7397	1.3209	7.92541	6.21601	9.16861	2.7972	4.5843	6.91531	5.67211	1.3986	2.8749	7.45921	7.92541	6.37141	0.543901	2.0979	7.38151
membrane-associated guanylate kinase, WW and PDZ domain-containing protein 1 isoform b [Homo sapiens] (NP_004733.2)		1256	64	59	55	61	15	101	79	119	34	58	87	70	16	36	93	104	78	7	27	93	5.09554	4.69745	4.37898	4.85669	1.19427	8.0414	6.28981	9.47452	2.70701	4.61783	6.92675	5.57325	1.27389	2.86624	7.40446	8.28025	6.21019	0.557325	2.14968	7.40446
protein scribble homolog isoform b [Homo sapiens] (NP_056171.3)	11027293	1630	163	126	40	71	17	172	71	143	29	45	211	46	13	25	161	122	60	11	12	92	10	7.73006	2.45399	4.35583	1.04294	10.5521	4.35583	8.77301	1.77914	2.76074	12.9448	2.82209	0.797546	1.53374	9.8773	7.48466	3.68098	0.674847	0.736196	5.64417
protein scribble homolog isoform a [Homo sapiens] (NP_874365.3)		1655	166	128	40	73	17	172	72	144	29	46	213	48	13	27	164	125	60	11	14	93	10.0302	7.73414	2.41692	4.41088	1.02719	10.3927	4.35045	8.70091	1.75227	2.77946	12.8701	2.9003	0.785498	1.63142	9.90937	7.55287	3.62538	0.664653	0.845921	5.61934
disks large homolog 1 isoform 5 [Homo sapiens] (NP_001191317.1)	10523825	788	50	44	36	49	5	59	33	64	20	55	48	54	13	25	35	72	40	5	26	55	6.34518	5.58376	4.56853	6.21827	0.634518	7.48731	4.18782	8.12183	2.53807	6.9797	6.09137	6.85279	1.64975	3.17259	4.44162	9.13706	5.07614	0.634518	3.29949	6.9797
disks large homolog 1 isoform 4 [Homo sapiens] (NP_001191316.1)	17121805	800	50	43	36	50	6	60	33	66	20	57	50	55	13	25	35	73	41	5	27	55	6.25	5.375	4.5	6.25	0.75	7.5	4.125	8.25	2.5	7.125	6.25	6.875	1.625	3.125	4.375	9.125	5.125	0.625	3.375	6.875
disks large homolog 1 isoform 1 [Homo sapiens] (NP_001091894.1)		904	49	47	40	54	5	75	40	59	23	68	62	57	13	25	55	82	48	4	28	70	5.42035	5.19912	4.42478	5.97345	0.553097	8.29646	4.42478	6.52655	2.54425	7.52212	6.85841	6.30531	1.43805	2.76549	6.08407	9.0708	5.30973	0.442478	3.09735	7.74336
disks large homolog 1 isoform 1 [Homo sapiens] (NP_001277912.1)		904	49	47	40	54	5	75	40	59	23	68	62	57	13	25	55	82	48	4	28	70	5.42035	5.19912	4.42478	5.97345	0.553097	8.29646	4.42478	6.52655	2.54425	7.52212	6.85841	6.30531	1.43805	2.76549	6.08407	9.0708	5.30973	0.442478	3.09735	7.74336
disks large homolog 1 isoform 3 [Homo sapiens] (NP_001191315.1)		892	48	49	42	56	5	74	42	57	23	64	59	61	12	29	45	84	45	4	29	64	5.38117	5.49327	4.70852	6.27803	0.560538	8.29596	4.70852	6.39013	2.57848	7.17489	6.61435	6.83857	1.34529	3.25112	5.04484	9.41704	5.04484	0.44843	3.25112	7.17489
disks large homolog 1 isoform 2 [Homo sapiens] (NP_004078.2)		926	50	49	43	56	5	76	44	57	23	67	62	61	12	29	55	85	49	4	29	70	5.39957	5.29158	4.64363	6.04752	0.539957	8.20734	4.75162	6.15551	2.4838	7.23542	6.69546	6.58747	1.2959	3.13175	5.93952	9.17927	5.29158	0.431965	3.13175	7.5594
disks large homolog 2 isoform 6 [Homo sapiens] (NP_001287912.1)		852	45	49	31	54	8	64	32	71	27	60	69	50	17	24	51	63	41	3	36	57	5.28169	5.75117	3.6385	6.33803	0.938967	7.51174	3.75587	8.33333	3.16901	7.04225	8.09859	5.86854	1.99531	2.8169	5.98592	7.39437	4.81221	0.352113	4.22535	6.69014
disks large homolog 2 isoform 5 [Homo sapiens] (NP_001193698.1)		909	49	54	34	54	13	64	36	79	26	59	64	56	19	29	55	78	47	6	34	53	5.39054	5.94059	3.74037	5.94059	1.43014	7.0407	3.9604	8.69087	2.86029	6.49065	7.0407	6.16062	2.09021	3.19032	6.05061	8.58086	5.17052	0.660066	3.74037	5.83058
disks large homolog 2 isoform 3 [Homo sapiens] (NP_001136172.1)		749	42	45	27	47	5	58	34	68	19	57	58	44	17	22	38	53	35	4	28	48	5.60748	6.00801	3.60481	6.27503	0.667557	7.74366	4.53939	9.07877	2.53672	7.61015	7.74366	5.8745	2.26969	2.93725	5.07343	7.0761	4.6729	0.534045	3.73832	6.40854
disks large homolog 2 isoform 1 [Homo sapiens] (NP_001136171.1)		975	50	52	40	57	13	82	46	70	30	64	76	62	18	31	56	80	47	5	36	60	5.12821	5.33333	4.10256	5.84615	1.33333	8.41026	4.71795	7.17949	3.07692	6.5641	7.79487	6.35897	1.84615	3.17949	5.74359	8.20513	4.82051	0.512821	3.69231	6.15385
disks large homolog 2 isoform 2 [Homo sapiens] (NP_001355.2)		870	45	51	33	53	8	68	34	67	27	60	67	55	17	29	52	68	40	3	36	57	5.17241	5.86207	3.7931	6.09195	0.91954	7.81609	3.90805	7.70115	3.10345	6.89655	7.70115	6.32184	1.95402	3.33333	5.97701	7.81609	4.5977	0.344828	4.13793	6.55172
disks large homolog 2 isoform 4 [Homo sapiens] (NP_001136174.1)		334	13	24	11	25	3	27	16	24	6	25	24	26	10	12	15	24	13	3	14	19	3.89222	7.18563	3.29341	7.48503	0.898204	8.08383	4.79042	7.18563	1.79641	7.48503	7.18563	7.78443	2.99401	3.59281	4.49102	7.18563	3.89222	0.898204	4.19162	5.68862
disks large homolog 3 isoform a [Homo sapiens] (NP_066943.2)		817	55	52	35	47	10	55	34	76	23	53	57	45	16	22	55	59	32	7	31	53	6.73195	6.36475	4.28397	5.75275	1.22399	6.73195	4.16157	9.30233	2.81518	6.48715	6.97674	5.50796	1.95838	2.69278	6.73195	7.22154	3.91677	0.856793	3.79437	6.48715
disks large homolog 3 isoform b [Homo sapiens] (NP_065781.1)		512	35	43	18	26	3	40	27	38	12	36	33	34	12	19	19	53	17	6	16	25	6.83594	8.39844	3.51562	5.07812	0.585938	7.8125	5.27344	7.42188	2.34375	7.03125	6.44531	6.64062	2.34375	3.71094	3.71094	10.3516	3.32031	1.17188	3.125	4.88281
disks large homolog 3 isoform c [Homo sapiens] (NP_001159750.1)		366	18	26	14	21	3	30	22	19	9	28	20	29	10	14	14	39	14	3	14	19	4.91803	7.10383	3.82514	5.7377	0.819672	8.19672	6.01093	5.19126	2.45902	7.65027	5.46448	7.9235	2.73224	3.82514	3.82514	10.6557	3.82514	0.819672	3.82514	5.19126
disks large homolog 4 isoform 1 precursor [Homo sapiens] (NP_001356.1)	17121805	767	60	52	25	51	4	61	26	57	24	54	64	37	9	24	42	63	32	7	28	47	7.82269	6.77966	3.25945	6.64928	0.521512	7.95306	3.38983	7.43155	3.12907	7.04042	8.3442	4.82399	1.1734	3.12907	5.47588	8.21382	4.1721	0.912647	3.65059	6.12777
disks large homolog 4 isoform 2 [Homo sapiens] (NP_001122299.1)		721	54	48	25	49	6	58	22	57	23	54	51	38	9	23	36	57	33	5	26	47	7.4896	6.65742	3.46741	6.79612	0.832178	8.04438	3.05132	7.90569	3.19001	7.4896	7.07351	5.27046	1.24827	3.19001	4.99307	7.90569	4.57698	0.693481	3.6061	6.51872
disks large homolog 5 [Homo sapiens] (NP_004738.3)		1919	133	135	56	115	30	150	108	109	53	76	198	127	31	44	120	190	84	11	40	109	6.93069	7.03491	2.91819	5.9927	1.56331	7.81657	5.62793	5.68004	2.76186	3.9604	10.3179	6.61803	1.61542	2.29286	6.25326	9.90099	4.37728	0.573215	2.08442	5.68004
inaD-like protein [Homo sapiens] (NP_795352.2)	17287269	1801	107	81	84	114	14	149	96	144	40	107	169	85	28	43	107	155	94	9	34	141	5.94114	4.4975	4.66408	6.32982	0.777346	8.27318	5.33037	7.99556	2.22099	5.94114	9.38368	4.7196	1.55469	2.38756	5.94114	8.60633	5.21932	0.499722	1.88784	7.82898
membrane-associated guanylate kinase, WW and PDZ domain-containing protein 2 isoform 1 [Homo sapiens] (NP_036433.2)	12140759	1455	108	90	45	86	14	105	68	128	38	67	104	77	26	35	159	109	63	9	42	82	7.42268	6.18557	3.09278	5.91065	0.962199	7.21649	4.67354	8.79725	2.61168	4.60481	7.14777	5.2921	1.78694	2.4055	10.9278	7.49141	4.3299	0.618557	2.8866	5.63574
membrane-associated guanylate kinase, WW and PDZ domain-containing protein 2 isoform 2 [Homo sapiens] (NP_001288057.1)		1441	108	89	45	85	14	105	66	127	38	67	104	77	25	34	157	106	62	9	42	81	7.4948	6.17627	3.12283	5.89868	0.971548	7.28661	4.58015	8.81332	2.63706	4.64955	7.21721	5.34351	1.73491	2.35947	10.8952	7.356	4.30257	0.624566	2.91464	5.6211
membrane-associated guanylate kinase, WW and PDZ domain-containing protein 3 isoform 1 [Homo sapiens] (NP_001136254.1)	12140759	1481	72	75	67	86	16	113	72	128	37	77	106	130	25	36	113	122	74	10	27	95	4.86158	5.06415	4.52397	5.80689	1.08035	7.62998	4.86158	8.64281	2.49831	5.19919	7.15733	8.77785	1.68805	2.43079	7.62998	8.23768	4.99662	0.675219	1.82309	6.41458
membrane-associated guanylate kinase, WW and PDZ domain-containing protein 3 isoform 2 [Homo sapiens] (NP_690864.2)		1125	59	54	45	72	14	76	55	108	30	61	89	77	22	33	88	75	57	8	26	76	5.24444	4.8	4	6.4	1.24444	6.75556	4.88889	9.6	2.66667	5.42222	7.91111	6.84444	1.95556	2.93333	7.82222	6.66667	5.06667	0.711111	2.31111	6.75556
myc proto-oncogene protein [Homo sapiens] (NP_002458.2)	9653139	454	28	27	19	28	10	38	26	16	9	13	37	25	5	15	37	63	18	2	12	26	6.1674	5.94714	4.18502	6.1674	2.20264	8.37004	5.72687	3.52423	1.98238	2.86344	8.14978	5.50661	1.10132	3.30396	8.14978	13.8767	3.96476	0.440529	2.64317	5.72687
N-myc proto-oncogene protein isoform 1 [Homo sapiens] (NP_001280157.1)		464	53	26	12	24	7	42	16	36	12	13	37	26	5	12	50	42	20	4	5	22	11.4224	5.60345	2.58621	5.17241	1.50862	9.05172	3.44828	7.75862	2.58621	2.80172	7.97414	5.60345	1.07759	2.58621	10.7759	9.05172	4.31034	0.862069	1.07759	4.74138
N-myc proto-oncogene protein isoform 1 [Homo sapiens] (NP_005369.2)		464	53	26	12	24	7	42	16	36	12	13	37	26	5	12	50	42	20	4	5	22	11.4224	5.60345	2.58621	5.17241	1.50862	9.05172	3.44828	7.75862	2.58621	2.80172	7.97414	5.60345	1.07759	2.58621	10.7759	9.05172	4.31034	0.862069	1.07759	4.74138
N-myc proto-oncogene protein isoform 3 [Homo sapiens] (NP_001280162.1)		112	14	15	2	4	1	7	5	14	5	2	7	2	1	0	18	5	4	0	0	6	12.5	13.3929	1.78571	3.57143	0.892857	6.25	4.46429	12.5	4.46429	1.78571	6.25	1.78571	0.892857	0	16.0714	4.46429	3.57143	0	0	5.35714
N-myc proto-oncogene protein isoform 2 [Homo sapiens] (NP_001280160.1)		253	23	24	9	13	3	26	14	9	8	10	21	20	1	2	22	20	11	0	3	14	9.09091	9.48617	3.55731	5.13834	1.18577	10.2767	5.5336	3.55731	3.16206	3.95257	8.3004	7.90514	0.395257	0.790514	8.69565	7.90514	4.34783	0	1.18577	5.5336
bcl-2 homologous antagonist/killer [Homo sapiens] (NP_001179.1)	10374970, 9881696	211	18	13	6	6	2	14	17	21	6	8	21	2	5	12	11	10	9	3	7	20	8.53081	6.16114	2.8436	2.8436	0.947867	6.63507	8.05687	9.95261	2.8436	3.79147	9.95261	0.947867	2.36967	5.6872	5.21327	4.73934	4.2654	1.4218	3.31754	9.47867
multiple PDZ domain protein isoform 3 [Homo sapiens] (NP_001248336.1)	11000240	2008	142	81	77	109	22	163	90	185	44	149	190	94	38	41	102	198	111	8	27	137	7.07171	4.03386	3.83466	5.42829	1.09562	8.11753	4.48207	9.21315	2.19124	7.42032	9.46215	4.68127	1.89243	2.04183	5.07968	9.86056	5.52789	0.398406	1.34462	6.82271
multiple PDZ domain protein isoform 2 [Homo sapiens] (NP_001248335.1)		2037	143	84	77	109	23	165	92	188	45	150	192	95	38	42	104	203	113	8	27	139	7.02013	4.12371	3.78007	5.35101	1.12911	8.10015	4.51645	9.22926	2.20913	7.36377	9.42563	4.66372	1.86549	2.06186	5.10555	9.96564	5.54737	0.392734	1.32548	6.82376
multiple PDZ domain protein isoform 1 [Homo sapiens] (NP_003820.2)		2041	144	81	81	111	22	163	91	185	45	150	195	97	38	43	106	203	112	8	29	137	7.05537	3.96864	3.96864	5.43851	1.0779	7.98628	4.4586	9.06418	2.2048	7.34934	9.55414	4.75257	1.86183	2.10681	5.19353	9.9461	5.48751	0.391965	1.42087	6.7124
signal-induced proliferation-associated 1-like protein 1 isoform 1 [Homo sapiens] (NP_056371.1)	11287601, PMC114197	1804	103	117	74	98	21	120	65	105	47	68	137	110	42	65	111	260	103	13	51	94	5.70953	6.48559	4.102	5.43237	1.16408	6.65188	3.6031	5.8204	2.60532	3.7694	7.59424	6.09756	2.32816	3.6031	6.15299	14.4124	5.70953	0.720621	2.82705	5.21064
signal-induced proliferation-associated 1-like protein 1 isoform 2 [Homo sapiens] (NP_001271174.1)		1783	102	116	73	97	21	118	63	104	46	68	136	110	42	63	110	258	102	13	48	93	5.7207	6.50589	4.09422	5.44027	1.17779	6.61806	3.53337	5.83287	2.57992	3.8138	7.62759	6.16938	2.35558	3.53337	6.16938	14.47	5.7207	0.729108	2.69209	5.21593
signal-induced proliferation-associated 1-like protein 1 isoform 3 [Homo sapiens] (NP_001271175.1)		1782	102	116	73	97	21	118	63	104	46	68	136	110	42	63	110	257	102	13	48	93	5.72391	6.50954	4.09652	5.44332	1.17845	6.62177	3.53535	5.83614	2.58137	3.81594	7.63187	6.17284	2.3569	3.53535	6.17284	14.422	5.72391	0.729517	2.6936	5.21886
signal-induced proliferation-associated 1-like protein 1 isoform 4 [Homo sapiens] (NP_001271176.1)		1803	103	117	74	98	21	120	65	105	47	68	137	110	42	65	111	259	103	13	51	94	5.7127	6.48918	4.10427	5.43539	1.16473	6.65557	3.6051	5.82363	2.60677	3.77149	7.59845	6.10094	2.32945	3.6051	6.15641	14.3649	5.7127	0.721021	2.82862	5.21353
cellular tumor antigen p53 isoform g [Homo sapiens] (NP_001119590.1)		354	23	26	12	18	10	25	12	23	12	8	26	19	11	10	38	32	21	3	9	16	6.49718	7.34463	3.38983	5.08475	2.82486	7.06215	3.38983	6.49718	3.38983	2.25989	7.34463	5.36723	3.10734	2.82486	10.7345	9.03955	5.9322	0.847458	2.54237	4.51977
cellular tumor antigen p53 isoform b [Homo sapiens] (NP_001119586.1)	10618709	341	20	20	14	18	11	24	15	17	9	7	27	13	10	9	43	32	21	4	9	18	5.8651	5.8651	4.10557	5.27859	3.22581	7.03812	4.39883	4.98534	2.6393	2.05279	7.91789	3.81232	2.93255	2.6393	12.61	9.38416	6.15836	1.17302	2.6393	5.27859
cellular tumor antigen p53 isoform c [Homo sapiens] (NP_001119585.1)	15994771	346	20	21	14	18	11	23	13	17	9	8	31	12	11	9	43	33	20	5	10	18	5.78035	6.06936	4.04624	5.20231	3.17919	6.6474	3.75723	4.91329	2.60116	2.31214	8.95954	3.46821	3.17919	2.60116	12.4277	9.53757	5.78035	1.44509	2.89017	5.20231
cellular tumor antigen p53 isoform a [Homo sapiens] (NP_001119584.1)	22487680	393	24	26	14	20	10	30	15	23	12	8	32	20	12	11	45	38	22	4	9	18	6.10687	6.61578	3.56234	5.08906	2.54453	7.63359	3.81679	5.85242	3.05344	2.03562	8.14249	5.08906	3.05344	2.79898	11.4504	9.66921	5.59796	1.01781	2.29008	4.58015
cellular tumor antigen p53 isoform a [Homo sapiens] (NP_000537.3)		393	24	26	14	20	10	30	15	23	12	8	32	20	12	11	45	38	22	4	9	18	6.10687	6.61578	3.56234	5.08906	2.54453	7.63359	3.81679	5.85242	3.05344	2.03562	8.14249	5.08906	3.05344	2.79898	11.4504	9.66921	5.59796	1.01781	2.29008	4.58015
cellular tumor antigen p53 isoform f [Homo sapiens] (NP_001119589.1)		214	6	19	11	10	10	14	7	12	8	7	19	8	7	5	19	17	13	2	7	13	2.80374	8.8785	5.14019	4.6729	4.6729	6.54206	3.27103	5.60748	3.73832	3.27103	8.8785	3.73832	3.27103	2.33645	8.8785	7.94393	6.07477	0.934579	3.27103	6.07477
cellular tumor antigen p53 isoform e [Homo sapiens] (NP_001119588.1)		209	6	18	11	10	10	15	9	12	8	6	15	9	6	5	19	16	14	1	6	13	2.87081	8.61244	5.26316	4.78469	4.78469	7.17703	4.30622	5.74163	3.82775	2.87081	7.17703	4.30622	2.87081	2.39234	9.09091	7.6555	6.69856	0.478469	2.87081	6.2201
cellular tumor antigen p53 isoform d [Homo sapiens] (NP_001119587.1)		261	10	24	11	12	9	21	9	18	11	7	20	16	8	7	21	22	15	1	6	13	3.83142	9.1954	4.21456	4.5977	3.44828	8.04598	3.44828	6.89655	4.21456	2.68199	7.66284	6.13027	3.06513	2.68199	8.04598	8.42912	5.74713	0.383142	2.29885	4.98084
cellular tumor antigen p53 isoform i [Homo sapiens] (NP_001263625.1)		302	19	20	12	16	11	19	12	17	9	7	21	12	9	8	36	26	20	3	9	16	6.29139	6.62252	3.97351	5.29801	3.64238	6.29139	3.97351	5.62914	2.98013	2.31788	6.95364	3.97351	2.98013	2.64901	11.9205	8.60927	6.62252	0.993377	2.98013	5.29801
cellular tumor antigen p53 isoform h [Homo sapiens] (NP_001263624.1)		307	19	21	12	16	11	18	10	17	9	8	25	11	10	8	36	27	19	4	10	16	6.18893	6.84039	3.90879	5.21173	3.58306	5.86319	3.25733	5.53746	2.9316	2.60586	8.14332	3.58306	3.25733	2.60586	11.7264	8.79479	6.18893	1.30293	3.25733	5.21173
cellular tumor antigen p53 isoform g [Homo sapiens] (NP_001263690.1)		354	23	26	12	18	10	25	12	23	12	8	26	19	11	10	38	32	21	3	9	16	6.49718	7.34463	3.38983	5.08475	2.82486	7.06215	3.38983	6.49718	3.38983	2.25989	7.34463	5.36723	3.10734	2.82486	10.7345	9.03955	5.9322	0.847458	2.54237	4.51977
cellular tumor antigen p53 isoform g [Homo sapiens] (NP_001263689.1)		354	23	26	12	18	10	25	12	23	12	8	26	19	11	10	38	32	21	3	9	16	6.49718	7.34463	3.38983	5.08475	2.82486	7.06215	3.38983	6.49718	3.38983	2.25989	7.34463	5.36723	3.10734	2.82486	10.7345	9.03955	5.9322	0.847458	2.54237	4.51977
cellular tumor antigen p53 isoform l [Homo sapiens] (NP_001263628.1)		187	4	17	11	9	8	14	5	11	8	7	17	7	6	4	15	16	10	1	7	10	2.13904	9.09091	5.88235	4.81283	4.27807	7.48663	2.6738	5.88235	4.27807	3.74332	9.09091	3.74332	3.20856	2.13904	8.02139	8.55615	5.34759	0.534759	3.74332	5.34759
cellular tumor antigen p53 isoform k [Homo sapiens] (NP_001263627.1)		182	4	16	11	9	8	15	7	11	8	6	13	8	5	4	15	15	11	0	6	10	2.1978	8.79121	6.04396	4.94505	4.3956	8.24176	3.84615	6.04396	4.3956	3.2967	7.14286	4.3956	2.74725	2.1978	8.24176	8.24176	6.04396	0	3.2967	5.49451
cellular tumor antigen p53 isoform j [Homo sapiens] (NP_001263626.1)		234	8	22	11	11	7	21	7	17	11	7	18	15	7	6	17	21	12	0	6	10	3.4188	9.40171	4.70085	4.70085	2.99145	8.97436	2.99145	7.26496	4.70085	2.99145	7.69231	6.41026	2.99145	2.5641	7.26496	8.97436	5.12821	0	2.5641	4.2735
ubiquitin-protein ligase E3A isoform 1 [Homo sapiens] (NP_570853.1)	10864652	852	46	44	51	53	16	84	25	42	13	46	92	63	25	42	33	50	40	3	37	47	5.39906	5.16432	5.98592	6.22066	1.87793	9.85915	2.93427	4.92958	1.52582	5.39906	10.7981	7.39437	2.93427	4.92958	3.87324	5.86854	4.69484	0.352113	4.34272	5.51643
ubiquitin-protein ligase E3A isoform 2 [Homo sapiens] (NP_000453.2)		875	47	45	51	55	17	87	27	43	14	47	93	65	26	42	34	53	40	4	38	47	5.37143	5.14286	5.82857	6.28571	1.94286	9.94286	3.08571	4.91429	1.6	5.37143	10.6286	7.42857	2.97143	4.8	3.88571	6.05714	4.57143	0.457143	4.34286	5.37143
ubiquitin-protein ligase E3A isoform 3 [Homo sapiens] (NP_570854.1)		872	49	46	51	55	17	86	26	43	13	47	92	64	26	42	34	53	41	3	37	47	5.61927	5.27523	5.84862	6.30734	1.94954	9.86239	2.98165	4.93119	1.49083	5.38991	10.5505	7.33945	2.98165	4.81651	3.89908	6.07798	4.70183	0.344037	4.24312	5.38991
interleukin-1 beta proprotein [Homo sapiens] (NP_000567.1)	23935506	269	13	6	12	20	5	21	18	13	4	9	24	20	12	20	15	21	9	2	8	17	4.83271	2.23048	4.46097	7.43494	1.85874	7.80669	6.69145	4.83271	1.48699	3.34572	8.92193	7.43494	4.46097	7.43494	5.57621	7.80669	3.34572	0.743494	2.97398	6.3197
transcriptional repressor NF-X1 isoform 3 [Homo sapiens] (NP_667345.1)	19369336	833	34	55	33	29	81	49	47	57	41	19	43	62	8	17	71	74	44	10	15	44	4.08163	6.60264	3.96158	3.48139	9.72389	5.88235	5.64226	6.84274	4.92197	2.28091	5.16206	7.44298	0.960384	2.04082	8.52341	8.88355	5.28211	1.20048	1.80072	5.28211
transcriptional adapter 3 isoform a [Homo sapiens] (NP_001265199.1)	18256148	432	34	30	8	34	4	48	21	23	11	15	49	44	7	8	30	25	17	4	5	15	7.87037	6.94444	1.85185	7.87037	0.925926	11.1111	4.86111	5.32407	2.5463	3.47222	11.3426	10.1852	1.62037	1.85185	6.94444	5.78704	3.93519	0.925926	1.15741	3.47222
transcriptional adapter 3 isoform b [Homo sapiens] (NP_597814.1)		369	28	22	7	30	4	41	17	22	11	13	43	34	4	7	29	23	14	3	5	12	7.58808	5.96206	1.89702	8.13008	1.08401	11.1111	4.60705	5.96206	2.98103	3.52304	11.6531	9.21409	1.08401	1.89702	7.85908	6.23306	3.79404	0.813008	1.35501	3.25203
transcriptional adapter 3 isoform a [Homo sapiens] (NP_006345.1)	19369336, 17267499	432	34	30	8	34	4	48	21	23	11	15	49	44	7	8	30	25	17	4	5	15	7.87037	6.94444	1.85185	7.87037	0.925926	11.1111	4.86111	5.32407	2.5463	3.47222	11.3426	10.1852	1.62037	1.85185	6.94444	5.78704	3.93519	0.925926	1.15741	3.47222
G protein pathway suppressor 2 [Homo sapiens] (NP_004480.1)	11119584	327	29	19	4	4	0	27	37	23	17	3	32	20	15	11	31	22	17	0	8	8	8.8685	5.8104	1.22324	1.22324	0	8.25688	11.315	7.03364	5.19878	0.917431	9.78593	6.11621	4.58716	3.36391	9.48012	6.72783	5.19878	0	2.44648	2.44648
tyrosine-protein phosphatase non-receptor type 3 isoform 1 [Homo sapiens] (NP_002820.3)	17166906	913	41	52	43	54	20	55	50	48	34	44	82	50	23	35	46	78	51	10	33	64	4.49069	5.69551	4.70975	5.91457	2.19058	6.0241	5.47645	5.25739	3.72399	4.81928	8.98138	5.47645	2.51917	3.83352	5.03834	8.54326	5.58598	1.09529	3.61446	7.00986
tyrosine-protein phosphatase non-receptor type 3 isoform 2 [Homo sapiens] (NP_001138840.1)		868	40	49	39	54	19	53	49	46	33	42	79	47	21	35	41	72	49	8	32	60	4.60829	5.64516	4.49309	6.2212	2.18894	6.10599	5.64516	5.29954	3.80184	4.83871	9.10138	5.41475	2.41935	4.03226	4.7235	8.29493	5.64516	0.921659	3.68664	6.91244
tyrosine-protein phosphatase non-receptor type 3 isoform 6 [Homo sapiens] (NP_001138844.1)		581	27	32	28	38	13	37	33	30	17	24	51	30	17	18	32	49	35	6	22	42	4.64716	5.50775	4.81928	6.54045	2.23752	6.36833	5.67986	5.16351	2.92599	4.13081	8.77797	5.16351	2.92599	3.09811	5.50775	8.43373	6.0241	1.0327	3.78657	7.22892
tyrosine-protein phosphatase non-receptor type 3 isoform 5 [Homo sapiens] (NP_001138843.1)		626	28	35	32	38	14	39	34	32	18	26	54	33	19	18	37	55	37	8	23	46	4.47284	5.59105	5.11182	6.07029	2.23642	6.23003	5.43131	5.11182	2.8754	4.15335	8.6262	5.27157	3.03514	2.8754	5.91054	8.78594	5.91054	1.27796	3.67412	7.34824
tyrosine-protein phosphatase non-receptor type 3 isoform 4 [Homo sapiens] (NP_001138842.1)		737	37	39	35	46	17	46	40	38	27	36	64	38	19	27	36	65	39	7	30	51	5.02035	5.29172	4.74898	6.24152	2.30665	6.24152	5.42741	5.15604	3.6635	4.88467	8.68385	5.15604	2.57802	3.6635	4.88467	8.81954	5.29172	0.949796	4.07056	6.91995
tyrosine-protein phosphatase non-receptor type 3 isoform 3 [Homo sapiens] (NP_001138841.1)		782	38	42	39	46	18	48	41	40	28	38	67	41	21	27	41	71	41	9	31	55	4.85934	5.37084	4.98721	5.88235	2.30179	6.13811	5.24297	5.11509	3.58056	4.85934	8.56777	5.24297	2.68542	3.45269	5.24297	9.07928	5.24297	1.1509	3.96419	7.03325
FAS-associated death domain protein [Homo sapiens] (NP_003815.1)	16528386	208	18	19	9	15	4	17	8	10	4	4	31	8	5	5	5	21	7	3	1	14	8.65385	9.13462	4.32692	7.21154	1.92308	8.17308	3.84615	4.80769	1.92308	1.92308	14.9038	3.84615	2.40385	2.40385	2.40385	10.0962	3.36538	1.44231	0.480769	6.73077
caspase-8 isoform G precursor [Homo sapiens] (NP_001073594.1)	16528386	538	20	31	21	37	13	50	26	30	8	36	60	38	17	25	25	39	23	1	19	19	3.71747	5.76208	3.90335	6.87732	2.41636	9.29368	4.83271	5.57621	1.48699	6.69145	11.1524	7.0632	3.15985	4.64684	4.64684	7.24907	4.27509	0.185874	3.5316	3.5316
caspase-8 isoform C precursor [Homo sapiens] (NP_001073593.1)		464	15	25	19	34	13	42	26	21	7	34	54	34	15	19	19	32	21	1	18	15	3.23276	5.38793	4.09483	7.32759	2.80172	9.05172	5.60345	4.52586	1.50862	7.32759	11.6379	7.32759	3.23276	4.09483	4.09483	6.89655	4.52586	0.215517	3.87931	3.23276
caspase-8 isoform C precursor [Homo sapiens] (NP_203520.1)		464	15	25	19	34	13	42	26	21	7	34	54	34	15	19	19	32	21	1	18	15	3.23276	5.38793	4.09483	7.32759	2.80172	9.05172	5.60345	4.52586	1.50862	7.32759	11.6379	7.32759	3.23276	4.09483	4.09483	6.89655	4.52586	0.215517	3.87931	3.23276
caspase-8 isoform A precursor [Homo sapiens] (NP_001219.2)		496	17	29	20	35	15	43	29	21	9	35	56	34	16	22	20	35	22	3	18	17	3.42742	5.84677	4.03226	7.05645	3.02419	8.66935	5.84677	4.23387	1.81452	7.05645	11.2903	6.85484	3.22581	4.43548	4.03226	7.05645	4.43548	0.604839	3.62903	3.42742
caspase-8 isoform B precursor [Homo sapiens] (NP_203519.1)		479	15	26	20	35	13	45	26	22	7	34	55	34	15	20	20	37	21	1	18	15	3.13152	5.42797	4.17537	7.30689	2.71399	9.39457	5.42797	4.5929	1.46138	7.09812	11.4823	7.09812	3.13152	4.17537	4.17537	7.72443	4.38413	0.208768	3.75783	3.13152
ubiquitin carboxyl-terminal hydrolase CYLD isoform 2 [Homo sapiens] (NP_001035877.1)	18977328	953	37	43	39	52	31	76	41	68	16	49	98	63	19	47	59	76	43	9	28	59	3.88248	4.51207	4.09234	5.45645	3.25289	7.97482	4.3022	7.13536	1.67891	5.14166	10.2833	6.6107	1.9937	4.93179	6.19098	7.97482	4.51207	0.944386	2.93809	6.19098
ubiquitin carboxyl-terminal hydrolase CYLD isoform 2 [Homo sapiens] (NP_001035814.1)		953	37	43	39	52	31	76	41	68	16	49	98	63	19	47	59	76	43	9	28	59	3.88248	4.51207	4.09234	5.45645	3.25289	7.97482	4.3022	7.13536	1.67891	5.14166	10.2833	6.6107	1.9937	4.93179	6.19098	7.97482	4.51207	0.944386	2.93809	6.19098
ubiquitin carboxyl-terminal hydrolase CYLD isoform 1 [Homo sapiens] (NP_056062.1)		956	38	43	39	52	31	76	41	68	16	49	99	63	19	47	59	77	43	9	28	59	3.9749	4.49791	4.0795	5.43933	3.24268	7.94979	4.2887	7.11297	1.67364	5.12552	10.3556	6.58996	1.98745	4.91632	6.17155	8.05439	4.49791	0.941423	2.92887	6.17155
histone acetyltransferase KAT5 isoform 4 [Homo sapiens] (NP_001193762.1)	20542002	494	19	35	14	27	12	38	14	34	10	28	50	39	6	15	35	38	25	6	23	26	3.84615	7.08502	2.83401	5.46559	2.42915	7.69231	2.83401	6.88259	2.02429	5.66802	10.1215	7.89474	1.21457	3.03644	7.08502	7.69231	5.06073	1.21457	4.65587	5.26316
histone acetyltransferase KAT5 isoform 1 [Homo sapiens] (NP_874369.1)		546	23	38	16	28	13	41	18	37	11	31	55	41	6	16	43	45	28	6	23	27	4.21245	6.95971	2.9304	5.12821	2.38095	7.50916	3.2967	6.77656	2.01465	5.67766	10.0733	7.50916	1.0989	2.9304	7.87546	8.24176	5.12821	1.0989	4.21245	4.94505
histone acetyltransferase KAT5 isoform 3 [Homo sapiens] (NP_874368.1)		461	15	31	14	26	12	36	13	28	10	28	49	39	6	15	28	36	25	6	23	21	3.2538	6.72451	3.03688	5.63991	2.60304	7.80911	2.81996	6.07375	2.1692	6.07375	10.6291	8.45987	1.30152	3.2538	6.07375	7.80911	5.42299	1.30152	4.98915	4.55531
histone acetyltransferase KAT5 isoform 2 [Homo sapiens] (NP_006379.2)		513	19	34	16	27	13	39	17	31	11	31	54	41	6	16	36	43	28	6	23	22	3.7037	6.62768	3.11891	5.26316	2.53411	7.60234	3.31384	6.04288	2.14425	6.04288	10.5263	7.9922	1.16959	3.11891	7.01754	8.38207	5.45809	1.16959	4.48343	4.2885
SUMO-conjugating enzyme UBC9 [Homo sapiens] (NP_919237.1)	21510985	158	12	8	7	7	4	11	7	9	2	9	13	14	4	7	16	7	6	4	5	6	7.59494	5.06329	4.43038	4.43038	2.53165	6.96203	4.43038	5.6962	1.26582	5.6962	8.22785	8.86076	2.53165	4.43038	10.1266	4.43038	3.79747	2.53165	3.16456	3.79747
SUMO-conjugating enzyme UBC9 [Homo sapiens] (NP_919236.1)		158	12	8	7	7	4	11	7	9	2	9	13	14	4	7	16	7	6	4	5	6	7.59494	5.06329	4.43038	4.43038	2.53165	6.96203	4.43038	5.6962	1.26582	5.6962	8.22785	8.86076	2.53165	4.43038	10.1266	4.43038	3.79747	2.53165	3.16456	3.79747
SUMO-conjugating enzyme UBC9 [Homo sapiens] (NP_919235.1)		158	12	8	7	7	4	11	7	9	2	9	13	14	4	7	16	7	6	4	5	6	7.59494	5.06329	4.43038	4.43038	2.53165	6.96203	4.43038	5.6962	1.26582	5.6962	8.22785	8.86076	2.53165	4.43038	10.1266	4.43038	3.79747	2.53165	3.16456	3.79747
SUMO-conjugating enzyme UBC9 [Homo sapiens] (NP_003336.1)		158	12	8	7	7	4	11	7	9	2	9	13	14	4	7	16	7	6	4	5	6	7.59494	5.06329	4.43038	4.43038	2.53165	6.96203	4.43038	5.6962	1.26582	5.6962	8.22785	8.86076	2.53165	4.43038	10.1266	4.43038	3.79747	2.53165	3.16456	3.79747
tumor protein 63 isoform 2 [Homo sapiens] (NP_001108450.1)	21980285	555	23	27	26	26	14	28	45	24	14	31	35	21	22	15	55	56	42	5	20	26	4.14414	4.86486	4.68468	4.68468	2.52252	5.04505	8.10811	4.32432	2.52252	5.58559	6.30631	3.78378	3.96396	2.7027	9.90991	10.0901	7.56757	0.900901	3.6036	4.68468
tumor protein 63 isoform 1 [Homo sapiens] (NP_003713.3)		680	29	38	29	35	16	37	51	30	19	38	46	25	24	23	60	71	51	6	23	29	4.26471	5.58824	4.26471	5.14706	2.35294	5.44118	7.5	4.41176	2.79412	5.58824	6.76471	3.67647	3.52941	3.38235	8.82353	10.4412	7.5	0.882353	3.38235	4.26471
Golgi-associated PDZ and coiled-coil motif-containing protein isoform b [Homo sapiens] (NP_001017408.1)	16878151	454	38	20	11	31	7	42	25	43	20	19	52	37	6	6	16	25	16	2	9	29	8.37004	4.40529	2.42291	6.82819	1.54185	9.2511	5.50661	9.47137	4.40529	4.18502	11.4537	8.14978	1.32159	1.32159	3.52423	5.50661	3.52423	0.440529	1.98238	6.38767
Golgi-associated PDZ and coiled-coil motif-containing protein isoform a [Homo sapiens] (NP_065132.1)		462	38	20	11	31	7	44	25	44	20	19	53	37	6	6	17	27	16	2	9	30	8.22511	4.329	2.38095	6.70996	1.51515	9.52381	5.41126	9.52381	4.329	4.11255	11.4719	8.00866	1.2987	1.2987	3.67965	5.84416	3.4632	0.4329	1.94805	6.49351
E3 ubiquitin-protein ligase PDZRN3 [Homo sapiens] (NP_055824.1)	25355882	1066	72	78	31	79	28	91	49	66	35	43	105	62	27	20	54	90	55	6	28	47	6.75422	7.31707	2.90807	7.41088	2.62664	8.53659	4.59662	6.19137	3.2833	4.03377	9.84991	5.81614	2.53283	1.87617	5.06567	8.44278	5.15947	0.562852	2.62664	4.40901
																							5.88993	6.19151	3.91066	5.64581	1.96986	7.82738	4.60681	6.67934	2.68878	4.81959	8.65475	6.07626	2.21253	3.10339	7.16929	8.32185	4.96034	0.787242	2.88748	5.59723
																							2.03254	1.55617	0.951396	1.08133	1.32833	1.27576	1.31594	1.72181	0.885961	1.83415	1.86302	1.73612	0.873472	1.0885	2.6531	2.05503	0.927668	0.507269	1.03507	1.31292
																						Average	5.85842	6.15456	3.86895	5.61634	1.97002	7.76588	4.57206	6.62201	2.67606	4.77989	8.59584	6.02784	2.2018	3.06926	7.09961	8.25716	4.91999	0.781932	2.86523	5.53962
																						Std Dev	2.04074	1.60781	0.989123	1.17723	1.31039	1.4261	1.33807	1.76938	0.893336	1.83208	1.96532	1.7654	0.871008	1.09775	2.6596	2.12182	1.00244	0.50045	1.0363	1.36956

## Sheet: E6AP degradome
E6AP Degraded Protein (Acc. No.)	PMID	Length	A	R	N	D	C	E	Q	G	H	I	L	K	M	F	P	S	T	W	Y	V	Per-A	Per-R	Per-N	Per-D	Per-C	Per-E	Per-Q	Per-G	Per-H	Per-I	Per-L	Per-K	Per-M	Per-F	Per-P	Per-S	Per-T	Per-W	Per-Y	Per-V
CCAAT/enhancer-binding protein alpha isoform a [Homo sapiens] (NP_004355.2)	23598402, 23762344	358	47	21	8	15	4	21	17	39	15	8	28	15	5	10	55	21	9	0	8	12	13.1285	5.86592	2.23464	4.18994	1.11732	5.86592	4.7486	10.8939	4.18994	2.23464	7.82123	4.18994	1.39665	2.7933	15.3631	5.86592	2.51397	0	2.23464	3.35196
CCAAT/enhancer-binding protein alpha isoform d [Homo sapiens] (NP_001274364.1)		344	45	20	8	14	4	18	17	39	15	8	28	15	4	9	52	20	9	0	7	12	13.0814	5.81395	2.32558	4.06977	1.16279	5.23256	4.94186	11.3372	4.36047	2.32558	8.13953	4.36047	1.16279	2.61628	15.1163	5.81395	2.61628	0	2.03488	3.48837
CCAAT/enhancer-binding protein alpha isoform b [Homo sapiens] (NP_001272758.1)		239	27	18	7	8	3	13	12	23	11	4	24	13	3	3	36	12	7	0	5	10	11.2971	7.53138	2.92887	3.34728	1.25523	5.43933	5.02092	9.62343	4.60251	1.67364	10.0418	5.43933	1.25523	1.25523	15.0628	5.02092	2.92887	0	2.09205	4.1841
CCAAT/enhancer-binding protein alpha isoform c [Homo sapiens] (NP_001274353.1)		393	50	31	10	15	5	22	18	47	15	8	28	15	6	10	59	25	9	0	8	12	12.7226	7.88804	2.54453	3.81679	1.27226	5.59796	4.58015	11.9593	3.81679	2.03562	7.12468	3.81679	1.52672	2.54453	15.0127	6.36132	2.29008	0	2.03562	3.05344
E3 ubiquitin-protein ligase RING2 [Homo sapiens] (NP_009143.1)	20800574, 20351251	336	24	17	21	17	8	27	17	15	10	16	32	24	10	5	14	33	22	2	10	12	7.14286	5.05952	6.25	5.05952	2.38095	8.03571	5.05952	4.46429	2.97619	4.7619	9.52381	7.14286	2.97619	1.4881	4.16667	9.82143	6.54762	0.595238	2.97619	3.57143
tuberin isoform 1 [Homo sapiens] (NP_000539.2)	15175323, 18298802	1807	131	116	54	81	37	122	71	96	49	76	222	83	34	61	113	182	79	15	48	137	7.24958	6.41948	2.98838	4.48257	2.04759	6.75152	3.92916	5.31267	2.71168	4.20587	12.2856	4.59325	1.88157	3.37576	6.25346	10.0719	4.37189	0.830105	2.65634	7.58163
tuberin isoform 4 [Homo sapiens] (NP_001070651.1)	20631133	1740	125	110	52	81	35	118	67	94	47	74	218	80	34	58	109	167	79	14	47	131	7.18391	6.32184	2.98851	4.65517	2.01149	6.78161	3.85057	5.4023	2.70115	4.25287	12.5287	4.5977	1.95402	3.33333	6.26437	9.5977	4.54023	0.804598	2.70115	7.52874
tuberin isoform 5 [Homo sapiens] (NP_001107854.1)		1784	129	115	54	81	36	122	68	95	48	76	220	83	34	60	113	175	79	14	47	135	7.23094	6.44619	3.02691	4.54036	2.01794	6.83857	3.81166	5.32511	2.69058	4.26009	12.3318	4.65247	1.90583	3.36323	6.33408	9.80942	4.42825	0.784753	2.63453	7.56726
DNA replication licensing factor MCM7 isoform 1 [Homo sapiens] (NP_005907.3)	9852095	719	60	62	19	43	11	57	44	40	10	35	71	32	23	20	31	43	34	3	25	56	8.34492	8.62309	2.64256	5.98053	1.5299	7.92768	6.11961	5.56328	1.39082	4.86787	9.87483	4.45063	3.19889	2.78164	4.31154	5.98053	4.72879	0.417246	3.47705	7.7886
DNA replication licensing factor MCM7 isoform 2 [Homo sapiens] (NP_877577.1)		543	49	46	14	29	10	40	33	34	8	31	54	17	18	14	23	36	32	3	16	36	9.02394	8.47145	2.57827	5.3407	1.84162	7.36648	6.07735	6.26151	1.4733	5.70902	9.94475	3.13076	3.31492	2.57827	4.23573	6.62983	5.89319	0.552486	2.94659	6.62983
DNA replication licensing factor MCM7 isoform 2 [Homo sapiens] (NP_001265524.1)		543	49	46	14	29	10	40	33	34	8	31	54	17	18	14	23	36	32	3	16	36	9.02394	8.47145	2.57827	5.3407	1.84162	7.36648	6.07735	6.26151	1.4733	5.70902	9.94475	3.13076	3.31492	2.57827	4.23573	6.62983	5.89319	0.552486	2.94659	6.62983
tyrosine-protein kinase Blk [Homo sapiens] (NP_001706.2)	10449731	505	34	35	13	24	8	42	20	32	8	24	50	33	15	19	35	28	22	10	20	33	6.73267	6.93069	2.57426	4.75248	1.58416	8.31683	3.9604	6.33663	1.58416	4.75248	9.90099	6.53465	2.9703	3.76238	6.93069	5.54455	4.35644	1.9802	3.9604	6.53465
annexin A1 [Homo sapiens] (NP_000691.1)	19204938	346	33	19	13	26	4	26	13	20	5	21	34	32	9	11	8	19	22	1	11	19	9.53757	5.49133	3.75723	7.51445	1.15607	7.51445	3.75723	5.78035	1.44509	6.06936	9.82659	9.24855	2.60116	3.17919	2.31214	5.49133	6.35838	0.289017	3.17919	5.49133
peroxiredoxin-1 [Homo sapiens] (NP_001189360.1)	20589759	199	12	6	6	16	4	7	9	16	4	13	12	19	3	15	13	13	9	2	5	15	6.03015	3.01508	3.01508	8.0402	2.01005	3.51759	4.52261	8.0402	2.01005	6.53266	6.03015	9.54774	1.50754	7.53769	6.53266	6.53266	4.52261	1.00503	2.51256	7.53769
peroxiredoxin-1 [Homo sapiens] (NP_002565.1)		199	12	6	6	16	4	7	9	16	4	13	12	19	3	15	13	13	9	2	5	15	6.03015	3.01508	3.01508	8.0402	2.01005	3.51759	4.52261	8.0402	2.01005	6.53266	6.03015	9.54774	1.50754	7.53769	6.53266	6.53266	4.52261	1.00503	2.51256	7.53769
peroxiredoxin-1 [Homo sapiens] (NP_859047.1)		199	12	6	6	16	4	7	9	16	4	13	12	19	3	15	13	13	9	2	5	15	6.03015	3.01508	3.01508	8.0402	2.01005	3.51759	4.52261	8.0402	2.01005	6.53266	6.03015	9.54774	1.50754	7.53769	6.53266	6.53266	4.52261	1.00503	2.51256	7.53769
peroxiredoxin-1 [Homo sapiens] (NP_859048.1)		199	12	6	6	16	4	7	9	16	4	13	12	19	3	15	13	13	9	2	5	15	6.03015	3.01508	3.01508	8.0402	2.01005	3.51759	4.52261	8.0402	2.01005	6.53266	6.03015	9.54774	1.50754	7.53769	6.53266	6.53266	4.52261	1.00503	2.51256	7.53769
negative elongation factor C/D [Homo sapiens] (NP_945327.2)	17131388	599	49	23	18	32	11	51	33	30	20	30	66	30	17	24	24	36	36	7	17	45	8.1803	3.83973	3.00501	5.34224	1.83639	8.51419	5.50918	5.00835	3.3389	5.00835	11.0184	5.00835	2.83806	4.00668	4.00668	6.01002	6.01002	1.16861	2.83806	7.51252
activity-regulated cytoskeleton-associated protein [Homo sapiens] (NP_056008.1)	23671107	396	23	27	7	18	5	45	28	30	13	11	36	21	5	8	29	23	16	10	15	26	5.80808	6.81818	1.76768	4.54545	1.26263	11.3636	7.07071	7.57576	3.28283	2.77778	9.09091	5.30303	1.26263	2.0202	7.32323	5.80808	4.0404	2.52525	3.78788	6.56566
estrogen receptor isoform 1 [Homo sapiens] (NP_000116.2)		595	47	35	25	24	13	36	25	47	22	19	73	29	27	15	35	45	25	5	23	25	7.89916	5.88235	4.20168	4.03361	2.18487	6.05042	4.20168	7.89916	3.69748	3.19328	12.2689	4.87395	4.53782	2.52101	5.88235	7.56303	4.20168	0.840336	3.86555	4.20168
estrogen receptor isoform 1 [Homo sapiens] (NP_001116214.1)		595	47	35	25	24	13	36	25	47	22	19	73	29	27	15	35	45	25	5	23	25	7.89916	5.88235	4.20168	4.03361	2.18487	6.05042	4.20168	7.89916	3.69748	3.19328	12.2689	4.87395	4.53782	2.52101	5.88235	7.56303	4.20168	0.840336	3.86555	4.20168
estrogen receptor isoform 1 [Homo sapiens] (NP_001116213.1)	16314411	595	47	35	25	24	13	36	25	47	22	19	73	29	27	15	35	45	25	5	23	25	7.89916	5.88235	4.20168	4.03361	2.18487	6.05042	4.20168	7.89916	3.69748	3.19328	12.2689	4.87395	4.53782	2.52101	5.88235	7.56303	4.20168	0.840336	3.86555	4.20168
estrogen receptor isoform 1 [Homo sapiens] (NP_001116212.1)		595	47	35	25	24	13	36	25	47	22	19	73	29	27	15	35	45	25	5	23	25	7.89916	5.88235	4.20168	4.03361	2.18487	6.05042	4.20168	7.89916	3.69748	3.19328	12.2689	4.87395	4.53782	2.52101	5.88235	7.56303	4.20168	0.840336	3.86555	4.20168
estrogen receptor isoform 2 [Homo sapiens] (NP_001278159.1)		597	47	36	26	24	13	36	25	47	22	19	73	29	27	15	35	45	25	5	23	25	7.8727	6.03015	4.35511	4.0201	2.17755	6.03015	4.1876	7.8727	3.68509	3.18258	12.2278	4.85762	4.52261	2.51256	5.86265	7.53769	4.1876	0.837521	3.8526	4.1876
estrogen receptor beta isoform 1 [Homo sapiens] (NP_001428.1)		530	34	32	20	20	21	30	19	28	21	19	61	30	20	10	31	59	19	7	16	33	6.41509	6.03774	3.77358	3.77358	3.96226	5.66038	3.58491	5.28302	3.96226	3.58491	11.5094	5.66038	3.77358	1.88679	5.84906	11.1321	3.58491	1.32075	3.01887	6.22642
estrogen receptor beta isoform 2 [Homo sapiens] (NP_001035365.1)		495	35	32	15	18	18	29	18	25	19	18	57	26	20	11	29	52	22	7	15	29	7.07071	6.46465	3.0303	3.63636	3.63636	5.85859	3.63636	5.05051	3.83838	3.63636	11.5152	5.25253	4.0404	2.22222	5.85859	10.5051	4.44444	1.41414	3.0303	5.85859
estrogen receptor beta isoform 2 [Homo sapiens] (NP_001278641.1)		495	35	32	15	18	18	29	18	25	19	18	57	26	20	11	29	52	22	7	15	29	7.07071	6.46465	3.0303	3.63636	3.63636	5.85859	3.63636	5.05051	3.83838	3.63636	11.5152	5.25253	4.0404	2.22222	5.85859	10.5051	4.44444	1.41414	3.0303	5.85859
estrogen receptor beta isoform 2 [Homo sapiens] (NP_001278652.1)		495	35	32	15	18	18	29	18	25	19	18	57	26	20	11	29	52	22	7	15	29	7.07071	6.46465	3.0303	3.63636	3.63636	5.85859	3.63636	5.05051	3.83838	3.63636	11.5152	5.25253	4.0404	2.22222	5.85859	10.5051	4.44444	1.41414	3.0303	5.85859
estrogen receptor beta isoform 3 [Homo sapiens] (NP_001201831.1)		481	32	32	15	18	18	26	17	25	20	19	56	26	17	11	28	51	18	8	15	29	6.65281	6.65281	3.1185	3.7422	3.7422	5.40541	3.5343	5.19751	4.158	3.9501	11.6424	5.40541	3.5343	2.2869	5.82121	10.6029	3.7422	1.6632	3.1185	6.02911
estrogen receptor isoform 3 [Homo sapiens] (NP_001278170.1)		594	47	35	25	24	13	36	25	46	22	19	73	29	27	15	35	45	25	5	23	25	7.91246	5.89226	4.20875	4.0404	2.18855	6.06061	4.20875	7.74411	3.7037	3.19865	12.2896	4.88215	4.54545	2.52525	5.89226	7.57576	4.20875	0.841751	3.87205	4.20875
estrogen receptor beta isoform 5 [Homo sapiens] (NP_001258805.1)		474	32	32	15	18	19	25	16	24	19	18	54	25	17	10	28	51	18	7	16	30	6.75105	6.75105	3.16456	3.79747	4.00844	5.27426	3.37553	5.06329	4.00844	3.79747	11.3924	5.27426	3.5865	2.1097	5.90717	10.7595	3.79747	1.47679	3.37553	6.32911
estrogen receptor beta isoform 6 [Homo sapiens] (NP_001258806.1)		439	31	27	19	14	18	22	17	24	19	14	44	25	14	5	29	53	17	5	15	27	7.0615	6.15034	4.32802	3.18907	4.10023	5.01139	3.87244	5.46697	4.32802	3.18907	10.0228	5.69476	3.18907	1.13895	6.60592	12.0729	3.87244	1.13895	3.41686	6.15034
UV excision repair protein RAD23 homolog A isoform 3 [Homo sapiens] (NP_001257292.1)	10373495	308	30	12	11	11	1	32	21	17	3	11	25	14	8	10	28	29	19	0	7	19	9.74026	3.8961	3.57143	3.57143	0.324675	10.3896	6.81818	5.51948	0.974026	3.57143	8.11688	4.54545	2.5974	3.24675	9.09091	9.41558	6.16883	0	2.27273	6.16883
UV excision repair protein RAD23 homolog A isoform 2 [Homo sapiens] (NP_001257291.1)		362	33	14	13	13	1	42	28	21	4	17	27	15	10	11	32	31	20	0	8	22	9.11602	3.8674	3.59116	3.59116	0.276243	11.6022	7.73481	5.8011	1.10497	4.69613	7.45856	4.14365	2.76243	3.03867	8.83978	8.56354	5.52486	0	2.20994	6.07735
UV excision repair protein RAD23 homolog A isoform 1 [Homo sapiens] (NP_005044.1)		363	34	14	13	13	1	42	28	21	4	17	27	15	10	11	32	31	20	0	8	22	9.36639	3.85675	3.58127	3.58127	0.275482	11.5702	7.7135	5.78512	1.10193	4.6832	7.43802	4.13223	2.75482	3.0303	8.81543	8.53994	5.50964	0	2.20386	6.06061
nuclear receptor coactivator 3 isoform d [Homo sapiens] (NP_001167559.1)	16951183	1415	70	67	92	65	16	60	144	118	29	44	111	55	71	35	110	177	62	5	27	57	4.947	4.73498	6.50177	4.59364	1.13074	4.24028	10.1767	8.33922	2.04947	3.10954	7.84452	3.88693	5.01767	2.4735	7.77385	12.5088	4.38163	0.353357	1.90813	4.02827
nuclear receptor coactivator 3 isoform c [Homo sapiens] (NP_001167558.1)		1423	70	68	94	64	16	60	145	119	29	43	111	55	71	34	111	179	63	5	27	59	4.91918	4.77864	6.60576	4.49754	1.12439	4.21644	10.1897	8.36261	2.03795	3.02178	7.80042	3.86507	4.98946	2.38932	7.80042	12.5791	4.42727	0.35137	1.8974	4.14617
nuclear receptor coactivator 3 isoform b [Homo sapiens] (NP_006525.2)		1420	70	68	94	64	16	60	145	119	29	43	111	55	71	34	111	177	63	5	27	58	4.92958	4.78873	6.61972	4.50704	1.12676	4.22535	10.2113	8.38028	2.04225	3.02817	7.8169	3.87324	5	2.39437	7.8169	12.4648	4.43662	0.352113	1.90141	4.08451
nuclear receptor coactivator 3 isoform a [Homo sapiens] (NP_858045.1)		1424	70	68	94	64	16	60	146	119	29	43	111	55	71	34	111	179	63	5	27	59	4.91573	4.77528	6.60112	4.49438	1.1236	4.21348	10.2528	8.35674	2.03652	3.01966	7.79494	3.86236	4.98596	2.38764	7.79494	12.5702	4.42416	0.351124	1.89607	4.14326
alpha-synuclein isoform NACP140 [Homo sapiens] (NP_001139526.1)	19645749	140	19	0	3	6	0	18	6	18	1	2	4	15	4	2	5	4	10	0	4	19	13.5714	0	2.14286	4.28571	0	12.8571	4.28571	12.8571	0.714286	1.42857	2.85714	10.7143	2.85714	1.42857	3.57143	2.85714	7.14286	0	2.85714	13.5714
alpha-synuclein isoform NACP140 [Homo sapiens] (NP_001139527.1)		140	19	0	3	6	0	18	6	18	1	2	4	15	4	2	5	4	10	0	4	19	13.5714	0	2.14286	4.28571	0	12.8571	4.28571	12.8571	0.714286	1.42857	2.85714	10.7143	2.85714	1.42857	3.57143	2.85714	7.14286	0	2.85714	13.5714
alpha-synuclein isoform NACP112 [Homo sapiens] (NP_009292.1)		112	17	0	1	3	0	11	5	16	1	1	3	15	2	2	1	3	10	0	3	18	15.1786	0	0.892857	2.67857	0	9.82143	4.46429	14.2857	0.892857	0.892857	2.67857	13.3929	1.78571	1.78571	0.892857	2.67857	8.92857	0	2.67857	16.0714
alpha-synuclein isoform NACP140 [Homo sapiens] (NP_000336.1)		140	19	0	3	6	0	18	6	18	1	2	4	15	4	2	5	4	10	0	4	19	13.5714	0	2.14286	4.28571	0	12.8571	4.28571	12.8571	0.714286	1.42857	2.85714	10.7143	2.85714	1.42857	3.57143	2.85714	7.14286	0	2.85714	13.5714
protein PML isoform 1 [Homo sapiens] (NP_150241.2)	19325566	882	96	69	19	37	29	74	63	38	16	22	93	30	15	33	66	83	30	5	14	50	10.8844	7.82313	2.1542	4.19501	3.28798	8.39002	7.14286	4.30839	1.81406	2.49433	10.5442	3.40136	1.70068	3.7415	7.48299	9.41043	3.40136	0.566893	1.5873	5.66893
protein PML isoform 2 [Homo sapiens] (NP_150243.2)		611	64	50	11	26	26	54	49	26	14	14	48	21	10	18	53	54	24	3	7	39	10.4746	8.18331	1.80033	4.25532	4.25532	8.83797	8.01964	4.25532	2.29133	2.29133	7.85597	3.43699	1.63666	2.94599	8.6743	8.83797	3.92799	0.490998	1.14566	6.38298
protein PML isoform 5 [Homo sapiens] (NP_150247.2)		560	61	46	10	24	26	50	44	24	12	13	45	21	10	16	47	46	22	4	7	32	10.8929	8.21429	1.78571	4.28571	4.64286	8.92857	7.85714	4.28571	2.14286	2.32143	8.03571	3.75	1.78571	2.85714	8.39286	8.21429	3.92857	0.714286	1.25	5.71429
protein PML isoform 6 [Homo sapiens] (NP_002666.1)		633	63	48	12	34	26	59	46	26	13	16	53	22	10	20	52	61	23	4	8	37	9.95261	7.58294	1.89573	5.37125	4.10742	9.3207	7.26698	4.10742	2.05371	2.52765	8.37283	3.47551	1.57978	3.15956	8.21485	9.63665	3.63349	0.631912	1.26382	5.84518
aryl hydrocarbon receptor nuclear translocator-like protein 1 isoform c [Homo sapiens] (NP_001284651.1)	24728990	626	33	35	23	46	14	32	18	49	17	36	50	38	19	21	43	67	37	4	15	29	5.27157	5.59105	3.67412	7.34824	2.23642	5.11182	2.8754	7.82748	2.71565	5.7508	7.98722	6.07029	3.03514	3.35463	6.86901	10.7029	5.91054	0.638978	2.39617	4.63259
aryl hydrocarbon receptor nuclear translocator-like protein 1 isoform c [Homo sapiens] (NP_001284648.1)		626	33	35	23	46	14	32	18	49	17	36	50	38	19	21	43	67	37	4	15	29	5.27157	5.59105	3.67412	7.34824	2.23642	5.11182	2.8754	7.82748	2.71565	5.7508	7.98722	6.07029	3.03514	3.35463	6.86901	10.7029	5.91054	0.638978	2.39617	4.63259
aryl hydrocarbon receptor nuclear translocator-like protein 1 isoform d [Homo sapiens] (NP_001284653.1)		583	32	32	23	40	13	32	16	45	17	36	47	36	17	20	41	57	33	4	14	28	5.48885	5.48885	3.94511	6.86106	2.22985	5.48885	2.74443	7.7187	2.91595	6.17496	8.06175	6.17496	2.91595	3.43053	7.03259	9.77702	5.66038	0.686106	2.40137	4.80274
aryl hydrocarbon receptor nuclear translocator-like protein 1 isoform b [Homo sapiens] (NP_001025444.1)		582	31	32	23	40	13	32	16	45	17	36	47	36	17	20	41	57	33	4	14	28	5.32646	5.49828	3.95189	6.87285	2.23368	5.49828	2.74914	7.73196	2.92096	6.18557	8.0756	6.18557	2.92096	3.43643	7.04467	9.79381	5.6701	0.687285	2.4055	4.811
aryl hydrocarbon receptor nuclear translocator-like protein 1 isoform a [Homo sapiens] (NP_001025443.1)		625	32	35	23	46	14	32	18	49	17	36	50	38	19	21	43	67	37	4	15	29	5.12	5.6	3.68	7.36	2.24	5.12	2.88	7.84	2.72	5.76	8	6.08	3.04	3.36	6.88	10.72	5.92	0.64	2.4	4.64
aryl hydrocarbon receptor nuclear translocator-like protein 1 isoform a [Homo sapiens] (NP_001169.3)		625	32	35	23	46	14	32	18	49	17	36	50	38	19	21	43	67	37	4	15	29	5.12	5.6	3.68	7.36	2.24	5.12	2.88	7.84	2.72	5.76	8	6.08	3.04	3.36	6.88	10.72	5.92	0.64	2.4	4.64
																							8.16817	5.44077	3.39117	4.91274	2.02411	6.86757	5.10931	7.35446	2.63437	3.89972	8.95595	5.76204	2.94658	3.00133	6.8676	8.27252	4.79726	0.700872	2.69706	6.19639
																							2.71188	2.12119	1.28166	1.4845	1.19524	2.5233	2.03931	2.47383	1.1137	1.55967	2.6416	2.32197	1.16377	1.47078	2.89648	2.63954	1.28539	0.547955	0.718005	2.67202
