# Supplementary material for: The High-Risk Human Papillomavirus E6 Oncogene Exacerbates the Negative Effect of Tryptophan Starvation on the Development of Chlamydia trachomatis
Source: PLoS One. 2016 Sep 22;11(9):e0163174. doi: 10.1371/journal.pone.0163174 (PMC5033384; doi:10.1371/journal.pone.0163174)
Supplement: S1 Text — A bash shell script used to determine the amino acid composition of a set of proteins, each of which has to be in FASTA format file. The output from this script is tab-delimited and compatible with Microsoft Excel. (SH) [file pone.0163174.s005.sh]

#!/bin/bash
#
# AA-composition.sh
#
# A Bash script to calculate the total amino-acid composition of 
# proteins in a set of FASTA format files. The output is tab-delimited 
# and can be opened in any spreadsheet - such as MS Excel.
#
# Usage: AA-composition.sh
#
# version 0.1.8 (10/17/2015)
#
# Ashok Aiyar (aaiyar@lsuhsc.edu)
#
# Create a tab-delimited file with the following details:
# Protein name (Accession Number)
# Total length
# Numbers of each amino-acid
# Percent of each amino-acid
echo Protein \(Acc. No.\)'\t'Length'\t'A'\t'R'\t'N'\t'D'\t'C'\t'E'\t'Q'\t'G'\t'H'\t'I'\t'L'\t'\
K'\t'M'\t'F'\t'P'\t'S'\t'T'\t'W'\t'Y'\t'V'\t'Per-A'\t'Per-R'\t'Per-N'\t'Per-D'\t'Per-C'\t'\
Per-E'\t'Per-Q'\t'Per-G'\t'Per-H'\t'Per-I'\t'Per-L'\t'Per-K'\t'Per-M'\t'Per-F'\t'Per-P'\t'\
Per-S'\t'Per-T'\t'Per-W'\t'Per-Y'\t'Per-V'\n' > AA-analysis.xls
#
# Sequentially process every FASTA (.fa) file in the current directory
for file in *.fa; do
# Use the FASTA header to create variables with the protein’s identity and accession number
	export IDENTITY=`cat "$file" | grep \> | cut -d'|' -f5`
	export ACCNUM=`cat "$file" | grep \> | cut -d'|' -f4`
# Let the user know what’s going on	
	echo "processing $IDENTITY ($ACCNUM)"
# Remove the FASTA header and create a temporary file with one AA per line
	cat "$file"| grep -v \> | fold -w 1 > /tmp/"$file".tmp
# Create a variable with the protein’s length
	export LENGTH=`cat /tmp/"$file".tmp | wc -l | bc`
# Create variables with the count for each AA
	export A=`cat /tmp/"$file".tmp | grep -i A | wc -l | bc`
	export R=`cat /tmp/"$file".tmp | grep -i R | wc -l | bc`
	export N=`cat /tmp/"$file".tmp | grep -i N | wc -l | bc`
	export D=`cat /tmp/"$file".tmp | grep -i D | wc -l | bc`
	export C=`cat /tmp/"$file".tmp | grep -i C | wc -l | bc`
	export E=`cat /tmp/"$file".tmp | grep -i E | wc -l | bc`
	export Q=`cat /tmp/"$file".tmp | grep -i Q | wc -l | bc`
	export G=`cat /tmp/"$file".tmp | grep -i G | wc -l | bc`
	export H=`cat /tmp/"$file".tmp | grep -i H | wc -l | bc`
	export I=`cat /tmp/"$file".tmp | grep -i I | wc -l | bc`
	export L=`cat /tmp/"$file".tmp | grep -i L | wc -l | bc`
	export K=`cat /tmp/"$file".tmp | grep -i K | wc -l | bc`
	export M=`cat /tmp/"$file".tmp | grep -i M | wc -l | bc`
	export F=`cat /tmp/"$file".tmp | grep -i F | wc -l | bc`
	export P=`cat /tmp/"$file".tmp | grep -i P | wc -l | bc`
	export S=`cat /tmp/"$file".tmp | grep -i S | wc -l | bc`
	export T=`cat /tmp/"$file".tmp | grep -i T | wc -l | bc`
	export W=`cat /tmp/"$file".tmp | grep -i W | wc -l | bc`
	export Y=`cat /tmp/"$file".tmp | grep -i Y | wc -l | bc`
	export V=`cat /tmp/"$file".tmp | grep -i V | wc -l | bc`
# Calculate the percent representation of each AA
	export Per_A=`echo $A/$LENGTH*100 | bc -l`
	export Per_R=`echo $R/$LENGTH*100 | bc -l`
	export Per_N=`echo $N/$LENGTH*100 | bc -l`
	export Per_D=`echo $D/$LENGTH*100 | bc -l`
	export Per_C=`echo $C/$LENGTH*100 | bc -l`
	export Per_E=`echo $E/$LENGTH*100 | bc -l`
	export Per_Q=`echo $Q/$LENGTH*100 | bc -l`
	export Per_G=`echo $G/$LENGTH*100 | bc -l`
	export Per_H=`echo $H/$LENGTH*100 | bc -l`
	export Per_I=`echo $I/$LENGTH*100 | bc -l`
	export Per_L=`echo $L/$LENGTH*100 | bc -l`
	export Per_K=`echo $K/$LENGTH*100 | bc -l`
	export Per_M=`echo $M/$LENGTH*100 | bc -l`
	export Per_F=`echo $F/$LENGTH*100 | bc -l`
	export Per_P=`echo $P/$LENGTH*100 | bc -l`
	export Per_S=`echo $S/$LENGTH*100 | bc -l`
	export Per_T=`echo $T/$LENGTH*100 | bc -l`
	export Per_W=`echo $W/$LENGTH*100 | bc -l`
	export Per_Y=`echo $Y/$LENGTH*100 | bc -l`
	export Per_V=`echo $V/$LENGTH*100 | bc -l`
# Dump the statistics into the tab-delimited file
	echo $IDENTITY \($ACCNUM\)'\t'$LENGTH'\t'$A'\t'$R'\t'$N'\t'$D'\t'$C'\t'$E'\t'\
$Q'\t'$G'\t'$H'\t'$I'\t'$L'\t'$K'\t'$M'\t'$F'\t'$P'\t'$S'\t'$T'\t'$W'\t'$Y'\t'$V'\t'\
$Per_A'\t'$Per_R'\t'$Per_N'\t'$Per_D'\t'$Per_C'\t'$Per_E'\t'$Per_Q'\t'$Per_G'\t'$Per_H\
'\t'$Per_I'\t'$Per_L'\t'$Per_K'\t'$Per_M'\t'$Per_F'\t'$Per_P'\t'$Per_S'\t'$Per_T'\t'\
$Per_W'\t'$Per_Y'\t'$Per_V >> AA-analysis.xls
# Delete the temporary file
	rm /tmp/"$file".tmp
done
